# Supplementary material for: High-Throughput Chemical Screening and Structure-Based Models to Predict hERG Inhibition
Source: Biology (Basel). 2022 Jan 28;11(2):209. doi: 10.3390/biology11020209 (PMC8869358; doi:10.3390/biology11020209)
Supplement: Supplementary file 1 [file biology-11-00209-s001.zip]

Archive with 8 entries (8 files):
- biology-1517439-supplementary.pdf
- SupplementaryA.pdf
- SupplementaryB.csv
- SupplementaryC.csv
- SupplementaryD.csv
- SupplementaryE.csv
- SupplementaryF.pdf
- SupplementaryG.csv
