# Supplementary material for: High-Throughput Chemical Screening and Structure-Based Models to Predict hERG Inhibition
Source: Biology (Basel). 2022 Jan 28;11(2):209. doi: 10.3390/biology11020209 (PMC8869358; doi:10.3390/biology11020209)
Supplement: Supplementary file 1 [file biology-11-00209-s001.zip › SupplementaryB.csv]

CASRN	SMILES	PREFERRED_NAME	(-LOG10(IC50), �M)	Aff
67469-78-7	Cl.Cl.FC1=CC=C(C=C1)C(OCCN1CCN(CCCC2=CC=CC=C2)CC1)C1=CC=C(F)C=C1	Vanoxerine hydrochloride	7.121339446	1
75529-73-6	N/A	Amperozide hydrochloride	7.038006113	1
119431-25-3	OC(CN1CCC(CC2=CC=C(F)C=C2)CC1)C1=CC=C(Cl)C=C1	Eliprodil	7.038006113	1
121107-18-4	[O-]S(=O)(=O)C(F)(F)F.CCCCCCCC[N+](C)(CCCCCCCC)CCCCCCCC	Methyltrioctylammonium trifluoromethanesulfonate	6.96084788	1
3416-26-0	CC1=CC=CC(C)=C1NC(=O)CN1CCN(CCCC(C2=CC=C(F)C=C2)C2=CC=C(F)C=C2)CC1	Lidoflazine	6.954672779	1
2062-78-4	FC1=CC=C(C=C1)C(CCCN1CCC(CC1)N1C(=O)NC2=C1C=CC=C2)C1=CC=C(F)C=C1	1-(1-(4,4-bis(4-fluorophenyl)butyl)-4-piperidinyl)-1,3-dihydro-2H-Benzimidazol-2-one	6.938006113	1
1841-19-6	FC1=CC=C(C=C1)C(CCCN1CCC2(CC1)N(CNC2=O)C1=CC=CC=C1)C1=CC=C(F)C=C1	Fluspirilene	6.921339446	1
115256-11-6	CN(CCOC1=CC=C(NS(C)(=O)=O)C=C1)CCC1=CC=C(NS(C)(=O)=O)C=C1	Dofetilide	6.854672779	1
106516-24-9	FC1=CC=C(C=C1)N1C=C(C2CCN(CCN3CCNC3=O)CC2)C2=C1C=CC(Cl)=C2	Sertindole	6.804672779	1
375395-33-8	FC(F)(F)S(=O)(=O)[N-]S(=O)(=O)C(F)(F)F.CCCCCCCC[N+](C)(CCCCCCCC)CCCCCCCC	Methyltrioctylammonium bis(trifluoromethylsulfonyl)imide	6.792693418	1
42971-09-5	[H][C@]12N3CCC[C@@]1(CC)C=C(N1C4=C(C=CC=C4)C(CC3)=C21)C(=O)OCC	Vinpocetine	6.771339446	1
14976-57-9	OC(=O)\C=C\C(O)=O.CN1CCC[C@@H]1CCO[C@](C)(C1=CC=CC=C1)C1=CC=C(Cl)C=C1	Clemastine fumarate	6.738006113	1
87051-43-2	CC1=C(CCN2CCC(CC2)=C(C2=CC=C(F)C=C2)C2=CC=C(F)C=C2)C(=O)N2C=CSC2=N1	Ritanserin	6.721339446	1
817629-57-5	CCCCCCCCCCCCC1=CC=CC=C1S([O-])(=O)=O.CCCCCCCCCCCCCC[P+](CCCC)(CCCC)CCCC	Tributyltetradecylphosphonium dodecylbenzenesulfonate	6.707294849	1
68844-77-9	COC1=CC=C(CCN2CCC(CC2)NC2=NC3=CC=CC=C3N2CC2=CC=C(F)C=C2)C=C1	Astemizole	6.654672779	1
90729-43-4	CC(C)(C)C1=CC=C(C=C1)C(=O)CCCN1CCC(CC1)OC(C1=CC=CC=C1)C1=CC=CC=C1	Ebastine	6.621339446	1
26864-56-2	OC1(CCN(CCCC(C2=CC=C(F)C=C2)C2=CC=C(F)C=C2)CC1)C1=CC=C(Cl)C(=C1)C(F)(F)F	Penfluridol	6.621339446	1
10457-90-6	OC1(CCN(CCCC(=O)C2=CC=C(F)C=C2)CC1)C1=CC=C(Br)C=C1	Bromperidol	6.604672779	1
50679-08-8	CC(C)(C)C1=CC=C(C=C1)C(O)CCCN1CCC(CC1)C(O)(C1=CC=CC=C1)C1=CC=CC=C1	Terfenadine	6.554672779	1
54767-75-8	CCCCCCCCN[C@H](C)[C@@H](O)C1=CC=C(SC(C)C)C=C1	Suloctidil	6.538006113	1
57808-66-9	ClC1=CC2=C(C=C1)N(C1CCN(CCCN3C(=O)NC4=C3C=CC=C4)CC1)C(=O)N2	Domperidone	6.488006113	1
81098-60-4	CO[C@H]1CN(CCCOC2=CC=C(F)C=C2)CC[C@H]1NC(=O)C1=CC(Cl)=C(N)C=C1OC	Cisapride	6.488006113	1
81741-28-8	[Cl-].CCCCCCCCCCCCCC[P+](CCCC)(CCCC)CCCC	Tributyltetradecylphosphonium chloride	6.476770118	1
57132-53-3	CCCN(CCC)C(=O)C(CCC(=O)OCCCN1CCN(CCOC(=O)CC2=C(C)N(C(=O)C3=CC=C(Cl)C=C3)C3=C2C=C(OC)C=C3)CC1)NC(=O)C1=CC=CC=C1	Proglumetacin	6.438006113	1
23906-97-0	[Br-].CCCCCCCC[P+](CCCCCCCC)(CCCCCCCC)CCCCCCCC	Tetraoctylphosphonium bromide	6.396100357	1
553-08-2	[Br-].CCCCCCCCCCCCCCCC[N+](C)(C)CCN(CC1=CC=C(OC)C=C1)C1=NC=CC=N1	Thonzonium bromide	6.388006113	1
2062-77-3	Cl.OC1(CCN(CCCC(=O)C2=CC=C(F)C=C2)CC1)C1=CC=CC(=C1)C(F)(F)F	Trifluperidol hydrochloride	6.388006113	1
67485-29-4	CC1(C)CNC(NC1)=NN=C(\C=C\C1=CC=C(C=C1)C(F)(F)F)/C=C/C1=CC=C(C=C1)C(F)(F)F	Hydramethylnon	6.360103451	1
654057-97-3	[Br-].CCCCCCCCCCCCCC[P+](CCCCCC)(CCCCCC)CCCCCC	Trihexyltetradecylphosphonium bromide	6.356555475	1
60607-34-3	O=C1NC2=C(C=CC=C2)N1CCCN1CCN(CC1)C(C1=CC=CC=C1)C1=CC=CC=C1	Oxatomide	6.354672779	1
374683-44-0	F[P-](F)(F)(F)(F)F.CCCCCCCCCCCCCC[P+](CCCCCC)(CCCCCC)CCCCCC	Trihexyltetradecylphosphonium hexafluorophosphate	6.327993671	1
70862-65-6	[Cl-].CCCCCCCCCCN1C=C[N+](CCCCCCCCCC)=C1C	1,3-Didecyl-2-methylimidazolium chloride	6.29274648	1
211915-06-9	CCCCCCOC(=O)\N=C(\N)C1=CC=C(NCC2=NC3=C(C=CC(=C3)C(=O)N(CCC(=O)OCC)C3=NC=CC=C3)N2C)C=C1	Dabigatran etexilate	6.288006113	1
2390-60-5	[Cl-].CCNC1=CC=C(C(C2=CC=C(C=C2)N(CC)CC)=C2C=CC(C=C2)=[N+](CC)CC)C2=C1C=CC=C2	Basic Blue 7	6.279380285	1
127308-98-9	OC(=O)\C=C\C(O)=O.C(CC1=CC2=C(OCO2)C=C1)N1CCC[C@@H](C1)OC(C1=CC=CC=C1)C1=CC=CC=C1	Zamifenacin fumarate	6.271339446	1
52-86-8	OC1(CCN(CCCC(=O)C2=CC=C(F)C=C2)CC1)C1=CC=C(Cl)C=C1	Haloperidol	6.271339446	1
701921-71-3	N#C[N-]C#N.CCCCCCCCCCCCCC[P+](CCCCCC)(CCCCCC)CCCCCC	Trihexyltetradecylphosphonium dicyanamide	6.259890953	1
64706-54-3	CC(C)COCC(CN(CC1=CC=CC=C1)C1=CC=CC=C1)N1CCCC1	Bepridil	6.254672779	1
52468-60-7	FC1=CC=C(C=C1)C(N1CCN(C\C=C\C2=CC=CC=C2)CC1)C1=CC=C(F)C=C1	Flunarizine	6.254672779	1
79307-93-0	Cl.CN1CCCC(CC1)N1N=C(CC2=CC=C(Cl)C=C2)C2=CC=CC=C2C1=O	Azelastine hydrochloride	6.238006113	1
5137-55-3	[Cl-].CCCCCCCC[N+](C)(CCCCCCCC)CCCCCCCC	Methyltrioctylammonium chloride	6.210103451	1
36167-63-2	Cl.CCCCN(CCCC)CCC(O)C1=CC2=C(C=C(Cl)C=C2Cl)C2=CC(=CC=C12)C(F)(F)F	Halofantrine hydrochloride	6.204672779	1
3810-80-8	Cl.CCOC(=O)C1(CCN(CCC(C#N)(C2=CC=CC=C2)C2=CC=CC=C2)CC1)C1=CC=CC=C1	Diphenoxylate hydrochloride	6.204672779	1
53179-11-6	CN(C)C(=O)C(CCN1CCC(O)(CC1)C1=CC=C(Cl)C=C1)(C1=CC=CC=C1)C1=CC=CC=C1	Loperamide	6.204672779	1
7173-51-5	[Cl-].CCCCCCCCCC[N+](C)(C)CCCCCCCCCC	Didecyldimethylammonium chloride	6.193436785	1
19774-82-4	Cl.CCCCC1=C(C(=O)C2=CC(I)=C(OCCN(CC)CC)C(I)=C2)C2=C(O1)C=CC=C2	Amiodarone hydrochloride	6.189903258	1
60561-17-3	OC(=O)CC(O)(CC(O)=O)C(O)=O.CCC(=O)N(C1=CC=CC=C1)C1(COC)CCN(CCC2=CC=CS2)CC1	Sufentanil citrate	6.160316037	1
124937-51-5	CC(C)N(CC[C@H](C1=CC=CC=C1)C1=C(O)C=CC(C)=C1)C(C)C	(R)-(+)-Tolterodine	6.138006113	1
14866-33-2	[Br-].CCCCCCCC[N+](CCCCCCCC)(CCCCCCCC)CCCCCCCC	Tetra-N-octylammonium bromide	6.127620981	1
25155-18-4	N/A	Methylbenzethonium chloride	6.121339446	1
121-54-0	[Cl-].CC(C)(C)CC(C)(C)C1=CC=C(OCCOCC[N+](C)(C)CC2=CC=CC=C2)C=C1	Benzethonium chloride	6.110528709	1
2104-64-5	CCOP(=S)(OC1=CC=C(C=C1)[N+]([O-])=O)C1=CC=CC=C1	EPN	6.110103451	1
3735-85-1	CO[C@H]1[C@@H](C[C@@H]2CN3CCC4=C(NC5=C4C=CC(OC)=C5)[C@H]3C[C@@H]2[C@@H]1C(=O)OC)OC(=O)COC1=CC=C(OC)C=C1	Mefeserpine	6.104672779	1
510-74-7	FC1=CC=C(OCCCN2CCC3(CC2)N(CNC3=O)C2=CC=CC=C2)C=C1	AMI-193	6.104672779	1
460092-03-9	FC(F)(F)S(=O)(=O)[N-]S(=O)(=O)C(F)(F)F.CCCCCCCCCCCCCC[P+](CCCCCC)(CCCCCC)CCCCCC	Trihexyltetradecylphosphonium bis(trifluoromethylsulfonyl)imide	6.093915224	1
298-57-7	C(\C=C\C1=CC=CC=C1)N1CCN(CC1)C(C1=CC=CC=C1)C1=CC=CC=C1	Cinnarizine	6.088006113	1
1135280-78-2	Cl.FC1=CC=C(C=C1)C(=O)C1CCN(CCN2C(=S)NC3=CC=CC=C3C2=O)CC1	Altanserin hydrochloride	6.088006113	1
127308-82-1	C(CC1=CC2=C(OCO2)C=C1)N1CCC[C@H](C1)OC(C1=CC=CC=C1)C1=CC=CC=C1	Zamifenacin	6.076770118	1
141626-36-0	CCCCN(CCCC)CCCOC1=CC=C(C=C1)C(=O)C1=C(CCCC)OC2=CC=C(NS(C)(=O)=O)C=C12	Dronedarone	6.071339446	1
101477-54-7	Cl.Cl.COC1=CC=C(CN2CCN(CC2)C(C2=CC=C(F)C=C2)C2=CC=C(F)C=C2)C(OC)=C1OC	Lomerizine dihydrochloride	6.071339446	1
14984-68-0	Cl.ClC1=CC=C(C=C1)C(OCCN1CCCCC1)C1=CC=CC=C1	Cloperastine hydrochloride	6.071339446	1
4789-68-8	OC(=O)\C=C/C(O)=O.CN1CCN(CC1)C1CC2=C(SC3=C1C=C(Cl)C=C3)C=CC=C2	Octoclothepine maleate	6.071339446	1
258864-54-9	[Cl-].CCCCCCCCCCCCCC[P+](CCCCCC)(CCCCCC)CCCCCC	Trihexyltetradecylphosphonium chloride	6.058035274	1
92953-10-1	CC1=CC=C(C=C1)S([O-])(=O)=O.CCCCCCC[N+](CC)(CC)CCCCC1=CC=C(Cl)C=C1	Clofilium tosylate	6.054672779	1
89419-40-9	ClC1=CC2=C(CCC3=C(C=CC=C3)N2CCCN2CCC3(CC2)N2CCCCC2NC3=O)C=C1	Mosapramine	6.054672779	1
1951-25-3	CCCCC1=C(C(=O)C2=CC(I)=C(OCCN(CC)CC)C(I)=C2)C2=CC=CC=C2O1	Amiodarone	6.038006113	1
NOCAS_47325	Cl.CC1=NC(=NO1)C1=CC2=C(CCN(CCC3CCC(CC3)NC(=O)\C=C\C3=CC=C(F)C=C3)CC2)C=C1	SB413217A	5.992461247	1
78-41-1	CCN(CC)CCOC1=CC=C(C=C1)C(O)(CC1=CC=C(Cl)C=C1)C1=CC=C(C)C=C1	Triparanol	5.954672779	1
20229-30-5	CSC1=CC2=C(SC3=C(CC2N2CCN(C)CC2)C=CC=C3)C=C1	Metitepine	5.938006113	1
900-95-8	CC(=O)O[Sn](C1=CC=CC=C1)(C1=CC=CC=C1)C1=CC=CC=C1	Triphenyltin acetate	5.926823256	1
139-07-1	[Cl-].CCCCCCCCCCCC[N+](C)(C)CC1=CC=CC=C1	Benzyldimethyldodecylammonium chloride	5.918513221	1
130-61-0	Cl.CSC1=CC2=C(SC3=C(C=CC=C3)N2CCC2CCCCN2C)C=C1	Thioridazine hydrochloride	5.911913198	1
4/1/7281	[Br-].CCCCCCCCCCCC[N+](C)(C)CC1=CC=CC=C1	Benzyldodecyldimethylammonium bromide	5.904672779	1
18174-58-8	Cl.O=C1OC(CCN2CCCCC2)OC1(C1=CC=CC=C1)C1=CC=CC=C1	Pipoxolan hydrochloride	5.904672779	1
102992-93-8	N/A	(+/-) -Niguldipine hydrochloride (1:x)	5.904672779	1
3282-73-3	[Br-].CCCCCCCCCCCC[N+](C)(C)CCCCCCCCCCCC	Didodecyldimethylammonium bromide	5.893383652	1
1617-90-9	CC[C@@]12CCCN3CCC4=C([C@H]13)N(C1=C4C=CC=C1)[C@](O)(C2)C(=O)OC	Vincamine	5.876770118	1
538-71-6	[Br-].CCCCCCCCCCCC[N+](C)(C)CCOC1=CC=CC=C1	Domiphen bromide	5.871339446	1
1163-36-6	Cl.ClC1=CC=C(CN2C(CN3CCCC3)=NC3=C2C=CC=C3)C=C1	Clemizole hydrochloride	5.871339446	1
911-65-9	CCOC1=CC=C(CC2=NC3=C(C=CC(=C3)[N+]([O-])=O)N2CCN(CC)CC)C=C1	Etonitazene	5.85634646	1
154-82-5	CCCC1=CC(OC)=C(OCC(=O)N2CCN(CC2)C(=O)COC2=CC=C(CCC)C=C2OC)C=C1	Simetride	5.854672779	1
129722-12-9	ClC1=CC=CC(N2CCN(CCCCOC3=CC=C4CCC(=O)NC4=C3)CC2)=C1Cl	Aripiprazole	5.854672779	1
133454-47-4	COC1=C(OCCCN2CCC(CC2)C2=NOC3=C2C=CC(F)=C3)C=CC(=C1)C(C)=O	Iloperidone	5.854672779	1
929601-09-2	Cl.CCOC(=O)COC1=CC2=C(CCC(C2)NCC(O)C2=CC(Cl)=CC=C2)C=C1	SR58611	5.839691985	1
50-60-2	CC1=CC=C(C=C1)N(CC1=NCCN1)C1=CC(O)=CC=C1	Phentolamine	5.838006113	1
27848-84-6	CO[C@]12C[C@@H](COC(=O)C3=CC(Br)=CN=C3)CN(C)[C@@H]1CC1=CN(C)C3=CC=CC2=C13	Nicergoline	5.838006113	1
50-52-2	CSC1=CC2=C(SC3=CC=CC=C3N2CCC2CCCCN2C)C=C1	Thioridazine	5.838006113	1
47739-98-0	NC(=O)C1(CCN(CCCN2C3=CC=CC=C3CCC3=C2C=C(Cl)C=C3)CC1)N1CCCCC1	Clocapramine	5.838006113	1
NOCAS_47342	Cl.COC1=CC=CC(=C1)C1=C(Cl)C=C(\C=C/CN2CCCCCC2)C=C1	SR125047	5.828747203	1
8001-54-5	N/A	Benzalkonium chloride	5.823999969	1
130636-43-0	Cl.CN1C(=O)C=C(NCCN(CCO)CCCC2=CC=C(C=C2)[N+]([O-])=O)N(C)C1=O	Nifekalant hydrochloride	5.821339446	1
170364-57-5	CN1C=C(C2=C1C=CC=C2)C1=C(C(=O)NC1=O)C1=CN(C2CCN(CC3=NC=CC=C3)CC2)C2=C1C=CC=C2	Enzastaurin	5.821339446	1
131690-45-4	Cl.CCC(=O)N([C@H]1CCN(CCC2=CC=CS2)C[C@H]1C)C1=CC=CC=C1	(±)-cis-3-Methyl thiofentanyl hydrochloride	5.807906174	1
82752-99-6	Cl.CCC1=NN(CCCN2CCN(CC2)C2=CC(Cl)=CC=C2)C(=O)N1CCOC1=CC=CC=C1	Nefazodone hydrochloride	5.804672779	1
73573-42-9	CO[C@H]1[C@@H](C[C@@H]2CN3CCC4=C(NC5=C4C=CC(OC)=C5)[C@H]3C[C@@H]2[C@@H]1C(=O)OC)OC(=O)\C=C\C1=CC(OC)=C(O)C=C1	Rescimetol	5.804672779	1
361343-19-3	CN1CCN(CC1)C1=CC=CC=C1\C=C1/SCCN(C1=O)C1=CC=C(Cl)C(Cl)=C1	Elzasonan	5.793436785	1
379-52-2	F[Sn](C1=CC=CC=C1)(C1=CC=CC=C1)C1=CC=CC=C1	Triphenyltin fluoride	5.793436785	1
127625-29-0	FC1=CC=C(C=C1)N1CCN(CCCN2C3=CC=CC4=C3C(=CC=C4)S2(=O)=O)CC1	Fananserin	5.788006113	1
13636-18-5	Cl.CC(NCCC(C1=CC=CC=C1)C1=CC=CC=C1)C1=CC=CC=C1	Fendiline hydrochloride	5.771339446	1
25875-51-8	ClC1=CC=C(C=NNC(=N)NN=CC2=CC=C(Cl)C=C2)C=C1	Robenidine	5.771339446	1
57149-07-2	COC1=C(C=CC=C1)N1CCN(CC(O)COC2=CC=CC3=C2C=CC=C3)CC1	Naftopidil	5.771339446	1
53772-82-0	OCCN1CCN(CC\C=C2\C3=C(SC4=C2C=C(C=C4)C(F)(F)F)C=CC=C3)CC1	cis-Flupentixol	5.771339446	1
68391-01-5	N/A	Benzyl-C12-18-alkyldimethylammonium chlorides	5.769907876	1
56-35-9	CCCC[Sn](CCCC)(CCCC)O[Sn](CCCC)(CCCC)CCCC	Bis(tributyltin)oxide	5.769747813	1
264618-44-2	CN(C)C(=O)NC1(CCN(CCC[C@@]2(CCCN(C2)C(=O)C2=CC=CC=C2)C2=CC(Cl)=C(Cl)C=C2)CC1)C1=CC=CC=C1	SSR146977	5.765908774	1
63449-41-2	N/A	Benzyl-C8-18-alkyldimethylammonium chlorides	5.763218954	1
90494-79-4	Cl.FC(F)(F)C1=CC=CC(=C1)C1=CCN(CCC2=CC=C3C=CC=CC3=C2)CC1	Xaliproden hydrochloride	5.754672779	1
2062-84-2	FC1=CC=C(C=C1)C(=O)CCCN1CCC(CC1)N1C(=O)NC2=C1C=CC=C2	Benperidol	5.754672779	1
749-02-0	FC1=CC=C(C=C1)C(=O)CCCN1CCC2(CC1)N(CNC2=O)C1=CC=CC=C1	Spiperone	5.754672779	1
14587-50-9	CC(C(O)C1=CC=CC=C1)N(C)CCOC(C1=CC=CC=C1)C1=CC=CC=C1	Difeterol	5.738006113	1
848-53-3	CN1CCCN(CC1)C(C1=CC=CC=C1)C1=CC=C(Cl)C=C1	Homochlorcyclizine	5.738006113	1
4880-88-0	CC[C@@]12CCCN3CCC4=C([C@H]13)N(C1=C4C=CC=C1)C(=O)C2	(-)-Eburnamonine	5.721339446	1
103377-41-9	FC1=CC=C(C=C1)N1CCN(CCCC(=O)NC2C3=CC=CC=C3CSC3=CC=CC=C23)CC1	Monatepil	5.696339446	1
147228-81-7	O.O.[Cl-].CCCCCCCCCCCCCC[N+](C)(C)CC1=CC=CC=C1	Benzyldimethyltetradecylammonium chloride dihydrate	5.688006113	1
76-87-9	O[Sn](C1=CC=CC=C1)(C1=CC=CC=C1)C1=CC=CC=C1	Triphenyltin hydroxide	5.676770118	1
440-17-5	Cl.Cl.CN1CCN(CCCN2C3=C(SC4=C2C=C(C=C4)C(F)(F)F)C=CC=C3)CC1	Trifluoperazine dihydrochloride	5.654672779	1
108612-45-9	CN(C1CCN(CC1)C1=NC2=C(C=CC=C2)N1CC1=CC=C(F)C=C1)C1=NC=CC(=O)N1	Mizolastine	5.654672779	1
548-73-2	FC1=CC=C(C=C1)C(=O)CCCN1CCC(=CC1)N1C(=O)NC2=CC=CC=C12	Droperidol	5.654672779	1
1100-88-5	[Cl-].C(C1=CC=CC=C1)[P+](C1=CC=CC=C1)(C1=CC=CC=C1)C1=CC=CC=C1	Benzyltriphenylphosphonium chloride	5.643436785	1
116666-63-8	Cl.Cl.COCC(=O)O[C@]1(CCN(C)CCCC2=NC3=C(N2)C=CC=C3)CCC2=C(C=CC(F)=C2)[C@@H]1C(C)C	Mibefradil dihydrochloride	5.638006113	1
804-36-4	NC(=N)NN=C(C=CC1=CC=C(O1)[N+]([O-])=O)C=CC1=CC=C(O1)[N+]([O-])=O	Nitrovin	5.638006113	1
3819-00-9	CC(=O)C1=CC2=C(SC3=CC=CC=C3N2CCCN2CCC(CCO)CC2)C=C1	Piperacetazine	5.621339446	1
6170-42-9	Cl.CN(C)CCN(CC1=CC=C(Cl)C=C1)C1=NC=CC=C1	Chloropyramine hydrochloride	5.621339446	1
65473-14-5	Cl.CN(C\C=C\C1=CC=CC=C1)CC1=C2C=CC=CC2=CC=C1	Naftifine hydrochloride	5.621339446	1
989-38-8	[Cl-].CCNC1=CC2=[O+]C3=C(C=C(C)C(NCC)=C3)C(=C2C=C1C)C1=C(C=CC=C1)C(=O)OCC	Rhodamine 6G	5.610050319	1
1104-22-9	Cl.Cl.CC1=CC=CC(CN2CCN(CC2)C(C2=CC=CC=C2)C2=CC=C(Cl)C=C2)=C1	Meclozine dihydrochloride	5.604672779	1
169293-50-9	Cl.O[C@@H](CNC[C@H](O)[C@@H]1CCC2=C(O1)C=CC(F)=C2)[C@H]1CCC2=C(O1)C=CC(F)=C2	rac Nebivolol hydrochloride	5.604672779	1
58-39-9	OCCN1CCN(CCCN2C3=CC=CC=C3SC3=C2C=C(Cl)C=C3)CC1	Perphenazine	5.588006113	1
68959-20-6	[Cl-].CCCCCCCCCC[N+](C)(CCCCCCCCCC)CCC[Si](OC)(OC)OC	Didecylmethyl(3-(trimethoxysilyl)propyl)ammonium chloride	5.576770118	1
481-85-6	CC1=C(O)C2=CC=CC=C2C(O)=C1	Menadiol	5.571339446	1
139-62-8	CC1CCCCN1CCCOC(=O)C1=CC=C(OC2CCCCC2)C=C1	Cyclomethycaine	5.571339446	1
74050-98-9	FC1=CC=C(C=C1)C(=O)C1CCN(CCN2C(=O)NC3=CC=CC=C3C2=O)CC1	Ketanserin	5.571339446	1
NOCAS_48522	OC(=O)C(F)(F)F.CCN(CC)C(=O)C1=C(C=C(N2CCC(CC2)C2=CC=CC=C2)C(=C1)S(=O)(=O)CC1=CC=CC=C1)N(CC)CCN(C)C	HMR1171 trifluoroacetate (1:1)	5.565068357	1
548-62-9	[Cl-].CN(C)C1=CC=C(C=C1)C(C1=CC=C(C=C1)N(C)C)=C1C=CC(C=C1)=[N+](C)C	Gentian Violet	5.554672779	1
33237-74-0	Cl.CCN(CC)CCCN(C1CC2=CC=CC=C2C1)C1=CC=CC=C1	Aprindine hydrochloride	5.554672779	1
2753-45-9	Cl.CCN(CCCCOC(=O)C1=CC(OC)=C(OC)C=C1)C(C)CC1=CC=C(OC)C=C1	Mebeverine hydrochloride	5.554672779	1
5560-59-8	OC(=O)CC(O)(CC(O)=O)C(O)=O.CCN(CCCC1=CC=CC=C1)CCCC1=CC=CC=C1	Alverine citrate	5.554672779	1
69-23-8	OCCN1CCN(CCCN2C3=CC=CC=C3SC3=CC=C(C=C23)C(F)(F)F)CC1	Fluphenazine	5.554672779	1
114569-84-5	[Cl-].CCCCCCCCCCCCN1C=C[N+](C)=C1	1-Dodecyl-3-methylimidazolium chloride	5.541739215	1
113-59-7	CN(C)CC\C=C1/C2=CC(Cl)=CC=C2SC2=C1C=CC=C2	Chlorprothixene	5.538006113	1
404001-48-5	FC(F)(F)S(=O)(=O)[N-]S(=O)(=O)C(F)(F)F.CCCCCCCCCCCCN1C=C[N+](C)=C1	1-Dodecyl-3-methylimidazolium bis(trifluoromethylsulfonyl)imide	5.523327702	1
141-94-6	CCCCC(CC)CN1CN(CC(CC)CCCC)CC(C)(N)C1	Hexetidine	5.521339446	1
99755-59-6	CCCN(CCC1=CC=CS1)[C@H]1CCC2=C(O)C=CC=C2C1	Rotigotine	5.521339446	1
82-99-5	CCN(CC)CCSC(=O)C(C1=CC=CC=C1)C1=CC=CC=C1	Thiphenamil	5.521339446	1
26615-21-4	CN(C)CCOC1=CC2=C(SC3=CC=C(Cl)C=C13)C=CC=C2	Zotepine	5.521339446	1
162408-66-4	COC1=C(C=CC=C1)N1CCN(CCCCNC(=O)C2=CC=C(C=C2)C2=CC=C(C=C2)C(C)=O)CC1	GR 103691	5.521339446	1
56296-78-7	Cl.CNCCC(OC1=CC=C(C=C1)C(F)(F)F)C1=CC=CC=C1	Fluoxetine hydrochloride	5.515551656	1
10540-29-1	CC\C(=C(/C1=CC=CC=C1)C1=CC=C(OCCN(C)C)C=C1)C1=CC=CC=C1	Tamoxifen	5.510103451	1
911-45-5	CCN(CC)CCOC1=CC=C(C=C1)C(=C(Cl)C1=CC=CC=C1)C1=CC=CC=C1	Clomiphene	5.504672779	1
187164-19-8	ClC1=CC(Cl)=C(C=C1)[C@@H]1CS\C(S1)=C(\C#N)N1C=CN=C1	Luliconazole	5.504672779	1
433337-23-6	FC(F)(F)S(=O)(=O)[N-]S(=O)(=O)C(F)(F)F.CCCCCCCCCCN1C=C[N+](C)=C1	1-Decyl-3-methylimidazolium bis(trifluoromethylsulfonyl)imide	5.488887046	1
4455-26-9	CCCCCCCCN(C)CCCCCCCC	N-Methyldioctylamine	5.488202738	1
168273-06-1	CC1=C(N(N=C1C(=O)NN1CCCCC1)C1=CC=C(Cl)C=C1Cl)C1=CC=C(Cl)C=C1	Rimonabant	5.488006113	1
90-54-0	CCN(CC)CCOC1=C(C=CC=C1)C(=O)CCC1=CC=CC=C1	Etafenone	5.488006113	1
132866-11-6	Cl.COC(=O)C1=C(C)NC(C)=C(C1C1=CC(=CC=C1)[N+]([O-])=O)C(=O)OC(C)(C)CN(C)CCC(C1=CC=CC=C1)C1=CC=CC=C1	Lercanidipine hydrochloride	5.488006113	1
84-02-6	OC(=O)\C=C/C(O)=O.OC(=O)\C=C/C(O)=O.CN1CCN(CCCN2C3=C(SC4=C2C=C(Cl)C=C4)C=CC=C3)CC1	Prochlorperazine dimaleate salt	5.488006113	1
444610-91-7	CCC1=C(OCC(O)=O)C=CC(SCC2=C(CN3CCN(CC3)C3=CC=C(OC)C=C3)N=C(S2)C2=CC=C(C=C2)C(F)(F)F)=C1	PharmaGSID_47315	5.476770118	1
112192-04-8	OC1=CC=C2NC=C(CCCCN3CCC(=CC3)C3=CC=CC=C3)C2=C1	Roxindole	5.471339446	1
37561-27-6	O=C(CN1CCN(CC2=CC=C3OCOC3=C2)CC1)N1C2=CC=CC=C2SC2=CC=CC=C12	Fenoverine	5.454672779	1
2437-29-8	OC(=O)C(O)=O.OC(=O)C([O-])=O.OC(=O)C([O-])=O.CN(C)C1=CC=C(C=C1)C(C1=CC=CC=C1)=C1C=CC(C=C1)=[N+](C)C.CN(C)C1=CC=C(C=C1)C(C1=CC=CC=C1)=C1C=CC(C=C1)=[N+](C)C	Malachite green oxalate	5.454672779	1
NOCAS_47311	CNS(=O)(=O)C1=C(F)C=C(Cl)C(=C1)C(=O)N1CCC(CCN2C3CCC2CC(C3)N2C(C)=NC3=C2C=CC=C3)(CC1)C1=CC(F)=CC=C1	GSK163929B	5.443436785	1
82186-77-4	CCCCN(CCCC)CC(O)C1=C2C3=CC=C(Cl)C=C3\C(=C\C3=CC=C(Cl)C=C3)C2=CC(Cl)=C1	Lumefantrine	5.438006113	1
2773-92-4	Cl.CCCCC1=CC2=C(C=CC=C2)C(OCCN(C)C)=N1	Dimethisoquin hydrochloride	5.438006113	1
17692-51-2	CN1C=C2C[C@@H]3[C@H](C[C@@H](CNC(=O)OCC4=CC=CC=C4)CN3C)C3=C2C1=CC=C3	(+)-N-(Carboxy)-1-methyl-9,10-dihydrolysergamine benzyl ester	5.438006113	1
NOCAS_47362	CCOC(=O)[C@@]1(OC2=CC=CC=C2[C@@H]1N)C1=CC=CC=C1	SSR150106	5.426770118	1
17617-23-1	CCN(CC)CCN1C2=C(C=C(Cl)C=C2)C(=NCC1=O)C1=C(F)C=CC=C1	Flurazepam	5.421339446	1
1098-60-8	Cl.CN(C)CCCN1C2=CC=CC=C2SC2=CC=C(C=C12)C(F)(F)F	Triflupromazine hydrochloride	5.421339446	1
50-53-3	CN(C)CCCN1C2=C(SC3=C1C=C(Cl)C=C3)C=CC=C2	Chlorpromazine	5.421339446	1
122-18-9	[Cl-].CCCCCCCCCCCCCCCC[N+](C)(C)CC1=CC=CC=C1	Benzylhexadecyldimethylammonium chloride	5.404672779	1
4945-47-5	CN1CCC(CC1)N(CC1=CC=CC=C1)C1=CC=CC=C1	Bamipine	5.404672779	1
132810-10-7	CCN1CCN(CC1)C1=NC2=C(CCCCCC2)C(=C1)C1=CC=C(F)C=C1	Blonanserin	5.399242108	1
639-58-7	Cl[Sn](C1=CC=CC=C1)(C1=CC=CC=C1)C1=CC=CC=C1	Triphenyltin chloride	5.399242108	1
219947-96-3	F[P-](F)(F)(F)(F)F.CCCCCCCCCCCCCCCCCCN1C=C[N+](C)=C1	1-Methyl-3-octadecylimidazolium hexafluorophosphate	5.395886769	1
244193-59-7	F[B-](F)(F)F.CCCCCCCCCCCCN1C=C[N+](C)=C1	1-Dodecyl-3-methylimidazolium tetrafluoroborate	5.393755695	1
78995-18-3	Cl.CCC(=O)N([C@H]1CCN(CCC2=CC=CC=C2)C[C@H]1C)C1=CC=CC=C1	(±)-cis-3-Methyl fentanyl hydrochloride	5.390337543	1
89778-27-8	OC(=O)CC(O)(CC(O)=O)C(O)=O.CN(C)CCOC1=CC=C(C=C1)C(=C(\CCCl)C1=CC=CC=C1)\C1=CC=CC=C1	Toremifene citrate	5.388697896	1
118-23-0	CN(C)CCOC(C1=CC=CC=C1)C1=CC=C(Br)C=C1	Bromodiphenhydramine	5.388006113	1
1244-76-4	Cl.OCCOCCN1CCN(CC1)C(C1=CC=CC=C1)C1=CC=C(Cl)C=C1	Hydroxyzine hydrochloride	5.382486861	1
219947-93-0	F[P-](F)(F)(F)(F)F.CCCCCCCCCCCCN1C=C[N+](C)=C1	1-Dodecyl-3-methylimidazolium hexafluorophosphate	5.376610736	1
569-64-2	[Cl-].CN(C)C1=CC=C(C=C1)C(C1=CC=CC=C1)=C1C=CC(C=C1)=[N+](C)C	Malachite green	5.371339446	1
54910-89-3	CNCCC(OC1=CC=C(C=C1)C(F)(F)F)C1=CC=CC=C1	Fluoxetine	5.371339446	1
18015-76-4	N/A	C.I. Basic Green 4 oxalate (1:x)	5.371339446	1
94749-08-3	OC(=O)C1=CC=C2C=CC=CC2=C1O.OCC1=C(O)C=CC(=C1)C(O)CNCCCCCCOCCCCC1=CC=CC=C1	Salmeterol xinafoate	5.371339446	1
1162-06-7	CC(=O)O[Pb](C1=CC=CC=C1)(C1=CC=CC=C1)C1=CC=CC=C1	Triphenyllead acetate	5.360103451	1
253450-09-8	FC1=CC=C(CC2CCN(CCS(=O)C3=CC=C4NC(=O)OC4=C3)CC2)C=C1	Besonprodil	5.360103451	1
122-19-0	[Cl-].CCCCCCCCCCCCCCCCCC[N+](C)(C)CC1=CC=CC=C1	N,N-Dimethyl-N-benzyl-N-octadecylammonium chloride	5.355817148	1
29216-28-2	C(C1CN2CCC1CC2)N1C2=CC=CC=C2SC2=C1C=CC=C2	Mequitazine	5.354672779	1
156727-74-1	CCN(CC)C(=O)C1=CC=C(C=C1)[C@@H](N1C[C@@H](C)N(CC=C)C[C@@H]1C)C1=CC=CC(OC)=C1	4-[(R)-[(2S,5R)-2,5-Dimethyl-4-(2-propen-1-yl)-1-piperazinyl](3-methoxyphenyl)methyl]-N,N-diethylbenzamide	5.354672779	1
38821-52-2	Cl.O=C(NC1CCN(CCC2=CNC3=C2C=CC=C3)CC1)C1=CC=CC=C1	Indoramin hydrochloride	5.354672779	1
NOCAS_47381	Cl.CCCOC1=C(Br)C(C)=C(S1)C(=O)N1CCC(CC1)C1=CC(CN)=CC=C1F	AVE8923	5.347891919	1
54965-24-1	OC(=O)CC(O)(CC(O)=O)C(O)=O.CC\C(=C(/C1=CC=CC=C1)C1=CC=C(OCCN(C)C)C=C1)C1=CC=CC=C1	Tamoxifen citrate	5.343862042	1
2155-70-6	CCCC[Sn](CCCC)(CCCC)OC(=O)C(C)=C	Tributyltin methacrylate	5.343436785	1
4342-36-3	CCCC[Sn](CCCC)(CCCC)OC(=O)C1=CC=CC=C1	Tributyltin benzoate	5.343436785	1
263248-42-6	OC(=O)\C=C\C(O)=O.O=C(CCC1CCN(CC2=CC=CC=C2)CC1)C1=CC2=C(CCCCN2)C=C1	Zanapezil fumerate	5.338006113	1
404001-52-1	[O-]S(=O)(=O)C(F)(F)F.CCCCCCCCCCCCN1C=C[N+](C)=C1	1-Dodecyl-3-methylimidazolium trifluoromethanesulfonate	5.335998016	1
50-41-9	OC(=O)CC(O)(CC(O)=O)C(O)=O.CCN(CC)CCOC1=CC=C(C=C1)C(=C(Cl)C1=CC=CC=C1)C1=CC=CC=C1	Clomiphene citrate (1:1)	5.33428393	1
50-42-0	Cl.CCN(CC)CCOC(=O)C(C1=CC=CC=C1)C1=CC=CC=C1	Adiphenine hydrochloride	5.321339446	1
1553-34-0	Cl.CN1CCCC(CC2C3=C(SC4=C2C=CC=C4)C=CC=C3)C1	Metixene hydrochloride	5.321339446	1
1649-18-9	FC1=CC=C(C=C1)C(=O)CCCN1CCN(CC1)C1=CC=CC=N1	Azaperone	5.321339446	1
24169-02-6	O[N+]([O-])=O.ClC1=CC=C(COC(CN2C=CN=C2)C2=C(Cl)C=C(Cl)C=C2)C=C1	Econazole nitrate	5.321339446	1
122008-85-9	CCCCOC(=O)[C@@H](C)OC1=CC=C(OC2=C(F)C=C(C=C2)C#N)C=C1	Cyhalofop-butyl	5.312713618	1
86-12-4	CN1CCC(CC1)N(CC1=CC=CS1)C1=CC=CC=C1	Thenalidine	5.304672779	1
33414-30-1	CN1CCN(CCC(=O)N2C3=CC=CC=C3SC3=CC=C(C=C23)C(F)(F)F)CC1	Ftormetazine	5.304672779	1
90293-01-9	CNCCCCOC1=C(CC2=CC=CC=C2)C=CC=C1	Bifemelane	5.304672779	1
2347-80-0	CS(O)(=O)=O.CS(O)(=O)=O.CN(C)S(=O)(=O)C1=CC2=C(SC3=C(C=CC=C3)N2CCCN2CCN(C)CC2)C=C1	Thioproperazine dimethanesulfonate	5.304672779	1
404001-49-6	FC(F)(F)S(=O)(=O)[N-]S(=O)(=O)C(F)(F)F.CCCCCCCCCCCCCCN1C=C[N+](C)=C1	1-Methyl-3-tetradecylimidazolium bis(trifluoromethylsulfonyl)imide	5.292587309	1
125-52-0	Cl.CN1CCCN=C1COC(=O)C(O)(C1CCCCC1)C1=CC=CC=C1	Oxyphencyclimine hydrochloride	5.288006113	1
1461-22-9	CCCC[Sn](Cl)(CCCC)CCCC	Tributyltin chloride	5.276770118	1
75-07-0	CC=O	Acetaldehyde	5.273524313	1
2508-47-6	CC(=O)O[C@@H]1CC2C3CCC4=CC(OC(=O)C5=CC=CC=C5)=CC=C4C3CCC2(C)[C@H]1OC(C)=O	Estriol benzoate diacetate	5.271339446	1
129-77-1	Cl.CCN1CCCC(C1)OC(=O)C(C1=CC=CC=C1)C1=CC=CC=C1	Crapinon	5.271339446	1
64872-77-1	O[N+]([O-])=O.ClC1=CC=C(CCC(CN2C=CN=C2)SC2=C(Cl)C=CC=C2Cl)C=C1	Butoconazole nitrate	5.271339446	1
NOCAS_45916	OC(C(O)C(O)=O)C(O)=O.COC1=C(OCCNCC(O)COC2=CC=CC3=C2C2=CC=CC=C2N3)C=CC=C1	Carvedilol tartrate	5.271339446	1
1155-74-4	[Br-].CCCCCCCCCCCCCC[N+]1=CC=CC=C1	Tetradecylpyridinium bromide	5.260103451	1
447-41-6	CC(CCC1=CC=CC=C1)NC(C)C(O)C1=CC=C(O)C=C1	Nylidrin	5.254672779	1
141505-33-1	C[C@@H]1CC(=O)NN=C1C1=CC=C(NN=C(C#N)C#N)C=C1	Levosimendan	5.246339446	1
NOCAS_33326	N/A	Chlorowax 500C	5.239209089	1
30392-40-6	CC1=CC=C(C=C1)C(=O)OC1=C(OC(=O)C2=CC=C(C)C=C2)C=C(C=C1)C(O)CNC(C)(C)C	Bitolterol	5.238006113	1
146939-27-7	ClC1=C(CCN2CCN(CC2)C2=NSC3=CC=CC=C23)C=C2CC(=O)NC2=C1	Ziprasidone	5.238006113	1
344930-95-6	COC1=CC2=C(C(=O)N(COC3=CC(=O)N4C=CC=C(OCCN5CCCCC5)C4=N3)S2(=O)=O)C(=C1)C(C)C	SSR69071	5.232575441	1
NOCAS_48176	NA	NA	5.232120836	1
537-12-2	Cl.O=C(NC1=CC=CC=C1)OCC(CN1CCCCC1)OC(=O)NC1=CC=CC=C1	Diperodon hydrochloride	5.221339446	1
40796-97-2	CN1[C@H]2CC[C@@H]1C[C@@H](C2)OC(=O)C1=CC(Cl)=CC(Cl)=C1	Bemesetron	5.221339446	1
35898-87-4	COC1=CC(=CC(OC)=C1OC)C(=O)OCCCN1CCCN(CCCOC(=O)C2=CC(OC)=C(OC)C(OC)=C2)CC1	Dilazep	5.221339446	1
29608-49-9	CS(O)(=O)=O.CS(O)(=O)=O.FC1=CC=C(C=C1)C(N1CCN(CC1)C1=NC(NCC=C)=NC(NCC=C)=N1)C1=CC=C(F)C=C1	Almitrine dimethanesulfonate	5.221339446	1
152-11-4	Cl.COC1=CC=C(CCN(C)CCCC(C#N)(C(C)C)C2=CC=C(OC)C(OC)=C2)C=C1OC	Verapamil hydrochloride	5.211007539	1
1600-27-7	[Hg++].CC([O-])=O.CC([O-])=O	Mercury(II) acetate	5.210103451	1
69-09-0	Cl.CN(C)CCCN1C2=C(SC3=C1C=C(Cl)C=C3)C=CC=C2	Chlorpromazine hydrochloride	5.210103451	1
54063-53-5	CCCNCC(O)COC1=C(C=CC=C1)C(=O)CCC1=CC=CC=C1	Propafenone	5.204672779	1
62-97-5	COS([O-])(=O)=O.C[N+]1(C)CCC(CC1)=C(C1=CC=CC=C1)C1=CC=CC=C1	Diphemanil methylsulfate	5.204672779	1
1054-88-2	O=C1NCN(C2=CC=CC=C2)C11CCN(CC2COC3=C(O2)C=CC=C3)CC1	Spiroxatrine	5.204672779	1
87233-62-3	OC(=O)\C=C\C(O)=O.OC(=O)\C=C\C(O)=O.CCOCCN1C(=NC2=C1C=CC=C2)N1CCCN(C)CC1	Emedastine difumarate	5.204672779	1
68-88-2	OCCOCCN1CCN(CC1)C(C1=CC=CC=C1)C1=CC=C(Cl)C=C1	Hydroxyzine	5.204672779	1
125317-39-7	OC(C(O)C(O)=O)C(O)=O.OC(C(O)C(O)=O)C(O)=O.CCC1=C[C@@H]2C[N@](C1)CC1=C(NC3=C1C=CC=C3)[C@@](C2)(C(=O)OC)C1=CC2=C(C=C1OC)N(C)[C@@H]1[C@]22CCN3CC=C[C@](CC)([C@@H]23)[C@@H](OC(C)=O)[C@]1(O)C(=O)OC	Vinorelbine tartrate	5.188006113	1
75444-65-4	CC1=C(CCN2CCC(CC2)C(=O)C2=CC=C(F)C=C2)C(=O)N2C=CC=CC2=N1	Pirenperone	5.171339446	1
85-79-0	CCCCOC1=CC(C(=O)NCCN(CC)CC)=C2C=CC=CC2=N1	Dibucaine	5.171339446	1
54-30-8	CCN(CC)CCNC(C(=O)OCCC(C)C)C1=CC=CC=C1	Camylofin	5.171339446	1
54533-86-7	OC(=O)\C=C\C(O)=O.CCN(CC)CC1=NC=CN1C1=CC=C(C=C1C(=O)C1=CC=CC=C1Cl)[N+]([O-])=O	Nizofenone fumarate	5.171339446	1
288104-79-0	CCC1=C(N(N=C1C(=O)NN1CCCCC1)C1=CC=C(Cl)C=C1Cl)C1=CC=C(Br)C=C1	Surinabant	5.160103451	1
13331-52-7	CCCC[Sn](CCCC)(CCCC)OC(=O)C=C	(Acryloyloxy)(tributyl)stannane	5.160103451	1
291305-06-1	CN[C@H]1CC[C@@H](C2=CC=C(Cl)C(Cl)=C2)C2=CC=C(C=C12)S(N)(=O)=O	UK-373911	5.160103451	1
23210-56-2	CC(C(O)C1=CC=C(O)C=C1)N1CCC(CC2=CC=CC=C2)CC1	Ifenprodil	5.154672779	1
89226-75-5	Cl.Cl.COC(=O)C1=C(C)NC(C)=C(C1C1=CC(=CC=C1)[N+]([O-])=O)C(=O)OCCN1CCN(CC1)C(C1=CC=CC=C1)C1=CC=CC=C1	Manidipine dihydrochloride	5.154672779	1
132-69-4	Cl.CN(C)CCCOC1=NN(CC2=CC=CC=C2)C2=C1C=CC=C2	Benzydamine hydrochloride	5.154672779	1
55985-32-5	COC(=O)C1=C(C)NC(C)=C(C1C1=CC=CC(=C1)[N+]([O-])=O)C(=O)OCCN(C)CC1=CC=CC=C1	Nicardipine	5.154672779	1
129299-90-7	Cl.CC1=C(C[C@H]2CCC3=C(C)C4=C(C=CC=C4)N3C2=O)N=CN1	Fabesetron hydrochloride	5.154116241	1
464930-42-5	Cl.COC1=CC2=CC=C(C=C2C=C1)S(=O)(=O)N[C@H](CC(=O)N[C@H](CC1=CC=C(CN2[C@@H](C)CCC[C@H]2C)C=C1)C(=O)N(C)C(C)C)C1=CC2=C(OCO2)C=C1	SSR 240612	5.150746042	1
198481-33-3	CC(O)=O.CC1=C(N(CC2=CC=C(OCCN3CCCCCC3)C=C2)C2=C1C=C(O)C=C2)C1=CC=C(O)C=C1	Bazedoxifene acetate	5.138006113	1
58-27-5	CC1=CC(=O)C2=C(C=CC=C2)C1=O	Menadione	5.138006113	1
62-68-0	Cl.CCCC(C(=O)OCCN(CC)CC)(C1=CC=CC=C1)C1=CC=CC=C1	Proadifen hydrochloride	5.138006113	1
16662-46-7	Cl.COC1=CC(=CC(OC)=C1OC)C(CCCN(C)CCC1=CC(OC)=C(OC)C=C1)(C#N)C(C)C	Gallopamil hydrochloride	5.138006113	1
848641-69-0	CCN1C=C[N+](C)=C1.CCOP([O-])(=O)OCC	1-Ethyl-3-methylimidazolium diethylphosphate	5.130235424	1
79278-88-9	Cl.CCC(=O)N(C1CCN(CCC2=CC=CS2)CC1)C1=CC=CC=C1	Thiofentanyl hydrochloride	5.124631528	1
55096-75-8	Cl.[H]C(CC)(OC(C)=O)C(C[C@H](C)NC)(C1=CC=CC=C1)C1=CC=CC=C1	L-αlpha-Noracetylmethadol hydrochloride	5.123191214	1
NOCAS_47379	NA	NA	5.122893875	1
97612-24-3	Cl.CCN1CCC[C@H]1CNC(=O)C1=C(OC)C(Cl)=CC(CC)=C1O	Eticlopride hydrochloride	5.121339446	1
119356-77-3	CN(C)[C@@H](CCOC1=CC=CC2=C1C=CC=C2)C1=CC=CC=C1	Dapoxetine	5.121339446	1
5588-33-0	CN1CCCCC1CCN1C2=CC=CC=C2SC2=C1C=C(C=C2)S(C)=O	Mesoridazine	5.121339446	1
66104-23-2	CS(O)(=O)=O.CCCN1C[C@H](CSC)C[C@H]2[C@H]1CC1=CNC3=CC=CC2=C13	Pergolide methanesulfonate	5.121339446	1
33032-12-1	OC(=O)\C=C\C(O)=O.OC(=O)\C=C\C(O)=O.OC(=O)\C=C\C(O)=O.CN(C)CCN(CC1=CC=CS1)C1=CC=CC=N1.CN(C)CCN(CC1=CC=CS1)C1=CC=CC=N1	Methapyrilene fumarate	5.112477341	1
15457-05-3	[O-][N+](=O)C1=CC=C(OC2=C(C=C(C=C2)C(F)(F)F)[N+]([O-])=O)C=C1	Fluorodifen	5.110103451	1
548-66-3	Cl.CCN(CC)CCOC(=O)C(C1CCCCC1)C1=CC=CC=C1	Drofenine hydrochloride	5.104672779	1
75859-03-9	Cl.Cl.C[C@H]1CN(CCCN2C3=C(C=CC=C3)C3=C2C=CC=C3)C[C@@H](C)N1	Rimcazole dihydrochloride	5.104672779	1
150408-73-4	FC1=C(C=CC=C1)C1=N[C@H](NC(=O)C2=CC3=CC=CC=C3N2)C(=O)N2CCC3=CC=CC1=C23	Pranazepide	5.104672779	1
61318-91-0	O[N+]([O-])=O.ClC1=CC=C(CSC(CN2C=CN=C2)C2=CC=C(Cl)C=C2Cl)C=C1	Sulconazole nitrate	5.104672779	1
6724-53-4	OC(=O)\C=C/C(O)=O.C(C(C1CCCCC1)C1CCCCC1)C1CCCCN1	Perhexiline maleate	5.104672779	1
26027-38-3	CCCCCCCCCC1=CC=C(OCCO)C=C1 |c:17,t:9,11,lp:13:2,16:2,Sg:n:15,14,13::ht|	Glycols, polyethylene, mono(p-nonylphenyl) ether	5.104324697	1
25122-57-0	CCCC(=O)O[C@@]1([C@@H](C)C[C@H]2[C@@H]3CCC4=CC(=O)C=C[C@]4(C)[C@@]3(F)C(=O)C[C@]12C)C(=O)CCl	Clobetasone butyrate	5.096339446	1
NOCAS_47377	Cl.CCOC(=O)O[C@H](C)OC(=O)C1=CC=C2N(CC3=NOC(=C3)C3=CC=C(Cl)S3)C(=CC2=C1)C(=O)NC1CCN(CC1)C(C)C	AVE6324	5.089560541	1
74512-12-2	C\C(N1C=CN=C1)=C(\OCCOC1=CC=C(Cl)C=C1)C1=C(Cl)C=C(Cl)C=C1	Omoconazole	5.088006113	1
77-19-0	CCN(CC)CCOC(=O)C1(CCCCC1)C1CCCCC1	Dicyclomine	5.088006113	1
136434-34-9	Cl.CNCC[C@H](OC1=C2C=CC=CC2=CC=C1)C1=CC=CS1	Duloxetine hydrochloride	5.088006113	1
65899-73-2	ClC1=C(COC(CN2C=CN=C2)C2=C(Cl)C=C(Cl)C=C2)C=CS1	Tioconazole	5.088006113	1
303-49-1	CN(C)CCCN1C2=CC=CC=C2CCC2=CC=C(Cl)C=C12	Clomipramine	5.088006113	1
117332-94-2	Cl.CCC(=O)N(C1CCN(CC1)C(C)CC1=CC=CS1)C1=CC=CC=C1	alpha-Methyl thiofentanyl hydrochloride	5.086512547	1
60506-81-2	OCC(COCC(COC(=O)C=C)(COC(=O)C=C)COC(=O)C=C)(COC(=O)C=C)COC(=O)C=C	Dipentaerythritol pentaacrylate	5.082003591	1
362043-46-7	F[P-](F)(F)(F)(F)F.CCCCCCCCCCN1C=C[N+](C)=C1	1-Decyl-3-methylimidazolium hexafluorophosphate	5.077461338	1
7487-94-7	[Cl-].[Cl-].[Hg++]	Mercuric chloride	5.076770118	1
17321-77-6	Cl.CN(C)CCCN1C2=C(CCC3=C1C=C(Cl)C=C3)C=CC=C2	Clomipramine hydrochloride	5.076770118	1
244193-56-4	F[B-](F)(F)F.CCCCCCCCCCN1C=C[N+](C)=C1	1-Decyl-3-methylimidazolium tetrafluoroborate	5.074966634	1
71119-11-4	CC(C)(CC1=CNC2=C1C=CC=C2)NCC(O)COC1=C(C=CC=C1)C#N	Bucindolol	5.071339446	1
129273-38-7	Cl.O=C1[C@H]2CCCC[C@H]2C(=O)N1CCCCN1CCN(CC1)C1=NSC2=C1C=CC=C2	Perospirone hydrochloride	5.071339446	1
27523-40-6	ClC1=CC(Cl)=C(C=C1)C(CN1C=CN=C1)OCC1=C(Cl)C=CC=C1Cl	Isoconazole	5.071339446	1
5786-21-0	CN1CCN(CC1)C1=NC2=C(NC3=C1C=CC=C3)C=CC(Cl)=C2	Clozapine	5.071339446	1
68610-51-5	N/A	Poly(dicyclopentadiene-co-p-cresol)	5.071339446	1
1176-08-5	OC(=O)CC(O)(CC(O)=O)C(O)=O.CN(C)CCOC1=C(CC2=CC=CC=C2)C=CC=C1	Phenyltoloxamine citrate	5.071339446	1
17540-75-9	CCC(C)C1=CC(=C(O)C(=C1)C(C)(C)C)C(C)(C)C	4-(Butan-2-yl)-2,6-di-tert-butylphenol	5.068459224	1
171058-21-2	[Cl-].CCCCCCCCCCCCCCN1C=C[N+](C)=C1	1-Methyl-3-tetradecylimidazolium chloride	5.064639657	1
402910-27-4	CSC1=CC=C(OC2=CC=C(C=C2CN(C)C)S(N)(=O)=O)C=C1C	UK-416244	5.060103451	1
90736-23-5	CCC(=O)N(C1CCN(CCC2=CC=CC=C2)CC1)C1=CC=C(F)C=C1	p-Fluorofentanyl	5.055566544	1
77257-42-2	[I-].CC[N+](CC)(CC)CCOC1=CC=C(\C=C\C2=CC=CC=C2)C=C1	Stilonium iodide	5.054672779	1
148016-81-3	C[C@@H](O)[C@@H]1[C@H]2[C@@H](C)C(S[C@@H]3CN[C@H](CNS(N)(=O)=O)C3)=C(N2C1=O)C(O)=O	Doripenem	5.054672779	1
109826-26-8	CC1(CN2CCC(CC2)N2C(=O)NC3=C2C=CC=C3)OCC2=C(C=CC=C2)N2C=CC=C12	Zaldaride	5.054672779	1
5486-77-1	CCN(CC)CCNC(=O)C1=CC=C(Cl)C=C1OCC=C	Alloclamide	5.054672779	1
98774-23-3	CCN(CC)CCOC1=CC=C(CC2=CC=CC=C2)C=C1	Tesmilifene	5.054672779	1
17780-75-5	Cl.CN(CCCOC1=CC=C(Cl)C=C1Cl)CC#C	N-Methyl-N-propargyl-3-(2,4-dichlorophenoxy)propylamine hydrochloride	5.054672779	1
167820-10-2	FC1=C(C=CC=C1)C1=N[C@@H](NC(=O)C2=CC3=C(N2)C=CC=C3)C(=O)N2CCC3=C2C1=CC=C3	N-[(3R)-1-(2-Fluorophenyl)-4-oxo-3,4,6,7-tetrahydro[1,4]diazepino[6,7,1-hi]indol-3-yl]-1H-indole-2-carboxamide	5.054672779	1
11024-24-1	C[C@H]1[C@H]2[C@@H](O[C@]11CC[C@@H](C)CO1)[C@@H](O)[C@H]1[C@@H]3CC[C@H]4C[C@@H](O[C@@H]5O[C@H](CO)[C@H](O[C@@H]6O[C@H](CO)[C@@H](O)[C@H](O[C@@H]7OC[C@@H](O)[C@H](O)[C@H]7O)[C@H]6O[C@@H]6O[C@H](CO)[C@@H](O)[C@H](O[C@@H]7O[C@H](CO)[C@@H](O)[C@H](O)[C@H]7O)[C@H]6O)[C@H](O)[C@H]5O)[C@H](O)C[C@]4(C)[C@H]3CC[C@]21C	Digitonin	5.050756268	1
123524-52-7	CC(C)OC(=O)C1=C(C)NC(N)=C(C1C1=CC(=CC=C1)[N+]([O-])=O)C(=O)OC1CN(C1)C(C1=CC=CC=C1)C1=CC=CC=C1	Azelnidipine	5.046339446	1
77-90-7	CCCCOC(=O)CC(CC(=O)OCCCC)(OC(C)=O)C(=O)OCCCC	Acetyl tributyl citrate	5.046339446	1
6/4/3200	OC(=O)C(O)=O.CCN(CC)CCOC(=O)C(CC1CCCO1)CC1=C2C=CC=CC2=CC=C1	Nafronyl oxalate	5.046339446	1
68047-06-3	CC\C(=C(/C1=CC=C(O)C=C1)C1=CC=C(OCCN(C)C)C=C1)C1=CC=CC=C1	(Z)-4-Hydroxytamoxifen	5.04226062	1
NOCAS_47387	OC(=O)CCC(O)=O.CC(=O)NC1(CCN(CC[C@]2(CN(C(=O)CO2)C2=CC=CC=C2)C2=CC=C(Cl)C(Cl)=C2)CC1)C1=CC=CC(F)=C1	SAR102779	5.042122887	1
50-55-5	[H][C@]12C[C@@H](OC(=O)C3=CC(OC)=C(OC)C(OC)=C3)[C@H](OC)[C@@H](C(=O)OC)[C@@]1([H])C[C@@]1([H])N(CCC3=C1NC1=C3C=CC(OC)=C1)C2	Reserpine	5.038006113	1
106266-06-2	CC1=C(CCN2CCC(CC2)C2=NOC3=C2C=CC(F)=C3)C(=O)N2CCCCC2=N1	Risperidone	5.038006113	1
78613-35-1	CCC(C)(C)C1=CC=C(CC(C)CN2C[C@H](C)O[C@H](C)C2)C=C1	Amorolfine	5.038006113	1
145158-71-0	CCCCCNC(=N)N\N=C\C1=CNC2=C1C=C(OC)C=C2	Tegaserod	5.038006113	1
1/7/3563	CCN(CC)CCOC(=O)C(C)(C1=CC=CC=C1)C1=CC=CC=C1	Aprofene	5.038006113	1
7681-67-6	Cl.CCC(=O)C1=CC2=C(SC3=C(C=CC=C3)N2CCCN(C)C)C=C1	Propionylpromazine hydrochloride	5.038006113	1
135-23-9	Cl.CN(C)CCN(CC1=CC=CS1)C1=NC=CC=C1	Methapyrilene hydrochloride	5.038006113	1
65576-45-6	CN1C[C@@H]2[C@@H](C1)C1=CC(Cl)=CC=C1OC1=CC=CC=C21	Asenapine	5.038006113	1
104076-39-3	OC(=O)\C=C/C(O)=O.OC(=O)\C=C/C(O)=O.C(CNC1=NC2=CC=CC=C2S1)COC1=CC(CN2CCCCC2)=CC=C1	Zolantidine dimaleate	5.038006113	1
11099-03-9	Cl.CCCN(CCC)C(=O)CN	C.I. Solvent Black 5	5.035579125	1
10402-53-6	Cl.Cl.CCOC(CN1CCN(CC(C)C(=O)C2=CC=CC=C2)CC1)C1=CC=CC=C1	Eprazinone dihydrochloride	5.032575441	1
54527-84-3	Cl.COC(=O)C1=C(C)NC(C)=C(C1C1=CC(=CC=C1)[N+]([O-])=O)C(=O)OCCN(C)CC1=CC=CC=C1	Nicardipine hydrochloride	5.029380285	1
NOCAS_47353	Cl.CN(C)C(=O)C1(CCN(CC[C@]2(CN(CCO2)C(=O)C2=CC=CC=C2)C2=CC=C(Cl)C(Cl)=C2)CC1)N1CCCCC1	SSR 241586 HCl	5.022893875	1
2001-81-2	[Br-].CC[N+](CC)(CC)CCOC(=O)C(C1CCCC1)C1CCCC1	Diponium bromide	5.021339446	1
1021868-76-7	[Na+].CCCCCN(CCCCC)C(=O)C(CCC([O-])=O)NC(=O)C1=CC(Cl)=C(Cl)C=C1	Lorglumide sodium	5.021339446	1
23642-66-2	Cl.CC(CC1=CC(=CC=C1)C(F)(F)F)NCCOC(=O)C1=CC=CC=C1	Benfluorex hydrochloride	5.021339446	1
25332-39-2	Cl.ClC1=CC=CC(=C1)N1CCN(CCCN2N=C3C=CC=CN3C2=O)CC1	Trazodone hydrochloride	5.021339446	1
53-60-1	Cl.CN(C)CCCN1C2=CC=CC=C2SC2=C1C=CC=C2	Promazine hydrochloride	5.021339446	1
132-18-3	Cl.CN1CCC(CC1)OC(C1=CC=CC=C1)C1=CC=CC=C1	Diphenylpyraline hydrochloride	5.021339446	1
82248-59-7	Cl.CNCC[C@@H](OC1=C(C)C=CC=C1)C1=CC=CC=C1	Atomoxetine hydrochloride	5.021339446	1
91161-71-6	CN(C\C=C\C#CC(C)(C)C)CC1=CC=CC2=CC=CC=C12	Terbinafine	5.021339446	1
103420-77-5	CN1C2=CC=CC=C2C(=N[C@H](NC(=O)C2=CC3=C(N2)C=CC=C3)C1=O)C1=CC=CC=C1	Devazepide	5.021339446	1
53179-07-0	CNCCC(OC1=CC=CC=C1OC)C1=CC=CC=C1	Nisoxetine	5.021339446	1
52-53-9	COC1=CC=C(CCN(C)CCCC(C#N)(C(C)C)C2=CC=C(OC)C(OC)=C2)C=C1OC	(+/-)-Verapamil	5.021339446	1
14324-55-1	[Zn++].CCN(CC)C([S-])=S.CCN(CC)C([S-])=S	Zinc diethyldithiocarbamate	5.013782761	1
145742-28-5	COC1=C(CN[C@H]2CCCN[C@H]2C2=CC=CC=C2)C=C(OC(F)(F)F)C=C1	CP-122721	5.010103451	1
725228-45-5	NCC1=CC=CC(=C1)C1CCN(CC1)C(=O)C1=CC=C(O1)C#CC1=CC=CC=C1F	AVE5638	5.010103451	1
68392-35-8	CCC(=C(C1=CC=C(O)C=C1)C1=CC=C(OCCN(C)C)C=C1)C1=CC=CC=C1	4-Hydroxytamoxifen	5.007375291	1
244193-64-4	F[B-](F)(F)F.CCCCCCCCCCCCCCCCN1C=C[N+](C)=C1	1-Hexadecyl-3-methylimidazolium tetrafluoroborate	5.006186181	1
86487-64-1	CC1=C(CCN2CCC(CC2)C(=O)C2=CC=C(F)C=C2)C(=O)N2CCSC2=N1	Setoperone	5.004672779	1
79559-97-0	Cl.CN[C@H]1CC[C@@H](C2=CC(Cl)=C(Cl)C=C2)C2=C1C=CC=C2	Sertraline hydrochloride	5.004672779	1
13187-06-9	OC(=O)\C=C/C(O)=O.CN1CCC(CC1)=C1C2=CC=CC=C2SC2=CC=CC=C12	Pimethixene maleate	5.004672779	1
202189-78-4	CCOCCN1C(=NC2=CC=CC=C12)C1CCN(CCC2=CC=C(C=C2)C(C)(C)C(O)=O)CC1	Bilastine	4.996339446	1
52605-52-4	Cl.ClCCCN1CCN(CC1)C1=CC(Cl)=CC=C1	1-(3-Chlorophenyl)-4-(3-chloropropyl)piperazine hydrochloride	4.996339446	1
91940-87-3	Cl.COC1=CC=C(CCN(C)CCCN2CCC3=C(CC2=O)C=C(OC)C(OC)=C3)C=C1OC	Zatebradine hydrochloride	4.996339446	1
123-03-5	[Cl-].CCCCCCCCCCCCCCCC[N+]1=CC=CC=C1	Cetylpyridinium chloride	4.993436785	1
13463-41-7	[O-]1N2C=CC=CC2=[S][Zn++]11[O-]N2C=CC=CC2=[S]1	Zinc pyrithione	4.988834375	1
133-58-4	CC1=C2O[Hg]C2=C(C=C1)[N+]([O-])=O	Nitromersol	4.988006113	1
486-12-4	CC1=CC=C(C=C1)C(=C/CN1CCCC1)\C1=CC=CC=N1	Triprolidine	4.988006113	1
137160-11-3	Cl.CCC1=CC=CC(=C1)N(C)C(=N)NC1=CC=CC2=C1C=CC=C2	Aptiganel hydrochloride	4.988006113	1
15574-96-6	CN1CCC(CC1)=C1C2=C(CCC3=CC=CC=C13)SC=C2	Pizotyline	4.988006113	1
112108-01-7	CN1CCC2=C(C=C(O)C(Cl)=C2)[C@@H]2[C@@H]1CCC1=CC=CC=C21	Ecopipam	4.988006113	1
481-49-2	COC1=CC2=C3C=C1OC1=C4OCOC4=CC4=C1[C@H](CC1=CC=C(OC5=C(OC)C=CC(C[C@H]3N(C)CC2)=C5)C=C1)N(C)CC4	Cepharanthine	4.988006113	1
65847-85-0	FC(F)(F)C1=CC(NC2=NC=CC=C2C(=O)OCCN2CCOCC2)=CC=C1	Morniflumate	4.988006113	1
54143-55-4	FC(F)(F)COC1=CC(C(=O)NCC2CCCCN2)=C(OCC(F)(F)F)C=C1	Flecainide	4.988006113	1
4330-99-8	O[C@@H]([C@@H](O)C(O)=O)C(O)=O.C[C@@H](CN(C)C)CN1C2=C(SC3=C1C=CC=C3)C=CC=C2.C[C@@H](CN(C)C)CN1C2=C(SC3=C1C=CC=C3)C=CC=C2	Trimeprazine tartrate	4.988006113	1
2597-93-5	CC[Hg]N1C(=O)C2C(C1=O)C1(Cl)C(Cl)=C(Cl)C2(Cl)C1(Cl)Cl	Ethylmercurichlorendimide	4.982575441	1
144598-75-4	CC1=C(CCN2CCC(CC2)C2=NOC3=CC(F)=CC=C23)C(=O)N2CCC[C@@H](O)C2=N1	9-Hydroxy-risperidone	4.982575441	1
81995-09-7	[I-].CCCCCCCCCCCCN1C=C[N+](C)=C1	1-Dodecyl-3-methylimidazolium iodide	4.972852847	1
124-03-8	[Br-].CCCCCCCCCCCCCCCC[N+](C)(C)CC	Ethylhexadecyldimethylammonium bromide	4.971339446	1
17692-39-6	C(CN1CCOCC1)CC1=CC=C(COC2=CC=CC=C2)C=C1	Fomocaine	4.971339446	1
3562-84-3	CCC1=C(C(=O)C2=CC(Br)=C(O)C(Br)=C2)C2=CC=CC=C2O1	Benzbromarone	4.971339446	1
59-58-5	CCCSSC(CCO)=C(C)N(CC1=C(N)N=C(C)N=C1)C=O	Prosultiamine	4.971339446	1
3105-97-3	CCN(CC)CCNC1=CC=C(CO)C2=C1C(=O)C1=CC=CC=C1S2	Hycanthone	4.971339446	1
219861-08-2	OC(=O)C(O)=O.CN(C)CCC[C@]1(OCC2=CC(=CC=C12)C#N)C1=CC=C(F)C=C1	Escitalopram oxalate	4.971339446	1
603-33-8	C1=CC=C(C=C1)[Bi](C1=CC=CC=C1)C1=CC=CC=C1	Triphenylbismuth	4.960103451	1
18268-70-7	CCCCC(CC)C(=O)OCCOCCOCCOCCOC(=O)C(CC)CCCC	Tetraethylene glycol di(2-ethylhexanoate)	4.960103451	1
122454-29-9	FC(F)(F)C1=C(Br)C(C#N)=C(N1)C1=CC=C(Cl)C=C1	Tralopyril	4.960103451	1
107071-66-9	O=C(CCCCCCCCC1=CN=CC=C1)N1CCC(CC1)C=C(C1=CC=CC=C1)C1=CC=CC=C1	Ro 23-7637	4.960103451	1
140-72-7	[Br-].CCCCCCCCCCCCCCCC[N+]1=CC=CC=C1	Cetylpyridinium bromide	4.956857646	1
32534-81-9	[*]C1=C([*])C([*])=C(OC2=C([*])C([*])=C([*])C([*])=C2[*])C([*])=C1[*] |$_R1;;;_R1;;_R1;;;;;_R1;;_R1;;_R1;;_R1;;_R1;;_R1;;_R1$,c:1,8,16,21,t:5,12,lp:7:2,RG:_R1={Br* |$;_AP1$,lp:0:3|},LOG={_R1:;H;5}|	Pentabromodiphenyl ether	4.956819417	1
178631-04-4	CCCCCCCCN1C=C[N+](C)=C1.FC(F)(F)S(=O)(=O)[N-]S(=O)(=O)C(F)(F)F	1-Methyl-3-octylimidazolium bis(trifluoromethylsulfonyl)imide	4.956766618	1
136817-59-9	CC(C)NC1=CC=CN=C1N1CCN(CC1)C(=O)C1=CC2=CC(NS(C)(=O)=O)=CC=C2N1	Delavirdine	4.954672779	1
61129-30-4	O.Cl.Cl.CN(C)C\C=C(\C1=CC=C(Br)C=C1)C1=CN=CC=C1	Zimeldine dihydrochloride hydrate	4.954672779	1
NOCAS_48505	CC1=C2N=C(C3=CC=CC=C3Cl)C3=C(NC2=NN1)C=CC(=C3)[N+]([O-])=O	PharmaGSID_48505	4.943436785	1
1330-78-5	N/A	Tris(methylphenyl) phosphate	4.943383652	1
404001-50-9	FC(F)(F)S(=O)(=O)[N-]S(=O)(=O)C(F)(F)F.CCCCCCCCCCCCCCCCN1C=C[N+](C)=C1	1-Hexadecyl-3-methylimidazolium bis(trifluoromethylsulfonyl)imide	4.942269112	1
170729-80-3	[H][C@](C)(O[C@@]1([H])OCCN(CC2=NC(=O)NN2)[C@@]1([H])C1=CC=C(F)C=C1)C1=CC(=CC(=C1)C(F)(F)F)C(F)(F)F	Aprepitant	4.938006113	1
302-40-9	CCN(CC)CCOC(=O)C(O)(C1=CC=CC=C1)C1=CC=CC=C1	Benactyzine	4.938006113	1
231277-92-2	CS(=O)(=O)CCNCC1=CC=C(O1)C1=CC2=C(NC3=CC=C(OCC4=CC(F)=CC=C4)C(Cl)=C3)N=CN=C2C=C1	Lapatinib	4.938006113	1
1541-67-9	CCCCCCCCCCCCN(CCO)CCO	Lauryldiethanolamine	4.928579865	1
95-38-5	CCCCCCCCC=CCCCCCCCC1=NCCN1CCO	2-(8-Heptadecenyl)-2-imidazoline-1-ethanol	4.926770118	1
110488-70-5	COC1=C(OC)C=C(C=C1)C(=CC(=O)N1CCOCC1)C1=CC=C(Cl)C=C1	Dimethomorph	4.926770118	1
379-79-3	O[C@H]([C@@H](O)C(O)=O)C(O)=O.CN1C[C@@H](C=C2[C@H]1CC1=CNC3=CC=CC2=C13)C(=O)N[C@]1(C)O[C@@]2(O)[C@@H]3CCCN3C(=O)[C@H](CC3=CC=CC=C3)N2C1=O.CN1C[C@@H](C=C2[C@H]1CC1=CNC3=CC=CC2=C13)C(=O)N[C@]1(C)O[C@@]2(O)[C@@H]3CCCN3C(=O)[C@H](CC3=CC=CC=C3)N2C1=O	Ergotamine D-tartrate	4.924754869	1
56-54-2	[H][C@@]1(C[C@@H]2CC[N@]1C[C@@H]2C=C)[C@@H](O)C1=C2C=C(OC)C=CC2=NC=C1	Quinidine	4.921339446	1
133099-07-7	Br.NC(=O)C([C@@H]1CCN(CCC2=CC3=C(OCC3)C=C2)C1)(C1=CC=CC=C1)C1=CC=CC=C1	Darifenacin hydrobromide	4.921339446	1
7642-64-0	C[C@]12CC[C@H]3[C@@H](CCC4=CC(=O)CC[C@H]34)[C@@H]1CC[C@@H]2OC(=O)CCC1=CC=CO1	Nandrolone furylpropionate	4.921339446	1
90-86-8	CC(C(O)C1=CC=CC=C1)N(C)C\C=C\C1=CC=CC=C1	Cinnamedrine	4.921339446	1
364782-34-3	Cl.C[C@@H](NCCCC1=CC=CC(=C1)C(F)(F)F)C1=CC=CC2=CC=CC=C12	Cinacalcet hydrochloride	4.921339446	1
167465-36-3	Cl.Cl.Cl.O[C@@H](COC1=CC=CC2=C1C=CC=N2)CN1CCN(CC1)[C@@H]1C2=C(C=CC=C2)[C@@H]2[C@H](C3=C1C=CC=C3)C2(F)F	LY335979 trihydrochloride	4.921339446	1
101828-21-1	CN(CC1=CC=C(C=C1)C(C)(C)C)CC1=CC=CC2=C1C=CC=C2	Butenafine	4.921339446	1
129-03-3	CN1CCC(CC1)=C1C2=C(C=CC=C2)C=CC2=C1C=CC=C2	Cyproheptadine	4.921339446	1
54739-18-3	COCCCC\C(=N/OCCN)C1=CC=C(C=C1)C(F)(F)F	Fluvoxamine	4.921339446	1
27833-64-3	OC(=O)CCC(O)=O.CN1CCN(CC1)C1=NC2=C(OC3=C1C=C(Cl)C=C3)C=CC=C2	Loxapine succinate	4.921339446	1
122-64-5	CC(O)C(=O)O[Hg]C1=CC=CC=C1	Phenylmercuric lactate	4.910103451	1
57609-64-0	NC1=CC=C(C=C1)C(=O)OCCCOC(=O)C1=CC=C(N)C=C1	1,3-Propanediol, bis(4-aminobenzoate)	4.910103451	1
29761-21-5	C*.CCCCCCCCCOP(=O)(OC1=CC=CC=C1)OC1=CC=CC=C1 |c:16,18,24,26,t:14,22,lp:11:2,13:2,14:2,21:2,m:1:10.9.8.7.6.5.4.3|	Isodecyl diphenyl phosphate	4.907982352	1
62-90-8	C[C@]12CC[C@H]3[C@@H](CCC4=CC(=O)CC[C@H]34)[C@@H]1CC[C@@H]2OC(=O)CCC1=CC=CC=C1	Nandrolone phenpropionate	4.904672779	1
60628-96-8	C1=CN(C=N1)C(C1=CC=CC=C1)C1=CC=C(C=C1)C1=CC=CC=C1	Bifonazole	4.904672779	1
15518-87-3	CC(O)C(O)=O.CCCCCCCCCCCCCCNCCO	Myralact	4.904672779	1
5987-82-6	Cl.CCCCOC1=CC(=CC=C1N)C(=O)OCCN(CC)CC	Benoxinate hydrochloride	4.904672779	1
149062-75-9	Cl.ClC1=CC2=C(CN3CCCCCC3=N2)C(Cl)=C1	1,3-Dichloro-6,7,8,9,10,12-hexahydroazepino[2,1-b]quinazoline hydrochloride (1:1)	4.904672779	1
611-75-6	Cl.CN(CC1=CC(Br)=CC(Br)=C1N)C1CCCCC1	Bromhexine hydrochloride	4.904672779	1
91599-74-5	Cl.COC(=O)C1=C(C)NC(C)=C([C@@H]1C1=CC=CC(=C1)[N+]([O-])=O)C(=O)O[C@@H]1CCCN(CC2=CC=CC=C2)C1	rac Benidipine hydrochloride	4.904672779	1
72479-26-6	ClC1=CC(Cl)=C(C=C1)C(CN1C=CN=C1)OCC1=CC=C(SC2=CC=CC=C2)C=C1	Fenticonazole	4.904672779	1
14028-44-5	ClC1=CC=C2OC3=C(C=CC=C3)N=C(N3CCNCC3)C2=C1	Amoxapine	4.904672779	1
101-96-2	CCC(C)NC1=CC=C(NC(C)CC)C=C1	N,N'-Bis(1-methylpropyl)-1,4-benzenediamine	4.90172265	1
6138-56-3	OC(=O)CC(O)(CC(O)=O)C(O)=O.CN(C)CCN(CC1=CC=CC=C1)C1=CC=CC=N1	Tripelennamine citrate	4.896339446	1
143-50-0	ClC12C(=O)C3(Cl)C4(Cl)C1(Cl)C1(Cl)C2(Cl)C3(Cl)C4(Cl)C1(Cl)Cl	Kepone	4.894996609	1
171228-49-2	CC[C@@H]([C@H](C)O)N1N=CN(C1=O)C1=CC=C(C=C1)N1CCN(CC1)C1=CC=C(OC[C@@H]2CO[C@](CN3C=NC=N3)(C2)C2=C(F)C=C(F)C=C2)C=C1	Posaconazole	4.888006113	1
89565-68-4	CN1[C@H]2CC[C@@H]1C[C@@H](C2)OC(=O)C1=CNC2=C1C=CC=C2	Tropisetron	4.888006113	1
2026-24-6	CC(O)=O.CC(C)C1=CC=C2C(CC[C@H]3[C@](C)(CN)CCC[C@]23C)=C1	Dehydroabietylamine acetate	4.876770118	1
929-73-7	Cl.CCCCCCCCCCCCN	Dodecylamine hydrochloride	4.876770118	1
139968-49-3	FC(F)(F)OC1=CC=C(NC(=O)NN=C(CC2=CC=C(C=C2)C#N)C2=CC=CC(=C2)C(F)(F)F)C=C1	Metaflumizone	4.876770118	1
32780-64-6	Cl.CC(CCC1=CC=CC=C1)NCC(O)C1=CC(C(N)=O)=C(O)C=C1	Labetalol hydrochloride	4.876716985	1
9/5/3737	CC(C)N(CCC(C(N)=O)(C1=CC=CC=C1)C1=CC=CC=N1)C(C)C	Disopyramide	4.871339446	1
1217457-81-2	OC(=O)\C=C/C(O)=O.C[C@@H](C1=C(CCN(C)C)CC2=C1C=CC=C2)C1=NC=CC=C1	(S)-(+)-Dimethindene maleate	4.871339446	1
30544-47-9	OCCOCCOC(=O)C1=C(NC2=CC=CC(=C2)C(F)(F)F)C=CC=C1	Etofenamate	4.871339446	1
412009-62-2	[O-]S(=O)(=O)C(F)(F)F.CCCCCCCCCCN1C=C[N+](C)=C1	1-Decyl-3-methylimidazolium trifluoromethanesulfonate	4.865105547	1
1191914-21-2	CCCC[C@H]1CN(CC2CCOCC2)C(=O)OC11CCN(CC1)C1(C)CCN(CC1)C(=O)C1=C(C)N=CN=C1C	PharmaGSID_48521	4.864965211	1
4196-89-8	CC(C)(COC(=O)C1=CC=CC=C1)COC(=O)C1=CC=CC=C1	Neopentyl glycol dibenzoate	4.860103451	1
77501-90-7	CCOC(=O)COC(=O)C1=C(C=CC(OC2=C(Cl)C=C(C=C2)C(F)(F)F)=C1)[N+]([O-])=O	Fluoroglycofen-ethyl	4.860103451	1
100-56-1	Cl[Hg]C1=CC=CC=C1	Phenylmercuric chloride	4.860103451	1
153233-91-1	CCOC1=C(C=CC(=C1)C(C)(C)C)C1COC(=N1)C1=C(F)C=CC=C1F	Etoxazole	4.859926099	1
6577-41-9	[I-].C[N+]1(CC2COC(O2)(C2CCCCC2)C2=CC=CC=C2)CCCCC1	Oxapium iodide	4.854672779	1
78416-81-6	Cl.COC1=C(OC)C=C2C(CCN3C(=O)N(C)\C(C=C23)=N\C2=C(C)C=C(C)C=C2C)=C1	Trequinsin hydrochloride	4.854672779	1
10262-69-8	CNCCCC12CCC(C3=CC=CC=C13)C1=CC=CC=C21	Maprotiline	4.854672779	1
61546-01-8	[Cl-].CCCCCCCCCCCCCCCCN1C=C[N+](C)=C1	1-Hexadecyl-3-methylimidazolium chloride	4.850730126	1
68-36-0	ClC(Cl)(Cl)C1=CC=C(C=C1)C(Cl)(Cl)Cl	1,4-Bis(trichloromethyl)benzene	4.847758634	1
54556-98-8	Cl.CCCOC(C(=O)OC1CCN(C)CC1)(C1=CC=CC=C1)C1=CC=CC=C1	Propiverine hydrochloride	4.846339446	1
31386-25-1	CN(C)CCOC(=O)C1=CC2=C(C=C1)N(CC1=CC=CC=C1)C(C)=C2C	Indocate	4.846339446	1
3179-80-4	CCCCCCCCCCCC(=O)NCCCN(C)C	N-[3-(Dimethylamino)propyl]dodecanamide	4.843436785	1
625114-41-2	CS(=O)(=O)C1=CC=C(C=C1Cl)[C@@H](C[C@H]1CCC(=O)C1)C(=O)NC1=NC=CN=C1	Piragliatin	4.843436785	1
96-62-8	[O-][N+](=O)C1=CC(=CC=C1)S(=O)(=O)NCCNS(=O)(=O)C1=CC=CC(=C1)[N+]([O-])=O	Dinsed	4.838006113	1
62-38-4	CC(=O)O[Hg]C1=CC=CC=C1	Phenylmercuric acetate	4.838006113	1
149-16-6	CCCCN(CCCC)CCCOC(=O)C1=CC=C(N)C=C1	Butacaine	4.838006113	1
521-78-8	OC(=O)\C=C/C(O)=O.CC(CN(C)C)CN1C2=C(CCC3=C1C=CC=C3)C=CC=C2	Trimipramine hydrogen maleate	4.838006113	1
3147-75-9	CC(C)(C)CC(C)(C)C1=CC(N2N=C3C=CC=CC3=N2)=C(O)C=C1	Octrizole	4.837361744	1
188589-32-4	[Br-].CCCCCCCCCCN1C=C[N+](C)=C1	1-Decyl-3-methylimidazolium bromide	4.825178485	1
4/3/4574	[Cl-].CCCCCCCCCCCCCC[N+](C)(C)C	Myristyltrimethylammonium chloride	4.824918354	1
912-57-2	C[C@]12CC[C@H]3[C@@H](CCC4=CC(=O)CC[C@H]34)[C@@H]1CC[C@@H]2OC(=O)CCC1CCCCC1	Nandrolone cyclohexylpropionate	4.821339446	1
467-85-6	CCC(=O)C(CCN(C)C)(C1=CC=CC=C1)C1=CC=CC=C1	Normethadone	4.821339446	1
131740-09-5	Cl.CN1CC[C@@H]([C@H](O)C1)C1=C2OC(=CC(=O)C2=C(O)C=C1O)C1=C(Cl)C=CC=C1	Flavopiridol hydrochloride	4.821339446	1
3598-37-6	OC(=O)\C=C/C(O)=O.CN(C)CCCN1C2=C(SC3=C1C=C(C=C3)C(C)=O)C=CC=C2	Acetopromazine maleate	4.821339446	1
594-30-9	Cl[Bi](Cl)(C1=CC=CC=C1)(C1=CC=CC=C1)C1=CC=CC=C1	Triphenylbismuthine dichloride	4.812713618	1
67564-91-4	CC(CN1C[C@H](C)O[C@H](C)C1)CC1=CC=C(C=C1)C(C)(C)C	(2R,6S)-Fenpropimorph	4.810103451	1
1541-81-7	CCCCCCCCCCCCN1CCOCC1	4-Dodecylmorpholine	4.810103451	1
122453-73-0	CCOCN1C(=C(C#N)C(Br)=C1C(F)(F)F)C1=CC=C(Cl)C=C1	Chlorfenapyr	4.810103451	1
139290-65-6	COC1=C(OC)C(=CC=C1)[C@H](O)C1CCN(CCC2=CC=C(F)C=C2)CC1	Volinanserin	4.810103451	1
84-62-8	O=C(OC1=CC=CC=C1)C1=CC=CC=C1C(=O)OC1=CC=CC=C1	Diphenyl phthalate	4.810103451	1
84449-90-1	OC1=CC=C(C=C1)C1=C(C(=O)C2=CC=C(OCCN3CCCCC3)C=C2)C2=CC=C(O)C=C2S1	Raloxifene	4.809625451	1
302-79-4	C\C(\C=C\C1=C(C)CCCC1(C)C)=C/C=C/C(/C)=C/C(O)=O	all-trans-Retinoic acid	4.809466215	1
79794-75-5	CCOC(=O)N1CCC(CC1)=C1C2=C(CCC3=C1N=CC=C3)C=C(Cl)C=C2	Loratadine	4.804672779	1
51773-92-3	Cl.[H][C@@]1(CCCCN1)[C@@H](O)C1=CC(=NC2=C1C=CC=C2C(F)(F)F)C(F)(F)F	Mefloquine hydrochloride	4.804672779	1
2508-72-7	Cl.C(N(CC1=CC=CC=C1)C1=CC=CC=C1)C1=NCCN1	Antazoline hydrochloride	4.804672779	1
21228-13-7	CN1CCC2=C(C1)C1=C(C=CC(Cl)=C1)N2CCC1=CN=C(C)C=C1	Dorastine	4.804672779	1
61869-08-7	FC1=CC=C(C=C1)[C@@H]1CCNC[C@H]1COC1=CC=C2OCOC2=C1	Paroxetine	4.804672779	1
64211-46-7	O[N+]([O-])=O.ClC1=CC=C(CO\N=C(/CN2C=CN=C2)C2=CC=C(Cl)C=C2Cl)C(Cl)=C1	Oxiconazole nitrate	4.804672779	1
84370-95-6	OC(=O)\C=C/C(O)=O.COC1=CC(N)=C(Cl)C=C1C(=O)NC1CCN(CC2=CC=CC=C2)CC1	Clebopride maleate	4.804672779	1
263553-33-9	CC1=CC=C(C=C1)S(O)(=O)=O.CCN(C(C)C)C(=O)C1=CC(OC[C@H](C)NC2=CC=NC=C2)=CC(C)=C1	GW473178E methyl benzene sulphonic acid	4.798225028	1
3115-68-2	[Br-].CCCC[P+](CCCC)(CCCC)CCCC	Tetrabutylphosphonium bromide	4.794553827	1
99607-70-2	CCCCCC(C)OC(=O)COC1=CC=C(Cl)C2=CC=CN=C12	Cloquintocet-mexyl	4.793436785	1
18924-66-8	CCCCCCCCCCCCCCN(CCO)CCO	2,2'-(Tetradecylimino)diethanol	4.793436785	1
64359-81-5	CCCCCCCCN1SC(Cl)=C(Cl)C1=O	4,5-Dichloro-2-octyl-3(2H)-isothiazolone	4.793436785	1
34161-23-4	Cl.ClC1=CC=C(OCC(=O)N2CCN(CC3=CC4=C(OCO4)C=C3)CC2)C=C1	Fipexide hydrochloride	4.793436785	1
1031-07-8	ClC1=C(Cl)[C@]2(Cl)[C@@H]3COS(=O)(=O)OC[C@@H]3[C@@]1(Cl)C2(Cl)Cl	Endosulfan sulfate	4.793436785	1
588941-45-1	CS(=O)(=O)C1=CC=C(C=C1Cl)[C@@H](CC1CCCC1)C(=O)NC1=NC=CN=C1	PharmaGSID_48506	4.793436785	1
676116-04-4	CS(O)(=O)=O.CC1=CC(CCN2CCN(CC2)C2=NSC3=CC=CC=C23)=CC2=C1NC(=O)CC2(C)C	PD 0343701	4.793436785	1
6138-79-0	O.Cl.CC1=CC=C(C=C1)C(=C/CN1CCCC1)\C1=CC=CC=N1	Triprolidine hydrochloride monohydrate	4.788100727	1
192725-17-0	CC(C)[C@H](N1CCCNC1=O)C(=O)N[C@H](C[C@H](O)[C@H](CC1=CC=CC=C1)NC(=O)COC1=C(C)C=CC=C1C)CC1=CC=CC=C1	Lopinavir	4.788006113	1
64622-45-3	CC(C)CC1=CC=C(C=C1)C(C)C(=O)OCC1=NC=CC=C1	Ibuprofen piconol	4.788006113	1
17243-57-1	CC(CC1=CC=CC=C1)NCCCCl	Mefenorex	4.788006113	1
1223-36-5	CCN(CC)CCNC(=O)COC1=CC=C(Cl)C=C1	Clofexamide	4.788006113	1
24602-86-6	CCCCCCCCCCCCCN1CC(C)OC(C)C1	Tridemorph	4.785103451	1
87546-18-7	CCCCCOC(=O)COC1=C(Cl)C=C(F)C(=C1)N1C(=O)C2=C(CCCC2)C1=O	Flumiclorac-pentyl	4.785103451	1
171058-18-7	[Cl-].CCCCCCCCCCN1C=C[N+](C)=C1	1-Decyl-3-methylimidazolium chloride	4.777195376	1
116-66-5	CC1=C(C=C2C(=C1[N+]([O-])=O)C(C)(C)CC2(C)C)[N+]([O-])=O	1,1,3,3,5-Pentamethyl-4,6-dinitro-2,3-dihydro-1H-indene	4.776770118	1
683-18-1	CCCC[Sn](Cl)(Cl)CCCC	Dibutyltin dichloride	4.776770118	1
9/2/2257	S=C=NCCC1=CC=CC=C1	Phenethyl isothiocyanate	4.775814555	1
155213-67-5	CC(C)[C@H](NC(=O)N(C)CC1=CSC(=N1)C(C)C)C(=O)N[C@H](C[C@H](O)[C@H](CC1=CC=CC=C1)NC(=O)OCC1=CN=CS1)CC1=CC=CC=C1	Ritonavir	4.771339446	1
35941-65-2	CC(CC1C2=C(CCC3=C1C=CC=C3)C=CC=C2)CN(C)C	Butriptyline	4.771339446	1
34368-04-2	CC(CCC1=CC=C(O)C=C1)NCCC1=CC(O)=C(O)C=C1	DL-Dobutamine	4.771339446	1
59-96-1	CC(COC1=CC=CC=C1)N(CCCl)CC1=CC=CC=C1	Phenoxybenzamine	4.771339446	1
86541-74-4	Cl.CCOC(=O)[C@H](CCC1=CC=CC=C1)N[C@H]1CCC2=CC=CC=C2N(CC(O)=O)C1=O	Benazepril hydrochloride	4.771339446	1
918639-10-8	CO.COC1=C(Cl)C=C(Cl)C(NC2=C(C=NC3=CC(OCCCN4CCN(C)CC4)=C(OC)C=C23)C#N)=C1	Bosutinib methanoate	4.771339446	1
95847-70-4	O=C1N(CCCCN2CCN(CC2)C2=NC=CC=N2)S(=O)(=O)C2=CC=CC=C12	Ipsapirone	4.771339446	1
34140-59-5	OC(=O)\C=C/C(O)=O.CCC(COC(=O)C1=CC(OC)=C(OC)C(OC)=C1)(N(C)C)C1=CC=CC=C1	Trimebutine maleate	4.771339446	1
126-72-7	BrCC(Br)COP(=O)(OCC(Br)CBr)OCC(Br)CBr	Tris(2,3-dibromopropyl) phosphate	4.771115404	1
54143-56-5	CC(O)=O.FC(F)(F)COC1=CC(C(=O)NCC2CCCCN2)=C(OCC(F)(F)F)C=C1	Flecainide acetate	4.768027448	1
76578-14-8	CCOC(=O)C(C)OC1=CC=C(OC2=CN=C3C=C(Cl)C=CC3=N2)C=C1	Quizalofop-ethyl	4.766145774	1
603-36-1	C1=CC=C(C=C1)[Sb](C1=CC=CC=C1)C1=CC=CC=C1	Triphenylstibine	4.760103451	1
461023-63-2	Cl.CCCCN1C(=O)[C@H](NC(=O)C11CCN(CC2=CC=C(OC3=CC=C(C=C3)C(O)=O)C=C2)CC1)[C@H](O)C1CCCCC1	Aplaviroc hydrochloride	4.760103451	1
1085-98-9	CN(C)S(=O)(=O)N(SC(F)(Cl)Cl)C1=CC=CC=C1	Dichlofluanid	4.760103451	1
88-24-4	CCC1=CC(CC2=C(O)C(=CC(CC)=C2)C(C)(C)C)=C(O)C(=C1)C(C)(C)C	2,2'-Methylenebis(ethyl-6-tert-butylphenol)	4.760050319	1
76150-91-9	ClC1=CC(Cl)=C(OC2=CC=C(OC3=NC=C(Cl)C=C3Cl)C=C2)N=C1	1,4-Bis[2-(3,5-dichloropyridyloxy)]benzene	4.760050319	1
732-26-3	CC(C)(C)C1=CC(=C(O)C(=C1)C(C)(C)C)C(C)(C)C	2,4,6-Tris(tert-butyl)phenol	4.760050318	1
112-03-8	[Cl-].CCCCCCCCCCCCCCCCCC[N+](C)(C)C	N,N,N-Trimethyloctadecan-1-aminium chloride	4.758617776	1
304680-36-2	F[P-](F)(F)(F)(F)F.CCCCCCCCN1C=C[N+](C)=C1	1-Methyl-3-octylimidazolium hexafluorophosphate	4.755711758	1
33743-96-3	O=C(CCN1CCC(C1)C1=CC=CC=C1)C1=CC2=C(OCCO2)C=C1	Proroxan	4.754672779	1
13029-08-8	ClC1=C(C=CC=C1)C1=C(Cl)C=CC=C1	2,2'-Dichlorobiphenyl	4.753734418	1
72-56-0	CCC1=CC=C(C=C1)C(C(Cl)Cl)C1=CC=C(CC)C=C1	p,p'-Ethyl-DDD	4.752926661	1
1229-29-4	Cl.CN(C)CC\C=C1/C2=C(COC3=C1C=CC=C3)C=CC=C2	Doxepin hydrochloride	4.746339446	1
112-00-5	[Cl-].CCCCCCCCCCCC[N+](C)(C)C	Dodecyltrimethylammonium chloride	4.744447339	1
58-72-0	C(=C(C1=CC=CC=C1)C1=CC=CC=C1)C1=CC=CC=C1	Triphenylethylene	4.743436785	1
114369-43-6	ClC1=CC=C(CCC(CN2C=NC=N2)(C#N)C2=CC=CC=C2)C=C1	Fenbuconazole	4.743436785	1
112-02-7	[Cl-].CCCCCCCCCCCCCCCC[N+](C)(C)C	Hexadecyl trimethyl ammonium chloride	4.742488721	1
1119-97-7	[Br-].CCCCCCCCCCCCCC[N+](C)(C)C	Tetradonium bromide	4.738006113	1
144-14-9	CCOC(=O)C1(CCN(CCC2=CC=C(N)C=C2)CC1)C1=CC=CC=C1	Anileridine	4.738006113	1
122852-69-1	Cl.CN1C2=C(C3=CC=CC=C13)C(=O)N(CC1=C(C)N=CN1)CC2	Alosetron hydrochloride	4.738006113	1
6197-30-4	CCCCC(CC)COC(=O)C(C#N)=C(C1=CC=CC=C1)C1=CC=CC=C1	2-Ethylhexyl-2-cyano-3,3-diphenylacrylate	4.734997191	1
80-43-3	CC(C)(OOC(C)(C)C1=CC=CC=C1)C1=CC=CC=C1	Dicumyl peroxide	4.73297058	1
96489-71-3	CC(C)(C)N1N=CC(SCC2=CC=C(C=C2)C(C)(C)C)=C(Cl)C1=O	Pyridaben	4.726770118	1
6259-76-3	CCCCCCOC(=O)C1=C(O)C=CC=C1	Hexyl salicylate	4.726770118	1
3064-70-8	ClC(Cl)(Cl)S(=O)(=O)C(Cl)(Cl)Cl	Bis(trichloromethyl)sulfone	4.726770118	1
2050-47-7	BrC1=CC=C(OC2=CC=C(Br)C=C2)C=C1	4,4'-Dibromodiphenyl ether	4.726398302	1
1836-75-5	[O-][N+](=O)C1=CC=C(OC2=C(Cl)C=C(Cl)C=C2)C=C1	Nitrofen	4.724331597	1
56803-37-3	CC(C)(C)*.O=P(OC1=CC=CC=C1)(OC1=CC=CC=C1)OC1=CC=CC=C1 |c:9,11,17,19,25,27,t:7,15,23,lp:5:2,7:2,14:2,21:2,m:4:11.12.13|	tert-Butylphenyl diphenyl phosphate	4.724014369	1
128420-61-1	[Cl-].CCCCCCCCCCCCCCCCCCNC(=O)OC1CCN(CC1)C(=O)OC[C@H](COC(=O)N(CC1=[N+](CC)C=CC=C1)C(=O)C1=CC=CC=C1OC)OC	Minopafant	4.721339446	1
16488-48-5	[Cl-].CCCCNC1=CC=C(C=C1)C(=O)OCC[NH+](CC)CC	Depolipon	4.721339446	1
29617-43-4	[H][C@]1(OC(=O)C2=C(OC)C(OC)=CC=C12)[C@@]1([H])N(C)CCC2=C1C=C1OCOC1=C2	(1S,9R)-beta-Hydrastine	4.721339446	1
117279-73-9	CC(C)CC1=CC=C(CCC2=CC3=C(S2)N2C(C)=NN=C2C(C)N=C3C2=C(Cl)C=CC=C2)C=C1	Israpafant	4.721339446	1
108929-04-0	Cl.NC1=NCC2N1C1=CC=CC=C1CC1=CC=CC=C21	Epinastine hydrochloride	4.721339446	1
1235-82-1	Cl.OC(CCN1CCCCC1)(C1CC2CC1C=C2)C1=CC=CC=C1	Biperiden hydrochloride	4.721339446	1
100643-71-8	ClC1=CC=C2C(CCC3=C(N=CC=C3)C2=C2CCNCC2)=C1	Desloratadine	4.721339446	1
50-49-7	CN(C)CCCN1C2=CC=CC=C2CCC2=CC=CC=C12	Imipramine	4.721339446	1
511-12-6	CN1C[C@@H](C[C@H]2[C@H]1CC1=CNC3=CC=CC2=C13)C(=O)N[C@]1(C)O[C@@]2(O)[C@@H]3CCCN3C(=O)[C@H](CC3=CC=CC=C3)N2C1=O	Dihydroergotamine	4.721339446	1
124756-23-6	CS(O)(=O)=O.O=C1CC2(CCCC2)CC(=O)N1CCNCC1COC2=C(O1)C=CC=C2	Binospirone mesylate	4.721339446	1
75507-68-5	OC(=O)\C=C/C(O)=O.CCOC(=O)NC1=C(N)N=C(NCC2=CC=C(F)C=C2)C=C1	Flupirtine maleate	4.721339446	1
968-63-8	OC(C#CCN1CCCC1)(C1=CC=CC=C1)C1=CC=CC=C1	Butinoline	4.721339446	1
3194-55-6	BrC1CCC(Br)C(Br)CCC(Br)C(Br)CCC1Br	1,2,5,6,9,10-Hexabromocyclododecane	4.716011239	1
64697-40-1	[Cl-].CCCCCCCCN1C=C[N+](C)=C1	1-Methyl-3-octylimidazolium chloride	4.713141012	1
244193-52-0	F[B-](F)(F)F.CCCCCCCCN1C=C[N+](C)=C1	1-Methyl-3-octylimidazolium tetrafluoroborate	4.710369197	1
69327-76-0	CC(C)N1C(SCN(C1=O)C1=CC=CC=C1)=NC(C)(C)C	Buprofezin	4.710103451	1
119313-12-1	CCC(CC1=CC=CC=C1)(N(C)C)C(=O)C1=CC=C(C=C1)N1CCOCC1	2-Benzyl-2-(dimethylamino)-1-[4-(morpholin-4-yl)phenyl]butan-1-one	4.710103451	1
104-43-8	CCCCCCCCCCCCC1=CC=C(O)C=C1	4-Dodecylphenol	4.710103451	1
731-27-1	CN(C)S(=O)(=O)N(SC(F)(Cl)Cl)C1=CC=C(C)C=C1	Tolylfluanid	4.710103451	1
122-68-9	O=C(OCCCC1=CC=CC=C1)C=CC1=CC=CC=C1	3-Phenylpropyl cinnamate	4.710103451	1
4130-42-1	CCC1=CC(=C(O)C(=C1)C(C)(C)C)C(C)(C)C	2,6-Di-tert-butyl-4-ethylphenol	4.710050319	1
4186-68-9	[I-].CC[N+]1(C)CCCC1	1-Ethyl-1-methylpyrrolidinium iodide	4.709147888	1
35035-05-3	[Br-].COC1CC(C[N+](C)(C)C1)=C(C1=CC=CS1)C1=CC=CS1	Timepidium bromide	4.704672779	1
59198-70-8	[H][C@@]12C[C@@H](C)[C@H](C(=O)COC(=O)CCCC)[C@@]1(C)C[C@H](O)[C@@]1(F)[C@@]2([H])C[C@H](F)C2=CC(=O)C=C[C@]12C	Diflucortolone valerate	4.704672779	1
137-30-4	[Zn++].CN(C)C([S-])=S.CN(C)C([S-])=S	Ziram	4.704672779	1
494-19-9	C1CC2=CC=CC=C2NC2=CC=CC=C12	10,11-Dihydro-5H-dibenz[b,f]azepine	4.704672779	1
60-87-7	CC(CN1C2=C(SC3=C1C=CC=C3)C=CC=C2)N(C)C	Promethazine	4.704672779	1
66304-03-8	CCN1CCCC1CNC(=O)C(O)(C1=CC=CC=C1)C1=CC=CC=C1	Epicainide	4.704672779	1
106463-17-6	Cl.CCOC1=C(OCCN[C@H](C)CC2=CC(=C(OC)C=C2)S(N)(=O)=O)C=CC=C1	Tamsulosin hydrochloride	4.704672779	1
52-49-3	Cl.OC(CCN1CCCCC1)(C1CCCCC1)C1=CC=CC=C1	Trihexyphenidyl hydrochloride	4.704672779	1
346-18-9	CN1C(CSCC(F)(F)F)NC2=C(C=C(C(Cl)=C2)S(N)(=O)=O)S1(=O)=O	Polythiazide	4.704672779	1
27469-60-9	FC1=CC=C(C=C1)C(N1CCNCC1)C1=CC=C(F)C=C1	1-(Bis(4-fluorophenyl)methyl)piperazine	4.704672779	1
26155-31-7	O[C@@H]([C@@H](O)C(O)=O)C(O)=O.CN1CCCN=C1\C=C\C1=C(C)C=CS1	Morantel tartrate	4.704672779	1
26444-49-5	C*.O=P(OC1=CC=CC=C1)(OC1=CC=CC=C1)OC1=CC=CC=C1 |c:6,8,14,16,22,24,t:4,12,20,lp:2:2,4:2,11:2,18:2,m:1:6.7.8|	Cresyl diphenyl phosphate	4.703870875	1
128-39-2	CC(C)(C)C1=CC=CC(=C1O)C(C)(C)C	2,6-Di-tert-butylphenol	4.703144167	1
532-82-1	Cl.NC1=CC=C(N=NC2=CC=CC=C2)C(N)=C1	C.I. Basic Orange 2	4.702657184	1
2303-17-5	CC(C)N(C(C)C)C(=O)SCC(Cl)=C(Cl)Cl	Tri-allate	4.699099809	1
57-09-0	[Br-].CCCCCCCCCCCCCCCC[N+](C)(C)C	Hexadecyltrimethylammonium bromide	4.696339446	1
285983-48-4	CC1=CC=C(C=C1)N1N=C(C=C1NC(=O)NC1=CC=C(OCCN2CCOCC2)C2=C1C=CC=C2)C(C)(C)C	Doramapimod	4.696339446	1
14556-46-8	CC1=CC=C(Cl)C(OCC(O)CNC(C)(C)C)=C1	Bupranolol	4.696339446	1
637-32-1	Cl.CC(C)NC(=N)NC(=N)NC1=CC=C(Cl)C=C1	Proguanil hydrochloride	4.696339446	1
536-43-6	Cl.CCCCOC1=CC=C(C=C1)C(=O)CCN1CCCCC1	Dyclonine hydrochloride	4.696339446	1
2448-68-2	Cl.Cl.NC(=O)C1(CCN(CCCC(=O)C2=CC=C(F)C=C2)CC1)N1CCCCC1	Pipamperone dihydrochloride	4.696339446	1
143482-60-4	Cl.COC1=CC=C(CCN(CCC2=C(OC)C(OC)=C(OC)C=C2)C(=O)C(C2=CC=CC=C2)C2=NCCC3=CC(OC)=C(OC)C=C23)C(OC)=C1OC	Pinokalant hydrochloride	4.696339446	1
117-83-9	CCCCOCCOC(=O)C1=CC=CC=C1C(=O)OCCOCCCC	Bis(2-butoxyethyl) phthalate	4.694486128	1
126-64-7	CC(C)=CCCC(C)(OC(=O)C1=CC=CC=C1)C=C	Linalyl benzoate	4.693436785	1
75980-60-8	CC1=CC(C)=C(C(=O)P(=O)(C2=CC=CC=C2)C2=CC=CC=C2)C(C)=C1	Diphenyl(2,4,6-trimethylbenzoyl)phosphine oxide	4.693436785	1
21145-77-7	CC1CC(C)(C)C2=C(C=C(C)C(=C2)C(C)=O)C1(C)C	Tonalide	4.693436785	1
67747-09-5	CCCN(CCOC1=C(Cl)C=C(Cl)C=C1Cl)C(=O)N1C=CN=C1	Prochloraz	4.693436785	1
313994-79-5	CCN1N=C(CC2=CC=CC=C2)C=C1C1CCN(C[C@H]2C[C@@H](C[C@@H]2C2=CC=CC(F)=C2)N(C)[C@H](C(C)C)C(O)=O)CC1	MK-578	4.693436785	1
289716-94-5	CNCC1=C(OC2=CC=C(Cl)C(Cl)=C2)C=CC(F)=C1	CP-607366	4.693436785	1
39300-45-3	N/A	Dinocap	4.693436785	1
17781-31-6	OC(C1=CC=C(Cl)C=C1)(C1=CC=C(Cl)C=C1)C1=CC=CN=C1	Parinol	4.693436785	1
181640-09-5	Cl.CN(C)C(=O)NC1(CCN(CC[C@]2(CN(CCO2)C(=O)C2=CC=CC=C2)C2=CC(F)=C(F)C=C2)CC1)C1=CC=CC=C1	SR144190	4.692322895	1
72-43-5	COC1=CC=C(C=C1)C(C1=CC=C(OC)C=C1)C(Cl)(Cl)Cl	Methoxychlor	4.689029408	1
83-66-9	COC1=C(C=C(C(C)=C1[N+]([O-])=O)[N+]([O-])=O)C(C)(C)C	Musk ambrette	4.68851527	1
4630-95-9	[Br-].CC[N+]1(CC)CCC(C1C)=C(C1=CC=CC=C1)C1=CC=CC=C1	Prifinium bromide	4.688006113	1
151287-22-8	CC(C)C(=O)OCC1=CC=CC(OC(=O)[C@@H]2N3[C@H](SC2(C)C)[C@H](NC(=O)CC2=CC=CC=C2)C3=O)=C1	Tobicillin	4.688006113	1
130726-68-0	CCCCCOC1=C(C=CC=C1)C(=C/SC)\N1C=CN=C1	Neticonazole	4.688006113	1
82626-01-5	CCCN(CCC)C(=O)CC1=C(N=C2C=CC(Cl)=CN12)C1=CC=C(Cl)C=C1	Alpidem	4.688006113	1
102394-31-0	CCN(CC)CC1CCCCN1CC(=O)N1C2=C(C=CC=C2)C(=O)NC2=C1N=CC=C2	AF-DX 116	4.688006113	1
1146-95-8	Cl.CCC(CN)=C(C1=CC=CC=C1)C1=CC=CC=C1	Etifelmine hydrochloride	4.688006113	1
60812-23-9	Cl.CCCCCCCCCCOCC(O)CN	Decominol hydrochloride	4.688006113	1
74697-28-2	Cl.CCOC(=O)COC1=C(Cl)C2=C(C=C1)C(C)=C(CCN(CC)CC)C(=O)O2	Cloricromen hydrochloride	4.688006113	1
132907-72-3	Cl.CN1C=C(C(=O)[C@@H]2CCC3=C(C2)N=CN3)C2=C1C=CC=C2	Ramosetron hydrochloride	4.688006113	1
2312-35-8	CC(C)(C)C1=CC=C(OC2CCCCC2OS(=O)OCC#C)C=C1	Propargite	4.684519288	1
128-37-0	CC1=CC(=C(O)C(=C1)C(C)(C)C)C(C)(C)C	Butylated hydroxytoluene	4.683882765	1
118-08-1	[H][C@@]1(OC(=O)C2=C1C=CC(OC)=C2OC)[C@]1([H])N(C)CCC2=C1C=C1OCOC1=C2	Hydrastine	4.680984823	1
59-33-6	OC(=O)\C=C/C(O)=O.COC1=CC=C(CN(CCN(C)C)C2=NC=CC=C2)C=C1	Pyrilamine maleate	4.6808777	1
85-70-1	CCCCOC(=O)COC(=O)C1=CC=CC=C1C(=O)OCCCC	Butylphthalyl butylglycolate	4.679006603	1
95737-68-1	CC(COC1=CC=C(OC2=CC=CC=C2)C=C1)OC1=NC=CC=C1	Pyriproxyfen	4.676982704	1
1119-94-4	[Br-].CCCCCCCCCCCC[N+](C)(C)C	Dodecyltrimethylammonium bromide	4.676770118	1
10347-81-6	Cl.CNCCCC12CCC(C3=C1C=CC=C3)C1=C2C=CC=C1	Maprotiline hydrochloride	4.676770118	1
3424-82-6	ClC(Cl)=C(C1=CC=C(Cl)C=C1)C1=C(Cl)C=CC=C1	o,p'-DDE	4.676770118	1
130-15-4	O=C1C=CC(=O)C2=C1C=CC=C2	1,4-Naphthoquinone	4.676770118	1
78-30-8	CC1=C(OP(=O)(OC2=C(C)C=CC=C2)OC2=C(C)C=CC=C2)C=CC=C1	Tri-o-cresyl phosphate	4.675019588	1
992-59-6	[Na+].[Na+].CC1=C(C=CC(=C1)C1=CC(C)=C(C=C1)N=NC1=C(N)C2=C(C=CC=C2)C(=C1)S([O-])(=O)=O)N=NC1=CC(=C2C=CC=CC2=C1N)S([O-])(=O)=O	C.I. Direct Red 2	4.67454319	1
403842-84-2	[O-]S(=O)(=O)C(F)(F)F.CCCCCCCCN1C=C[N+](C)=C1	1-Methyl-3-octylimidazolium trifluoromethanesulfonate	4.673169369	1
63-92-3	Cl.CC(COC1=CC=CC=C1)N(CCCl)CC1=CC=CC=C1	Phenoxybenzamine hydrochloride	4.672220379	1
140-66-9	CC(C)(C)CC(C)(C)C1=CC=C(O)C=C1	4-(1,1,3,3-Tetramethylbutyl)phenol	4.671339446	1
62658-63-3	CC1=CC2=C(OCC(CNC(C)(C)C)OC(=O)C3=CC=CC=C3)C=CC=C2N1	Bopindolol	4.671339446	1
79902-63-9	CCC(C)(C)C(=O)O[C@H]1C[C@@H](C)C=C2C=C[C@H](C)[C@H](CC[C@@H]3C[C@@H](O)CC(=O)O3)[C@@H]12	Simvastatin	4.671339446	1
14417-88-0	CCCCC\C=C/C\C=C/CCCCCCCC(=O)NC(C)C1=CC=CC=C1	Melinamide	4.671339446	1
3055-99-0	CCCCCCCCCCCCOCCOCCOCCOCCOCCOCCOCCOCCOCCO	Polyoxyethylene (9) lauryl ether	4.671339446	1
71675-85-9	CCN1CCCC1CNC(=O)C1=CC(=C(N)C=C1OC)S(=O)(=O)CC	Amisulpride	4.671339446	1
24237-54-5	CCOC(=O)C1=C(N)SC2=C1CCN(CC1=CC=CC=C1)C2	Tinoridine	4.671339446	1
1094-08-2	Cl.CCN(CC)C(C)CN1C2=C(SC3=C1C=CC=C3)C=CC=C2	Ethopropazine hydrochloride	4.671339446	1
55142-85-3	ClC1=CC=CC=C1CN1CCC2=C(C1)C=CS2	Ticlopidine	4.671339446	1
123258-84-4	CN1[C@H]2CC[C@@H]1C[C@@H](C2)NC(=O)N1C(=O)NC2=CC=CC=C12	Itasetron	4.671339446	1
42024-98-6	CN1C2CCC(C)(C)C1CC(C2)OC(=O)C(O)(C1=CC=CS1)C1=CC=CS1	Mazaticol	4.671339446	1
2058-52-8	CN1CCN(CC1)C1=NC2=C(SC3=C1C=C(Cl)C=C3)C=CC=C2	Clothiapine	4.671339446	1
70356-09-1	COC1=CC=C(C=C1)C(=O)CC(=O)C1=CC=C(C=C1)C(C)(C)C	1-(4-tert-Butylphenyl)-3-(4-methoxyphenyl)propane-1,3-dione	4.671339446	1
83991-25-7	NC1=CC=C(C=C1)C(=O)N1CC2CC(CN(CC3=CC=CC=C3)C2)C1	Ambasilide	4.671339446	1
111974-72-2	OC(=O)\C=C\C(O)=O.OCCOCCN1CCN(CC1)C1=NC2=CC=CC=C2SC2=C1C=CC=C2.OCCOCCN1CCN(CC1)C1=NC2=CC=CC=C2SC2=C1C=CC=C2	Quetiapine fumarate	4.671339446	1
58594-72-2	OS(O)(=O)=O.ClC1=CC(Cl)=C(C=C1)C(CN1C=CN=C1)OCC=C	Imazalil sulfate	4.671339446	1
789-02-6	ClC1=CC=C(C=C1)C(C1=CC=CC=C1Cl)C(Cl)(Cl)Cl	o,p'-DDT	4.667249379	1
2772-45-4	CC(C)(C1=CC=CC=C1)C1=CC(=C(O)C=C1)C(C)(C)C1=CC=CC=C1	2,4-Bis(1-methyl-1-phenylethyl)phenol	4.664103932	1
65277-42-1	CC(=O)N1CCN(CC1)C1=CC=C(OC[C@H]2CO[C@@](CN3C=CN=C3)(O2)C2=CC=C(Cl)C=C2Cl)C=C1	Ketoconazole	4.660103451	1
107534-96-3	CC(C)(C)C(O)(CCC1=CC=C(Cl)C=C1)CN1C=NC=N1	Tebuconazole	4.660103451	1
68052-23-3	CC(C)C(OC(=O)C1=CC=CC=C1)C(C)(C)COC(=O)C1=CC=CC=C1	2,2,4-Trimethylpentane-1,3-diyl dibenzoate	4.660103451	1
49562-28-9	CC(C)OC(=O)C(C)(C)OC1=CC=C(C=C1)C(=O)C1=CC=C(Cl)C=C1	Fenofibrate	4.660103451	1
215297-27-1	CCCOC1=C(C=C(C=C1)S(=O)(=O)N1CCN(CC)CC1)C1=NC2=C(CC)N(CC3=CC=CC=N3)N=C2C(=O)N1	UK-343664	4.660103451	1
42874-03-3	CCOC1=CC(OC2=CC=C(C=C2Cl)C(F)(F)F)=CC=C1[N+]([O-])=O	Oxyfluorfen	4.660103451	1
15362-40-0	ClC1=CC=CC(Cl)=C1N1C(=O)CC2=C1C=CC=C2	1-(2,6-Dichlorophenyl)-2-indolinone	4.660103451	1
791-31-1	O[Si](C1=CC=CC=C1)(C1=CC=CC=C1)C1=CC=CC=C1	Triphenylsilanol	4.660103451	1
637-03-6	O=[As]C1=CC=CC=C1	Phenylarsine oxide	4.660103451	1
2449-05-0	O=C(OCC1=CC=CC=C1)N=NC(=O)OCC1=CC=CC=C1	Dibenzyl diazene-1,2-dicarboxylate	4.660103451	1
53-19-0	ClC(Cl)C(C1=CC=C(Cl)C=C1)C1=C(Cl)C=CC=C1	1-(2-Chlorophenyl)-1-(4-chlorophenyl)-2,2-dichloroethane	4.660050319	1
7/5/2321	OC1=CC2=C(C=C1)C1(OC(=O)C3=C1C=CC=C3)C1=C(O2)C=C(O)C=C1	Fluorescein	4.660050319	1
117-80-6	ClC1=C(Cl)C(=O)C2=C(C=CC=C2)C1=O	Dichlone	4.658617776	1
79241-46-6	CCCCOC(=O)[C@@H](C)OC1=CC=C(OC2=CC=C(C=N2)C(F)(F)F)C=C1	Fluazifop-P-butyl	4.657506292	1
321-55-1	CC1=C(Cl)C(=O)OC2=CC(OP(=O)(OCCCl)OCCCl)=CC=C12	Haloxon	4.654672779	1
475207-59-1	CC1=CC=C(C=C1)S(O)(=O)=O.CNC(=O)C1=CC(OC2=CC=C(NC(=O)NC3=CC=C(Cl)C(=C3)C(F)(F)F)C=C2)=CC=N1	Sorafenib tosylate	4.654672779	1
6202-23-9	Cl.CN(C)CCC=C1C2=C(C=CC=C2)C=CC2=C1C=CC=C2	Cyclobenzaprine hydrochloride	4.654672779	1
87151-85-7	CN([C@H]1CC[C@@]2(CCCO2)C[C@@H]1N1CCCC1)C(=O)CC1=CC=C(Cl)C(Cl)=C1	Spiradoline	4.654672779	1
137-26-8	CN(C)C(=S)SSC(=S)N(C)C	Bis(dimethylaminothiocarbonyl) disulfide	4.654672779	1
149845-06-7	CS(O)(=O)=O.CC(C)(C)NC(=O)[C@@H]1C[C@@H]2CCCC[C@@H]2CN1C[C@@H](O)[C@H](CC1=CC=CC=C1)NC(=O)[C@H](CC(N)=O)NC(=O)C1=NC2=C(C=CC=C2)C=C1	Saquinavir mesylate	4.654448738	1
36415-61-9	Cl.CC[C@H]1C[C@@H]2C[C@@H]3[C@H]1N(C2)CCC1=C3NC2=C1C=C(OC)C=C2	Ibogaine hydrochloride	4.650767673	1
64-52-8	CC(=O)OC1(CCN(CCC2=CC=CC=C2)CC1)C1=CC=CC=C1	1-(2-Phenylethyl)-4-phenyl-4-acetoxypiperidine	4.649855217	1
637-58-1	Cl.CCCCOC1=CC=C(OCCCN2CCOCC2)C=C1	Pramoxine hydrochloride	4.646339446	1
58-28-6	Cl.CNCCCN1C2=C(CCC3=C1C=CC=C3)C=CC=C2	Desipramine hydrochloride	4.646339446	1
630-56-8	CCCCCC(=O)O[C@@]1(CC[C@H]2[C@@H]3CCC4=CC(=O)CC[C@]4(C)[C@H]3CC[C@]12C)C(C)=O	17-((1-Oxohexyl)oxy)pregn-4-ene-3,20-dione	4.646314032	1
33956-49-9	C\C=C\C=C\CCCCCCCO	8,10-Dodecadien-1-ol	4.643436785	1
10/2/5836	CC(C)OC(=O)C(O)(C1=CC=C(Cl)C=C1)C1=CC=C(Cl)C=C1	Chloropropylate	4.643436785	1
3407-42-9	CC1C2CC(CC2C2CCCC(O)C2)C1(C)C	3-(5,5,6-Trimethylbicyclo[2.2.1]hept-2-yl)cyclohexanol	4.643436785	1
119446-68-3	CC1COC(CN2C=NC=N2)(O1)C1=C(Cl)C=C(OC2=CC=C(Cl)C=C2)C=C1	Difenoconazole	4.643436785	1
124495-18-7	FC1=CC=C(OC2=CC=NC3=CC(Cl)=CC(Cl)=C23)C=C1	Quinoxyfen	4.643436785	1
549-18-8	Cl.CN(C)CCC=C1C2=C(CCC3=C1C=CC=C3)C=CC=C2	Amitriptyline hydrochloride	4.643383652	1
124819-25-6	OC(=O)CCC(O)=O.C[C@H]1[C@H]2CC3=C(C=C(O)C=C3)[C@]1(C)CCN2CC=C(C)C	(-)-Pentazocine succinate	4.641626642	1
131807-57-3	CC1(OC(=O)N(NC2=CC=CC=C2)C1=O)C1=CC=C(OC2=CC=CC=C2)C=C1	Famoxadone	4.640839625	1
68937-41-7	N/A	Triphenyl phosphates isopropylated	4.640258364	1
2955-38-6	ClC1=CC=C2N(CC3CC3)C(=O)CN=C(C3=CC=CC=C3)C2=C1	Prazepam	4.639054758	1
58-33-3	Cl.CC(CN1C2=CC=CC=C2SC2=C1C=CC=C2)N(C)C	Promethazine hydrochloride	4.638939722	1
1766-91-2	CCCCCC1NC2=CC(=C(C=C2S(=O)(=O)N1)S(N)(=O)=O)C(F)(F)F	Penflutizide	4.638006113	1
84-61-7	O=C(OC1CCCCC1)C1=C(C=CC=C1)C(=O)OC1CCCCC1	Dicyclohexyl phthalate	4.637131362	1
80443-63-6	CC(C)(C)C1(CCC2=CC=C(Cl)C=C2)CO1	2-(2-(4-Chlorophenyl)ethyl)-2-(1,1-dimethylethyl)oxirane	4.635103451	1
81-15-2	CC1=C(C(=C(C(C)=C1[N+]([O-])=O)[N+]([O-])=O)C(C)(C)C)[N+]([O-])=O	Musk Xylene	4.635103451	1
69806-50-4	CCCCOC(=O)C(C)OC1=CC=C(OC2=CC=C(C=N2)C(F)(F)F)C=C1	Fluazifop-butyl	4.635103451	1
2545-59-7	CCCCOCCOC(=O)COC1=C(Cl)C=C(Cl)C(Cl)=C1	2,4,5-T-butotyl	4.635103451	1
2304-30-5	[Cl-].CCCC[P+](CCCC)(CCCC)CCCC	Tetrabutylphosphonium chloride	4.63479461	1
NOCAS_48172	OC(=O)\C=C\C(O)=O.O=C1N(CCC2=NOC(=N2)C2=CC=C(CN3CCCCCC3)S2)C(=O)C2=C1C=CC=C2	PharmaGSID_48172	4.631193642	1
2310-17-0	CCOP(=S)(OCC)SCN1C(=O)OC2=CC(Cl)=CC=C12	Phosalone	4.629559993	1
116-31-4	C\C(\C=C\C=C(/C)\C=C\C1=C(C)CCCC1(C)C)=C/C=O	Retinal	4.629113342	1
309-00-2	ClC1=C(Cl)[C@]2(Cl)[C@@H]3[C@@H]4C[C@@H](C=C4)[C@@H]3[C@@]1(Cl)C2(Cl)Cl	Aldrin	4.627301744	1
1594-56-5	[O-][N+](=O)C1=CC=C(SC#N)C(=C1)[N+]([O-])=O	2,4-Dinitrophenyl thiocyanate	4.626770118	1
28434-00-6	CC(C)=C[C@@H]1[C@@H](C(=O)O[C@H]2CC(=O)C(CC=C)=C2C)C1(C)C	S-Bioallethrin	4.626770118	1
33629-47-9	CCC(C)NC1=C(C=C(C=C1[N+]([O-])=O)C(C)(C)C)[N+]([O-])=O	Butralin	4.626770118	1
341-69-5	Cl.CN(C)CCOC(C1=CC=CC=C1)C1=CC=CC=C1C	Orphenadrine hydrochloride	4.626770118	1
42576-02-3	COC(=O)C1=C(C=CC(OC2=CC=C(Cl)C=C2Cl)=C1)[N+]([O-])=O	Bifenox	4.626770118	1
26049-70-7	NNC1=NC(=CS1)C1=CC=C(C=C1)[N+]([O-])=O	2-Hydrazino-4-(4-nitrophenyl)thiazole	4.626770118	1
113-92-8	OC(=O)\C=C/C([O-])=O.C[NH+](C)CCC(C1=CC=C(Cl)C=C1)C1=NC=CC=C1	Chlorpheniramine maleate	4.626716985	1
117332-93-1	Cl.CCC(=O)N(C1CCN(CC2=CC=CS2)CC1)C1=CC=CC=C1	Thenylfentanyl hydrochloride	4.623191214	1
146-48-5	[H][C@@]12CC[C@H](O)[C@H](C(=O)OC)[C@@]1([H])C[C@]1([H])N(CCC3=C1NC1=C3C=CC=C1)C2	Yohimbine	4.621339446	1
4419-39-0	C[C@H]1C[C@H]2[C@@H]3CCC4=CC(=O)C=C[C@]4(C)[C@@]3(Cl)[C@@H](O)C[C@]2(C)[C@@]1(O)C(=O)CO	Beclomethasone	4.621339446	1
64241-34-5	CCOC(=O)NNC1=CC=C(N=N1)N(CC)CC(C)O	Cadralazine	4.621339446	1
1225-55-4	Cl.CNCCCC1C2=C(C=CC=C2)C=CC2=C1C=CC=C2	Protriptyline hydrochloride	4.621339446	1
120011-70-3	Cl.COC1=C(OC)C=C2C(=O)C(CC3CCN(CC4=CC=CC=C4)CC3)CC2=C1	Donepezil hydrochloride	4.621339446	1
94739-29-4	COC(=O)C1=C(C)NC(COC(N)=O)=C(C1C1=C(Cl)C(Cl)=CC=C1)C(=O)OC(C)C	Lemildipine	4.621339446	1
169590-41-4	COC1=C(F)C=C(C=C1)C1=CC(=NN1C1=CC=C(C=C1)S(N)(=O)=O)C(F)F	Deracoxib	4.621339446	1
3586-14-9	CC1=CC=CC(OC2=CC=CC=C2)=C1	1-Methyl-3-phenoxybenzene	4.620894651	1
53152-21-9	Cl.[H][C@@]12OC3=C(O)C=CC4=C3[C@@]11CCN(CC3CC3)[C@]([H])(C4)[C@]11CC[C@@]2(OC)[C@]([H])(C1)C(C)(O)C(C)(C)C	Buprenorphine hydrochloride	4.612980698	1
5153-25-3	CCCCC(CC)COC(=O)C1=CC=C(O)C=C1	2-Ethylhexyl p-hydroxybenzoate	4.61169996	1
25155-30-0	[Na+].CCCCCCCCCCCC*.[O-]S(=O)(=O)C1=CC=CC=C1 |c:18,20,t:16,lp:14:3,16:2,17:2,m:13:21.22.23|	Sodium dodecylbenzenesulfonate	4.610103451	1
30124-94-8	CC(=O)OCCN(CCOC(C)=O)C1=CC=C(C=C1)\N=N\C1=C(C=C(C=C1)[N+]([O-])=O)C#N	Disperse Red 82	4.610103451	1
84-51-5	CCC1=CC2=C(C=C1)C(=O)C1=C(C=CC=C1)C2=O	2-Ethylanthraquinone	4.610103451	1
119168-77-3	CCC1=NN(C)C(C(=O)NCC2=CC=C(C=C2)C(C)(C)C)=C1Cl	Tebufenpyrad	4.610103451	1
262-20-4	O1C2=CC=CC=C2SC2=CC=CC=C12	Phenoxathiin	4.610103451	1
502-72-7	O=C1CCCCCCCCCCCCCC1	Cyclopentadecanone	4.610050319	1
744-45-6	O=C(OC1=CC=CC=C1)C1=CC(=CC=C1)C(=O)OC1=CC=CC=C1	Diphenyl isophthalate	4.602131362	1
2426-63-3	Cl.COC1=CC2=C(NC=C2CCN(C(C)C)C(C)C)C=C1	5-Methoxy-N,N-diisopropyltryptamine hydrochloride	4.599382087	1
1473-95-6	Cl.CCC(=O)N(C1CCN(CC(O)C2=CC=CC=C2)CC1)C1=CC=CC=C1	beta-Hydroxy fentanyl hydrochloride	4.5937076	1
NOCAS_47248	CC1=CC2=C3N(CC2)C(=O)[C@H](NC(=O)C2=CC=NC=C2)N=C(C2=CC=CC=C2)C3=C1	CI-1018	4.593436785	1
54593-83-8	CCOP(=S)(OCC)OC(Cl)C(Cl)(Cl)Cl	Chlorethoxyfos	4.593436785	1
72-54-8	ClC(Cl)C(C1=CC=C(Cl)C=C1)C1=CC=C(Cl)C=C1	p,p'-DDD	4.593436785	1
23593-75-1	ClC1=C(C=CC=C1)C(N1C=CN=C1)(C1=CC=CC=C1)C1=CC=CC=C1	Clotrimazole	4.593436785	1
4682-36-4	OC(=O)CC(O)(CC(O)=O)C(O)=O.CN(C)CCOC(C1=CC=CC=C1)C1=C(C)C=CC=C1	Orphenadrine dihydrogen citrate	4.593436785	1
57-85-2	CCC(=O)O[C@H]1CC[C@H]2[C@@H]3CCC4=CC(=O)CC[C@]4(C)[C@H]3CC[C@]12C	Testosterone propionate	4.588006113	1
71283-80-2	CCOC(=O)[C@@H](C)OC1=CC=C(OC2=NC3=C(O2)C=C(Cl)C=C3)C=C1	Fenoxaprop-P-ethyl	4.585103451	1
27323-41-7	N/A	Dodecylbenzene sulfonate triethanolamine(1:1)	4.581631877	1
1689-99-2	CCCCCCCC(=O)OC1=C(Br)C=C(C=C1Br)C#N	Bromoxynil octanoate	4.578260041	1
147-24-0	Cl.CN(C)CCOC(C1=CC=CC=C1)C1=CC=CC=C1	Diphenhydramine hydrochloride	4.574067227	1
97-23-4	OC1=CC=C(Cl)C=C1CC1=CC(Cl)=CC=C1O	Dichlorophen	4.568912458	1
90823-38-4	O=C1[N-]S(=O)(=O)C2=C1C=CC=C2.CC[N+](CC)(CC(=O)NC1=C(C)C=CC=C1C)CC1=CC=CC=C1	Denatonium saccharide	4.567697446	1
91-84-9	COC1=CC=C(CN(CCN(C)C)C2=NC=CC=C2)C=C1	Pyrilamine	4.562514028	1
61931-82-6	CC(C)CC(C)N(C1=CC=CC=C1)C1=CC=C(N)C=C1	N-(4-Methylpentan-2-yl)-N-phenylbenzene-1,4-diamine	4.560103451	1
133-07-3	ClC(Cl)(Cl)SN1C(=O)C2=C(C=CC=C2)C1=O	Folpet	4.560103451	1
72-55-9	ClC(Cl)=C(C1=CC=C(Cl)C=C1)C1=CC=C(Cl)C=C1	p,p'-DDE	4.560103451	1
26530-20-1	CCCCCCCCN1SC=CC1=O	Octhilinone	4.559147888	1
959-24-0	Cl.CC(C)NCC(O)C1=CC=C(NS(C)(=O)=O)C=C1	Sotalol hydrochloride	4.555606389	1
433212-21-6	Cl.CCOC(=O)C1=CC=C(C=C1)[C@H]1CC[C@@H](CC1)NC[C@H](O)COC1=CC=C(O)C(NS(C)(=O)=O)=C1	SAR 150640	4.545099968	1
101-72-4	CC(C)NC1=CC=C(NC2=CC=CC=C2)C=C1	N-Isopropyl-N'-phenyl-p-phenylenediamine	4.545086595	1
12789-03-6	N/A	Technical chlordane	4.544660337	1
86-20-4	CCN1C2=C(C=CC=C2)C2=C1C=CC(=C2)[N+]([O-])=O	9-Ethyl-3-nitro-9H-carbazole	4.543436785	1
128639-02-1	CCOC(=O)C(Cl)CC1=C(Cl)C=C(F)C(=C1)N1N=C(C)N(C(F)F)C1=O	Carfentrazone-ethyl	4.543436785	1
6807-17-6	CC(C)CC(C)(C1=CC=C(O)C=C1)C1=CC=C(O)C=C1	4,4'-(4-Methylpentane-2,2-diyl)diphenol	4.543383652	1
793-24-8	CC(C)CC(C)NC1=CC=C(NC2=CC=CC=C2)C=C1	6PPD	4.537326575	1
37609-25-9	O=C1CCCCCCCCCCC=CCCC1	5-Cyclohexadecen-1-one	4.535050319	1
125-79-1	CC(CC(C#N)(C1=CC=CC=C1)C1=CC=CC=C1)N(C)C	4-Dimethylamino-2,2-diphenylvaleronitrile	4.528846535	1
82640-04-8	Cl.OC1=CC=C(C=C1)C1=C(C(=O)C2=CC=C(OCCN3CCCCC3)C=C2)C2=CC=C(O)C=C2S1	Raloxifene hydrochloride	4.526770118	1
35554-44-0	ClC1=CC(Cl)=C(C=C1)C(CN1C=CN=C1)OCC=C	Imazalil	4.52544342	1
1075752-90-7	N/A	SSR 103800	4.520157638	1
3290-92-4	CCC(COC(=O)C(C)=C)(COC(=O)C(C)=C)COC(=O)C(C)=C	1,1,1-Trimethylolpropane trimethacrylate	4.519907876	1
134-09-8	CC(C)C1CCC(C)CC1OC(=O)C1=C(N)C=CC=C1	Menthyl anthranilate	4.516196382	1
32388-55-9	[H][C@]12C[C@@]3(CC(C(C)=O)=C1C)[C@H](C)CC[C@@]3([H])C2(C)C	Acetylcedrene	4.515844308	1
3521-62-8	CCCCCCCCCCCCOS(O)(=O)=O.CC[C@H]1OC(=O)[C@H](C)[C@@H](O[C@H]2C[C@@](C)(OC)[C@@H](O)[C@H](C)O2)[C@H](C)[C@@H](O[C@@H]2O[C@H](C)C[C@@H]([C@H]2OC(=O)CC)N(C)C)[C@](C)(O)C[C@@H](C)C(=O)[C@H](C)[C@@H](O)[C@]1(C)O	Erythromycin estolate	4.513644975	1
36861-47-9	CC1=CC=C(C=C2C3CCC(C)(C2=O)C3(C)C)C=C1	Enzacamene	4.513194461	1
485-31-4	CCC(C)C1=CC(=CC(=C1OC(=O)C=C(C)C)[N+]([O-])=O)[N+]([O-])=O	Binapacryl	4.510103451	1
66441-23-4	CCOC(=O)C(C)OC1=CC=C(OC2=NC3=C(O2)C=C(Cl)C=C3)C=C1	Fenoxaprop-ethyl	4.510103451	1
188489-07-8	CCOC(=O)COC1=CC(N2N=CC(=C(C)C2=O)C(F)(F)F)=C(F)C=C1Cl	Flufenpyr-ethyl	4.510103451	1
113-52-0	Cl.CN(C)CCCN1C2=C(CCC3=C1C=CC=C3)C=CC=C2	Imipramine hydrochloride	4.510103451	1
57-74-9	ClC1CC2C(C1Cl)C1(Cl)C(Cl)=C(Cl)C2(Cl)C1(Cl)Cl	Chlordane	4.510103451	1
146653-56-7	FC(F)(F)C1=CC(=CC=C1)C(=O)CC1=CC=C(C=C1)C#N	4-{2-Oxo-2-[3-(trifluoromethyl)phenyl]ethyl}benzonitrile	4.510103451	1
3347-22-6	O=C1C2=C(SC(C#N)=C(S2)C#N)C(=O)C2=C1C=CC=C2	Dithianon	4.510103451	1
115-32-2	OC(C1=CC=C(Cl)C=C1)(C1=CC=C(Cl)C=C1)C(Cl)(Cl)Cl	Dicofol	4.510103451	1
79-78-7	CC1=CCCC(C)(C)C1\C=C\C(=O)CCC=C	Allyl Ionone	4.510050318	1
76-44-8	ClC1C=CC2C1C1(Cl)C(Cl)=C(Cl)C2(Cl)C1(Cl)Cl	Heptachlor	4.508141135	1
119-47-1	CC1=CC(CC2=CC(C)=CC(=C2O)C(C)(C)C)=C(O)C(=C1)C(C)(C)C	2,2'-Methylenebis(4-methyl-6-tert-butylphenol)	4.507929435	1
604-75-1	OC1N=C(C2=CC=CC=C2)C2=CC(Cl)=CC=C2NC1=O	Oxazepam	4.506238921	1
148081-72-5	CCCCCCOC1=CC(C)=C(O)C(C)=C1C	1-O-Hexyl-2,3,5-trimethylhydroquinone	4.504869404	1
115-29-7	ClC1=C(Cl)C2(Cl)C3COS(=O)OCC3C1(Cl)C2(Cl)Cl	Endosulfan	4.49364937	1
115-86-6	O=P(OC1=CC=CC=C1)(OC1=CC=CC=C1)OC1=CC=CC=C1	Triphenyl phosphate	4.493436785	1
584-79-2	CC(C)=CC1C(C(=O)OC2CC(=O)C(CC=C)=C2C)C1(C)C	Allethrin	4.490286385	1
101-63-3	[O-][N+](=O)C1=CC=C(OC2=CC=C(C=C2)[N+]([O-])=O)C=C1	1,1'-Oxybis(4-nitrobenzene)	4.483646119	1
20445-94-7	CCOP([O-])(=O)OCC.CCCC[P+](CC)(CCCC)CCCC	Ethyltributylphosphonium diethylphosphate	4.481661036	1
60-57-1	ClC1=C(Cl)[C@]2(Cl)[C@@H]3[C@@H]4C[C@@H]([C@H]5O[C@@H]45)[C@@H]3[C@@]1(Cl)C2(Cl)Cl	Dieldrin	4.479792371	1
129630-19-9	CCOC(=O)COC1=C(Cl)C=C(F)C(=C1)C1=NN(C)C(OC(F)F)=C1Cl	Pyraflufen-ethyl	4.476770118	1
66063-05-6	ClC1=CC=C(CN(C2CCCC2)C(=O)NC2=CC=CC=C2)C=C1	Pencycuron	4.476770118	1
7575-23-7	SCCC(=O)OCC(COC(=O)CCS)(COC(=O)CCS)COC(=O)CCS	3-[(3-Sulfanylpropanoyl)oxy]-2,2-bis{[(3-sulfanylpropanoyl)oxy]methyl}propyl 3-sulfanylpropanoate	4.476770118	1
90-30-2	N(C1=CC=CC=C1)C1=C2C=CC=CC2=CC=C1	N-Phenyl-1-naphthylamine	4.476716985	1
510-15-6	CCOC(=O)C(O)(C1=CC=C(Cl)C=C1)C1=CC=C(Cl)C=C1	Chlorobenzilate	4.472378424	1
84852-15-3	N/A	4-Nonylphenol, branched	4.465059929	1
125225-28-7	CC(C)C1CCC(CC2=CC=C(Cl)C=C2)C1(O)CN1C=NC=N1	Ipconazole	4.464264592	1
3322-93-8	BrCC(Br)C1CCC(Br)C(Br)C1	1,2-Dibromo-4-(1,2-dibromoethyl)cyclohexane	4.46201985	1
29091-09-6	[O-][N+](=O)C1=CC(=C(Cl)C(=C1Cl)[N+]([O-])=O)C(F)(F)F	2,4-Dichloro-1,3-dinitro-5-(trifluoromethyl)benzene	4.460103451	1
65405-77-8	CC\C=C/CCOC(=O)C1=C(O)C=CC=C1	(3Z)-Hex-3-en-1-yl salicylate	4.460103451	1
15233-47-3	CCCCCCC(C)NC1=CC=C(NC2=CC=CC=C2)C=C1	N-(1-Methylheptyl)-N'-phenyl-1,4-benzenediamine	4.460103451	1
64700-56-7	CCCCOCCOC(=O)COC1=C(Cl)C=C(Cl)C(Cl)=N1	Triclopyr butotyl	4.460103451	1
118134-30-8	CCCN(CC)CC1COC2(CCC(CC2)C(C)(C)C)O1	Spiroxamine	4.460103451	1
15676-16-1	CCN1CCCC1CNC(=O)C1=C(OC)C=CC(=C1)S(N)(=O)=O	Sulpiride	4.460103451	1
43222-48-6	COS([O-])(=O)=O.CN1C(=CC(C2=CC=CC=C2)=[N+]1C)C1=CC=CC=C1	Difenzoquat metilsulfate	4.460103451	1
596-03-2	OC1=C(Br)C2=C(C=C1)C1(OC(=O)C3=CC=CC=C13)C1=C(O2)C(Br)=C(O)C=C1	C.I. Solvent Red 72	4.460103451	1
1470-57-1	CC1=CC=C(O)C(=C1)C(=O)C1=CC=CC=C1	2-Hydroxy-5-methylbenzophenone	4.45576445	1
69806-40-2	COC(=O)C(C)OC1=CC=C(OC2=NC=C(C=C2Cl)C(F)(F)F)C=C1	Haloxyfop-methyl	4.454396178	1
69056-62-8	COS([O-])(=O)=O.CCCC[P+](C)(CCCC)CCCC	Tributylmethylphosphonium methyl sulfate	4.454343624	1
99-98-9	CN(C)C1=CC=C(N)C=C1	N,N-Dimethyl-p-phenylenediamine	4.453956819	1
7/5/2052	BrC1=C(C=CC=C1)C1=CC=CC=C1	2-Bromobiphenyl	4.449791631	1
93-05-0	CCN(CC)C1=CC=C(N)C=C1	N,N-Diethyl-p-phenylenediamine	4.44843888	1
8001-35-2	N/A	Toxaphene	4.448401967	1
5397-31-9	CCCCC(CC)COCCCN	3-((2-Ethylhexyl)oxy)propylamine	4.448187435	1
115-09-3	C[Hg]Cl	Methylmercuric(II) chloride	4.444394103	1
68694-11-1	CCCOC\C(=N/C1=C(C=C(Cl)C=C1)C(F)(F)F)N1C=CN=C1	Triflumizole	4.44364937	1
42594-17-2	C=CC(=O)OCC1CCC2C3CC(CC3COC(=O)C=C)C12	Tricyclodecanedimethanol diacrylate	4.443436785	1
2440-22-4	CC1=CC(N2N=C3C=CC=CC3=N2)=C(O)C=C1	2-(2H-Benzotriazol-2-yl)-4-methylphenol	4.443436785	1
55283-68-6	CCN(CC(C)=C)C1=C(C=C(C=C1[N+]([O-])=O)C(F)(F)F)[N+]([O-])=O	Ethalfluralin	4.443436785	1
2648-61-5	ClC(Cl)C(=O)C1=CC=CC=C1	2,2-Dichloro-1-phenylethanone	4.443436785	1
555-60-2	ClC1=CC=CC(NN=C(C#N)C#N)=C1	Carbonyl cyanide chlorophenylhydrazone	4.443436785	1
103-53-7	O=C(OCCC1=CC=CC=C1)C=CC1=CC=CC=C1	Phenethyl cinnamate	4.443383652	1
35691-65-7	BrCC(Br)(CCC#N)C#N	1,2-Dibromo-2,4-dicyanobutane	4.435103451	1
31654-77-0	C\C=C/C\C=C\CCCCCCCCOC(C)=O	(E,Z)-Tetradeca-9,12-dienyl acetate	4.435103451	1
163520-33-0	CCOC(=O)C1=NOC(C1)(C1=CC=CC=C1)C1=CC=CC=C1	Ethyl 5,5-diphenyl-2-isoxazoline-3-carboxylate	4.435103451	1
505-79-3	CSCCCN=C=S	3-(Methylthio)propyl isothiocyanate	4.435103451	1
523-87-5	CN1C2=C(NC(Cl)=N2)C(=O)N(C)C1=O.CN(C)CCOC(C1=CC=CC=C1)C1=CC=CC=C1	Dimenhydrinate	4.431713824	1
29091-21-2	CCCN(CCC)C1=C(C(N)=C(C=C1[N+]([O-])=O)C(F)(F)F)[N+]([O-])=O	Prodiamine	4.427780672	1
101463-69-8	FC1=CC=CC(F)=C1C(=O)NC(=O)NC1=C(F)C=C(OC2=C(Cl)C=C(C=C2)C(F)(F)F)C=C1	Flufenoxuron	4.426770118	1
NOCAS_47349	O.Cl.CN1CCN(CC2=CC(=CO2)C2=CC=C3N=C(O)OC3=C2)[C@H](C1)C1=CC=C(F)C=C1	AVE8488	4.42672666	1
6119-47-7	O.O.Cl.[H][C@]1(C[C@@H]2CC[N@]1C[C@@H]2C=C)[C@H](O)C1=CC=NC2=C1C=C(OC)C=C2	Quinine hydrochloride dihydrate	4.426716985	1
86089-17-0	N/A	Tridecylamine, branched and linear	4.424479107	1
120-62-7	CCCCCCCCS(=O)C(C)CC1=CC2=C(OCO2)C=C1	Piperonyl sulfoxide	4.418127943	1
9004-98-2	N/A	9-Octadecen-1-ol-ethylene oxide copolymer	4.41260787	1
1024-57-3	[H][C@]12[C@@H]3O[C@@H]3[C@H](Cl)[C@@]1([H])[C@@]1(Cl)C(Cl)=C(Cl)C2(Cl)C1(Cl)Cl	Heptachlor epoxide B	4.410103451	1
728-40-5	CC(C)(C)C1=CC(=CC(=C1O)C(C)(C)C)[N+]([O-])=O	2,6-Di-tert-butyl-4-nitrophenol	4.410103451	1
23089-26-1	CC(C)=CCC[C@](C)(O)[C@H]1CCC(C)=CC1	Levomenol	4.410103451	1
33007-83-9	CCC(COC(=O)CCS)(COC(=O)CCS)COC(=O)CCS	2,2-Bis{[(3-sulfanylpropanoyl)oxy]methyl}butyl 3-sulfanylpropanoate	4.410103451	1
81406-37-3	CCCCCCC(C)OC(=O)COC1=NC(F)=C(Cl)C(N)=C1Cl	Fluroxypyr-meptyl	4.410103451	1
24526-64-5	CN1CC(C2=CC=CC=C2)C2=CC=CC(N)=C2C1	Nomifensine	4.410103451	1
117337-19-6	COC(=O)CSC1=C(Cl)C=C(F)C(=C1)N=C1SC(=O)N2CCCCN12	Fluthiacet-methyl	4.410103451	1
489-01-0	COC1=CC(=C(O)C(=C1)C(C)(C)C)C(C)(C)C	2,6-Di-tert-butyl-4-methoxyphenol	4.410103451	1
179465-71-5	NC(=O)N(O)[C@H]1C[C@@H](OC2=CC=CC(OC3=CC=C(F)C=C3)=C2)C=C1	CJ-013790	4.410103451	1
7779-65-9	CC(C)CCOC(=O)C=CC1=CC=CC=C1	Isoamyl cinnamate	4.408299967	1
156052-68-5	CCC(C)(NC(=O)C1=CC(Cl)=C(C)C(Cl)=C1)C(=O)CCl	Zoxamide	4.407506292	1
6/1/2425	ClC(Cl)C(Cl)(Cl)SN1C(=O)C2CC=CCC2C1=O	Captafol	4.406977846	1
318-98-9	Cl.CC(C)NCC(O)COC1=CC=CC2=C1C=CC=C2	Propranolol hydrochloride	4.405711758	1
54464-57-2	CC1CC2=C(CC1(C)C(C)=O)C(C)(C)CCC2	Isocyclemone E	4.398026927	1
85509-19-9	C[Si](CN1C=NC=N1)(C1=CC=C(F)C=C1)C1=CC=C(F)C=C1	Flusilazole	4.395847361	1
1465-25-4	Cl.Cl.NCCNC1=C2C=CC=CC2=CC=C1	N-(1-Naphthyl)ethylenediamine dihydrochloride	4.395569269	1
7696-12-0	CC(C)=CC1C(C(=O)OCN2C(=O)C3=C(CCCC3)C2=O)C1(C)C	Tetramethrin	4.393436785	1
13301-61-6	CCN(CCC#N)C1=CC=C(C=C1)N=NC1=C(Cl)C=C(C=C1Cl)[N+]([O-])=O	C.I. Disperse Orange 37	4.393436785	1
56-72-4	CCOP(=S)(OCC)OC1=CC2=C(C=C1)C(C)=C(Cl)C(=O)O2	Coumaphos	4.393436785	1
405514-94-5	CCCC[N+](C)(CCCC)CCCC.FC(F)(F)S(=O)(=O)[N-]S(=O)(=O)C(F)(F)F	Tributylmethylammonium bis(trifluoromethylsulfonyl)imde	4.391739215	1
10552-74-6	CC(C)OC(=O)C1=CC(=CC(=C1)C(=O)OC(C)C)[N+]([O-])=O	Nitrothal-isopropyl	4.391176471	1
105512-06-9	C[C@@H](OC1=CC=C(OC2=NC=C(Cl)C=C2F)C=C1)C(=O)OCC#C	Clodinafop-propargyl	4.387179868	1
74-31-7	N(C1=CC=CC=C1)C1=CC=C(NC2=CC=CC=C2)C=C1	N,N'-Diphenyl-p-phenylenediamine	4.386913198	1
101-79-1	NC1=CC=C(OC2=CC=C(Cl)C=C2)C=C1	4-Chloro-4'-aminodiphenyl ether	4.386206898	1
4938-72-1	CC(C)COC(=O)COC1=C(Cl)C=C(Cl)C(Cl)=C1	Isobutyl (2,4,5-trichlorophenoxy)acetate	4.38606077	1
741-58-2	CC(C)OP(=S)(OC(C)C)SCCNS(=O)(=O)C1=CC=CC=C1	Bensulide	4.385103451	1
8001-50-1	N/A	Strobane	4.384802025	1
79-97-0	CC1=CC(=CC=C1O)C(C)(C)C1=CC(C)=C(O)C=C1	3,3'-Dimethylbisphenol A	4.381304915	1
564-20-5	C[C@@]12CC[C@H]3C(C)(C)CCC[C@]3(C)[C@H]1CC(=O)O2	(3aR)-(+)-Sclareolide	4.376716985	1
1210-39-5	O=CC=C(C1=CC=CC=C1)C1=CC=CC=C1	3,3-Diphenylacrylaldehyde	4.372958333	1
27138-31-4	C*.C*.O=C(OCCOCCOC(=O)C1=CC=CC=C1)C1=CC=CC=C1 |c:15,17,22,24,t:13,20,lp:4:2,6:2,9:2,12:2,14:2,m:1:10.11,3:7.8|	Dipropylene glycol, dibenzoate	4.36351527	1
94-45-1	CCOC1=CC=C2N=C(N)SC2=C1	2-Amino-6-ethoxybenzothiazole	4.363461788	1
298-04-4	CCOP(=S)(OCC)SCCSCC	Disulfoton	4.363031302	1
9002-93-1	CC(C)(C)CC(C)(C)C1=CC=C(OCCO)C=C1 |c:16,t:8,10,lp:12:2,15:2,Sg:n:12,13,14::ht|	Triton X 100	4.362500053	1
112400-86-9	[Cl-].CCCC[N+]1=CC=C(C)C=C1	1-Butyl-4-methylpyridinium chloride	4.362286575	1
1478-61-1	OC1=CC=C(C=C1)C(C1=CC=C(O)C=C1)(C(F)(F)F)C(F)(F)F	Bisphenol AF	4.36201985	1
77-53-2	[H][C@@]12CC[C@@H](C)[C@]11C[C@]([H])(C2(C)C)[C@](C)(O)CC1	(+)-Cedrol	4.360635078	1
1713-15-1	CC(C)COC(=O)COC1=C(Cl)C=C(Cl)C=C1	2,4-D-isobutyl	4.360581891	1
313-06-4	C[C@]12CC[C@H]3[C@@H](CCC4=CC(O)=CC=C34)[C@@H]1CC[C@@H]2OC(=O)CCC1CCCC1	Estradiol cypionate	4.360103451	1
1577-03-3	CC(C)(C)C(=O)C=CC1=CC=C(Cl)C=C1	1-(4-Chlorophenyl)-4,4-dimethylpent-1-en-3-one	4.360103451	1
102121-60-8	CC1(C)CCC(C)(C)C2=C1C=CC(=C2)C(=O)NC1=CC=C(C=C1)C(O)=O	AM580	4.360103451	1
103577-45-3	CC1=C(CS(=O)C2=NC3=CC=CC=C3N2)N=CC=C1OCC(F)(F)F	Lansoprazole	4.360103451	1
15930-66-2	CCCCCCCCOCCCN	3-(Octyloxy)propan-1-amine	4.360103451	1
96182-53-5	CCOP(=S)(OC(C)C)OC1=CN=C(N=C1)C(C)(C)C	Tebupirimfos	4.360103451	1
83881-52-1	Cl.Cl.OC(=O)COCCN1CCN(CC1)C(C1=CC=CC=C1)C1=CC=C(Cl)C=C1	Cetirizine hydrochloride (1:2)	4.360103451	1
959-98-8	ClC1=C(Cl)[C@]2(Cl)[C@@H]3COS(=O)OC[C@@H]3[C@@]1(Cl)C2(Cl)Cl	Endosulfan I	4.360103451	1
686756-87-6	CN1C(=O)N(CC2=CN=C(NC3=CC4=C(OC(CO)CO4)C=C3)N=C12)C1=CC=CC=C1Br	PharmaGSID_48519	4.360103451	1
59669-26-0	CS\C(C)=N\OC(=O)N(C)SN(C)C(=O)O\N=C(/C)SC	Thiodicarb	4.360103451	1
2094-98-6	N#CC1(CCCCC1)N=NC1(CCCCC1)C#N	1,1'-Diazene-1,2-diyldicyclohexanecarbonitrile	4.360103451	1
13676-54-5	O=C1C=CC(=O)N1C1=CC=C(CC2=CC=C(C=C2)N2C(=O)C=CC2=O)C=C1	Bismaleimide	4.360103451	1
15791-78-3	OCCC1=CC=C(NC2=CC=C(O)C3=C2C(=O)C2=C(C=CC(O)=C2C3=O)[N+]([O-])=O)C=C1	C.I. Disperse Blue 27	4.360103451	1
139-66-2	S(C1=CC=CC=C1)C1=CC=CC=C1	Diphenyl sulfide	4.360103451	1
131-57-7	COC1=CC=C(C(=O)C2=CC=CC=C2)C(O)=C1	2-Hydroxy-4-methoxybenzophenone	4.360050319	1
27193-28-8	CC(C)(C)CC(C)(C)C1=CC=CC=C1.O* |c:10,12,t:8,lp:14:2,m:15:13.12.11|	(1,1,3,3-Tetramethylbutyl)phenol	4.357770716	1
19666-30-9	CC(C)OC1=CC(N2N=C(OC2=O)C(C)(C)C)=C(Cl)C=C1Cl	Oxadiazon	4.349583478	1
2465-27-2	Cl.CN(C)C1=CC=C(C=C1)C(=N)C1=CC=C(C=C1)N(C)C	Auramine hydrochloride	4.348831298	1
58-89-9	Cl[C@H]1[C@H](Cl)[C@@H](Cl)[C@@H](Cl)[C@H](Cl)[C@H]1Cl	Lindane	4.346634709	1
3380-34-5	OC1=C(OC2=CC=C(Cl)C=C2Cl)C=CC(Cl)=C1	Triclosan	4.345	1
169590-42-5	CC1=CC=C(C=C1)C1=CC(=NN1C1=CC=C(C=C1)S(N)(=O)=O)C(F)(F)F	Celecoxib	4.343436785	1
72490-01-8	CCOC(=O)NCCOC1=CC=C(OC2=CC=CC=C2)C=C1	Fenoxycarb	4.343436785	1
18181-70-9	COP(=S)(OC)OC1=CC(Cl)=C(I)C=C1Cl	Iodenphos	4.343436785	1
382150-50-7	CCCCCCN1C=C[N+](C)=C1.FC(F)(F)S(=O)(=O)[N-]S(=O)(=O)C(F)(F)F	1-Hexyl-3-methylimidazolium bis(trifluoromethylsulfonyl)imide	4.342852621	1
55-48-1	OS(O)(=O)=O.CN1[C@H]2CC[C@@H]1C[C@@H](C2)OC(=O)C(CO)C1=CC=CC=C1.CN1[C@H]2CC[C@@H]1C[C@@H](C2)OC(=O)C(CO)C1=CC=CC=C1	Atropine sulfate anhydrous (2:1) salt	4.340945379	1
1641-17-4	COC1=CC=C(C(=O)C2=CC=C(C)C=C2)C(O)=C1	Mexenone	4.338623744	1
56-38-2	CCOP(=S)(OCC)OC1=CC=C(C=C1)[N+]([O-])=O	Parathion	4.337834636	1
80-06-8	CC(O)(C1=CC=C(Cl)C=C1)C1=CC=C(Cl)C=C1	Chlorfenethol	4.335103451	1
20018-09-1	CC1=CC=C(C=C1)S(=O)(=O)C(I)I	Diiodomethyl 4-methylphenyl sulfone	4.335103451	1
135590-91-9	CCOC(=O)C1=NN(C2=C(Cl)C=C(Cl)C=C2)C(C)(C1)C(=O)OCC	Mefenpyr-diethyl	4.335103451	1
51338-27-3	COC(=O)C(C)OC1=CC=C(OC2=CC=C(Cl)C=C2Cl)C=C1	(+-)-Diclofop-methyl	4.335103451	1
85-19-8	OC1=CC=C(Cl)C=C1C(=O)C1=CC=CC=C1	(5-Chloro-2-hydroxyphenyl)phenylmethanone	4.332579333	1
23031-36-9	CC(C)=CC1C(C(=O)OC2CC(=O)C(CC#C)=C2C)C1(C)C	Prallethrin	4.329647365	1
538-74-9	C(SCC1=CC=CC=C1)C1=CC=CC=C1	Benzyl sulfide	4.328100202	1
14868-03-2	OC1=CC=C(C=C1)C(=C(Cl)Cl)C1=CC=C(O)C=C1	Bis(4-hydroxyphenyl)-2,2-dichloroethylene	4.327620981	1
7212-44-4	CC(C)=CCCC(C)=CCCC(C)(O)C=C	Nerolidol	4.326770118	1
4602-84-0	CC(C)=CCCC(C)=CCCC(C)=CCO	Farnesol	4.326770118	1
249296-43-3	CS(O)(=O)=O.CC1=NC=CN1C1=CC=C(SC2=CC=CC(=C2)C2(CCOCC2)C(N)=O)C=C1	CJ-013610	4.326770118	1
NOCAS_47328	O.[K+].NC(=O)C1=NC(=N[N-]1)C1=CC=CC(=C1)C1=CC(F)=CC=C1OCC(F)(F)C(F)(F)F	Potassium 5-carbamoyl-3-[5'-fluoro-2'-(2,2,3,3,3-pentafluoropropoxy)-3-biphenylyl]-1,2,4-triazol-1-ide hydrate (1:1:1)	4.326770118	1
60168-88-9	OC(C1=CC=C(Cl)C=C1)(C1=CN=CN=C1)C1=CC=CC=C1Cl	Fenarimol	4.319226595	1
119-75-5	[O-][N+](=O)C1=CC=CC=C1NC1=CC=CC=C1	2-Nitrodiphenylamine	4.312553436	1
18127-01-0	CC(C)(C)C1=CC=C(CCC=O)C=C1	3-(4-tert-Butylphenyl)propanal	4.310103451	1
113-48-4	CCCCC(CC)CN1C(=O)C2C3CC(C=C3)C2C1=O	Octylbicycloheptenedicarboximide	4.310103451	1
103112-35-2	CCOC(=O)C1=NN(C(=N1)C(Cl)(Cl)Cl)C1=C(Cl)C=C(Cl)C=C1	Fenchlorazole-ethyl	4.310103451	1
1134-04-9	ClC1=C(Cl)C(Cl)=C(Cl)C(=N1)C(Cl)(Cl)Cl	2,3,4,5-Tetrachloro-6-(trichloromethyl)pyridine	4.310103451	1
3006-93-7	O=C1C=CC(=O)N1C1=CC(=CC=C1)N1C(=O)C=CC1=O	N,N'-1,3-Phenylenedimaleimide	4.310103451	1
132-54-7	OC1=C(C=CC2=C1C=CC=C2)C(=O)OC1=CC=CC=C1	Phenyl 1-hydroxy-2-naphthoate	4.310103451	1
2642-82-2	OCC(C1=CC=C(Cl)C=C1)C1=CC=C(Cl)C=C1	2,2-Bis(4-chlorophenyl)ethanol	4.310103451	1
644-08-6	CC1=CC=C(C=C1)C1=CC=CC=C1	4-Phenyltoluene	4.310050319	1
19248-13-6	CCN(CCN)C1=CC(C)=CC=C1	N-Ethyl-N-(3-methylphenyl)ethane-1,2-diamine	4.310050319	1
6707-60-4	O=C1CCCCCCCCCCOCCCCO1	12-Oxahexadecanolide	4.310050319	1
138786-67-1	[Na+].COC1=C(OC)C(CS(=O)C2=NC3=C([N-]2)C=CC(OC(F)F)=C3)=NC=C1	Pantoprazole sodium	4.307506292	1
75-95-6	BrC(Br)C(Br)(Br)Br	Pentabromoethane	4.30740056	1
319-84-6	Cl[C@H]1[C@H](Cl)[C@@H](Cl)[C@H](Cl)[C@H](Cl)[C@H]1Cl	alpha-1,2,3,4,5,6-Hexachlorocyclohexane	4.306186181	1
41372-20-7	O.Cl.Cl.CN1CCC2=CC=CC3=C2[C@H]1CC1=C3C(O)=C(O)C=C1.CN1CCC2=CC=CC3=C2[C@H]1CC1=C3C(O)=C(O)C=C1	Apomorphine hydrochloride	4.305343061	1
80-07-9	ClC1=CC=C(C=C1)S(=O)(=O)C1=CC=C(Cl)C=C1	4,4'-Dichlorodiphenyl sulfone	4.30398682	1
6317-18-6	N#CSCSC#N	Methylene bis(thiocyanate)	4.300208503	1
125116-23-6	CC1(C)CCC(CC2=CC=C(Cl)C=C2)C1(O)CN1C=NC=N1	Metconazole	4.293436785	1
29232-93-7	CCN(CC)C1=NC(OP(=S)(OC)OC)=CC(C)=N1	Pirimiphos-methyl	4.293436785	1
742693-38-5	FC(F)(F)C1=CC=CC(C(=O)N[C@H]([C@@H]2CCCCN2)C2=CC=CC=C2)=C1Cl	SSR504734	4.293436785	1
27306-78-1	N/A	Silwet L 77	4.293436785	1
719-59-5	NC1=CC=C(Cl)C=C1C(=O)C1=CC=CC=C1	2-Amino-5-chlorobenzophenone	4.293436785	1
941-69-5	O=C1C=CC(=O)N1C1=CC=CC=C1	1-Phenyl-1H-pyrrole-2,5-dione	4.293436785	1
66332-96-5	CC(C)OC1=CC(NC(=O)C2=C(C=CC=C2)C(F)(F)F)=CC=C1	Flutolanil	4.293419074	1
122-67-8	CC(C)COC(=O)C=CC1=CC=CC=C1	Isobutyl 3-phenylacrylate	4.293383652	1
836-30-6	[O-][N+](=O)C1=CC=C(NC2=CC=CC=C2)C=C1	4-Nitro-N-phenylaniline	4.289994369	1
95-06-7	CCN(CC)C(=S)SCC(Cl)=C	Sulfallate	4.288269965	1
97-16-5	ClC1=CC(Cl)=C(OS(=O)(=O)C2=CC=CC=C2)C=C1	2,4-Dichlorophenyl benzenesulfonate	4.285893262	1
30007-47-7	[O-][N+](=O)C1(Br)COCOC1	5-Bromo-5-nitro-1,3-dioxane	4.285103451	1
13457-18-6	CCOC(=O)C1=CN2N=C(OP(=S)(OCC)OCC)C=C2N=C1C	Pyrazophos	4.285103451	1
319-86-8	Cl[C@H]1[C@H](Cl)[C@@H](Cl)[C@H](Cl)[C@H](Cl)[C@@H]1Cl	delta-Hexachlorocyclohexane	4.285103451	1
1205-64-7	CC1=CC(NC2=CC=CC=C2)=CC=C1	3-Methyl-N-phenylaniline	4.276770118	1
439687-69-1	COC1=CC(OC)=C(C=C1)S(=O)(=O)N1C(=O)[C@@](N2C[C@H](O)C[C@H]2C(=O)N(C)C)(C2=CC(Cl)=CC=C12)C1=CC=CC=C1OC	Nelivaptan	4.260103451	1
2971-36-0	OC1=CC=C(C=C1)C(C1=CC=C(O)C=C1)C(Cl)(Cl)Cl	2,2-Bis(4-hydroxyphenyl)-1,1,1-trichloroethane	4.260103451	1
26538-44-3	C[C@H]1CCC[C@H](O)CCCCCC2=C(C(O)=CC(O)=C2)C(=O)O1	Zearalanol	4.256872221	1
90-94-8	CN(C)C1=CC=C(C=C1)C(=O)C1=CC=C(C=C1)N(C)C	Bis(4-(dimethylamino)phenyl)methanone	4.243436785	1
244193-50-8	F[B-](F)(F)F.CCCCCCN1C=C[N+](C)=C1	1-Hexyl-3-methylimidazolium tetrafluoroborate	4.217180471	1
83657-24-3	CC(C)(C)C(O)C(=C/C1=C(Cl)C=C(Cl)C=C1)\N1C=NC=N1	Diniconazole	4.210495925	1
68424-85-1	[Cl-].CCCCCCCCCCCC[N+](C)(C)CC1=CC=CC=C1 |c:18,20,t:16,lp:0:4,LN:12:1.5|	C12-16-Alkylbenzyldimethylammonium chlorides	3.066666667	1
471-53-4	[H][C@@]12C[C@](C)(CC[C@]1(C)CC[C@]1(C)C2=CC(=O)[C@]2([H])[C@@]3(C)CC[C@H](O)C(C)(C)[C@]3([H])CC[C@@]12C)C(O)=O	Glycyrrhetinic acid	NA	0
178631-05-5	[I-].CCCCCCN1C=C[N+](C)=C1	1-Hexyl-3-methylimidazolium iodide	NA	0
127-68-4	[Na+].[O-][N+](=O)C1=CC(=CC=C1)S([O-])(=O)=O	Sodium 3-nitrobenzenesulfonate	NA	0
40876-98-0	[Na+].CCOC(=O)[CH-]C(=O)C(=O)OCC	Sodium diethyl oxaloacetate	NA	0
1061517-62-1	[Na+].CCOC1=CC(=CC=C1)N1C=C(N=C1C1=CC=C(C)C=C1)C(=O)N1CCN(CC1)C1=CC2=CC=CC=C2C(=C1)C([O-])=O	PharmaGSID_47337	NA	0
14897-39-3	[Na+].CO[C@H]1\C=C\O[C@@]2(C)OC3=C(C2=O)C2=C(C(O)=C3C)C(O)=C(NC(=O)\C(C)=C/C=C/[C@H](C)[C@H](O)[C@@H](C)[C@@H](O)[C@@H](C)[C@H](OC(C)=O)[C@@H]1C)C=C2[O-]	Rifamycin SV sodium salt	NA	0
79622-59-6	[O-][N+](=O)C1=CC(=C(Cl)C(=C1NC1=C(Cl)C=C(C=N1)C(F)(F)F)[N+]([O-])=O)C(F)(F)F	Fluazinam	NA	0
121-90-4	[O-][N+](=O)C1=CC(=CC=C1)C(Cl)=O	3-Nitrobenzoyl chloride	NA	0
612-23-7	[O-][N+](=O)C1=CC=CC=C1CCl	2-Nitrobenzyl chloride	NA	0
605-71-0	[O-][N+](=O)C1=CC=CC2=C(C=CC=C12)[N+]([O-])=O	1,5-Dinitronaphthalene	NA	0
460345-16-8	[O-]S(=O)(=O)C(F)(F)F.CCCCCCN1C=C[N+](C)=C1	1-Methyl-3-hexylimidazolium trifluoromethylsulfonate	NA	0
103-29-7	C(CC1=CC=CC=C1)C1=CC=CC=C1	Bibenzyl	NA	0
827027-25-8	C[N+](C)(C)CCO.FC(F)(F)S(=O)(=O)[N-]S(=O)(=O)C(F)(F)F	Choline bis(trifluoromethylsulfonyl)imde	NA	0
4759-48-2	C\C(\C=C\C1=C(C)CCCC1(C)C)=C/C=C/C(/C)=C\C(O)=O	13-cis Retinoic acid	NA	0
7785-33-3	C\C=C(/C)C(=O)OC\C=C(/C)CCC=C(C)C	Geranyl tiglate	NA	0
13048-33-4	C=CC(=O)OCCCCCCOC(=O)C=C	1,6-Hexanediol diacrylate	NA	0
48145-04-6	C=CC(=O)OCCOC1=CC=CC=C1	2-Phenoxyethyl acrylate	NA	0
92-52-4	C1=CC=C(C=C1)C1=CC=CC=C1	Biphenyl	NA	0
85-01-8	C1=CC2=C(C=C1)C1=C(C=CC=C1)C=C2	Phenanthrene	NA	0
86-73-7	C1C2=C(C=CC=C2)C2=C1C=CC=C2	Fluorene	NA	0
68169-03-9	CC(=C)C(=O)OCCO*.C1CC2CC1C1CC=CC21 |c:17,lp:4:2,5:2,8:2,m:9:11.10|	(Dicyclopentadienyloxy)ethyl methacrylate	NA	0
99-48-9	CC(=C)C1CC=C(C)C(O)C1	Carveol	NA	0
1896-62-4	CC(=O)\C=C\C1=CC=CC=C1	Methyl trans-styryl ketone	NA	0
13171-00-1	CC(=O)C1=CC(=CC2=C1CCC2(C)C)C(C)(C)C	Celestolide	NA	0
1663-39-4	CC(C)(C)OC(=O)C=C	tert-Butyl acrylate	NA	0
614-45-9	CC(C)(C)OOC(=O)C1=CC=CC=C1	tert-Butyl perbenzoate	NA	0
79-94-7	CC(C)(C1=CC(Br)=C(O)C(Br)=C1)C1=CC(Br)=C(O)C(Br)=C1	3,3',5,5'-Tetrabromobisphenol A	NA	0
1675-54-3	CC(C)(C1=CC=C(OCC2CO2)C=C1)C1=CC=C(OCC2CO2)C=C1	Bisphenol A diglycidyl ether	NA	0
536-60-7	CC(C)C1=CC=C(CO)C=C1	4-Isopropylbenzyl alcohol	NA	0
1553-60-2	CC(C)CC1=CC=C(CC(O)=O)C=C1	Ibufenac	NA	0
13254-34-7	CC(C)CCCC(C)(C)O	2,6-Dimethyl-2-heptanol	NA	0
42588-37-4	CC(C)CCCC(C)C\C=C\C(\C)=C\C(=O)OCC#C	Kinoprene	NA	0
122-73-6	CC(C)CCOCC1=CC=CC=C1	Benzyl 3-methylbutyl ether	NA	0
7413-36-7	CC(C)NCC(O)C1=CC=C(C=C1)[N+]([O-])=O	Nifenalol	NA	0
94-11-1	CC(C)OC(=O)COC1=C(Cl)C=C(Cl)C=C1	2,4-D isopropyl ester	NA	0
18479-58-8	CC(CCCC(C)(C)O)C=C	1,1,5-Trimethyl-6-heptenol	NA	0
56-95-1	CC(O)=O.CC(O)=O.ClC1=CC=C(NC(=N)NC(=N)NCCCCCCNC(=N)NC(=N)NC2=CC=C(Cl)C=C2)C=C1	Chlorhexidine diacetate	NA	0
80214-83-1	CC[C@H]1OC(=O)[C@H](C)[C@@H](O[C@H]2C[C@@](C)(OC)[C@@H](O)[C@H](C)O2)[C@H](C)[C@@H](O[C@@H]2O[C@H](C)C[C@@H]([C@H]2O)N(C)C)[C@](C)(O)C[C@@H](C)C(=NOCOCCOC)[C@H](C)[C@@H](O)[C@]1(C)O	Roxithromycin	NA	0
68085-85-8	CC1(C)C(\C=C(/Cl)C(F)(F)F)C1C(=O)OC(C#N)C1=CC=CC(OC2=CC=CC=C2)=C1	alpha-Cyhalothrin	NA	0
79538-32-2	CC1=C(F)C(F)=C(COC(=O)C2C(\C=C(/Cl)C(F)(F)F)C2(C)C)C(F)=C1F	Tefluthrin	NA	0
5541-67-3	CC1=C2C=CC=NC2=C(O)C=C1	Tiliquinol	NA	0
832-69-9	CC1=C2C=CC3=CC=CC=C3C2=CC=C1	1-Methyl phenanthrene	NA	0
15387-18-5	CC1=CC=C(\C=N\N2C(=S)SC=C2C2=CC=CC=C2)C=C1	Fezatione	NA	0
98-55-5	CC1=CCC(CC1)C(C)(C)O	alpha-Terpineol	NA	0
473-55-2	CC1CCC2CC1C2(C)C	Pinane	NA	0
3575-80-2	CC1CCN(CCCC(=O)C2=CC=C(F)C=C2)CC1	Methylperone	NA	0
130-80-3	CCC(=O)OC1=CC=C(C=C1)C(\CC)=C(/CC)C1=CC=C(OC(=O)CC)C=C1	Diethylstilbestrol dipropionate	NA	0
120-95-6	CCC(C)(C)C1=CC(=C(O)C=C1)C(C)(C)CC	2,4-Di-tert-pentylphenol	NA	0
85532-75-8	CCC(C)N(C)C(=O)C1=CC2=C(C=CC=C2)C(=N1)C1=CC=CC=C1Cl	1-(2-Chlorophenyl)-N-methyl-N-(1-methylpropyl)-3-isoquinolinecarboxamide	NA	0
40487-42-1	CCC(CC)NC1=C(C=C(C)C(C)=C1[N+]([O-])=O)[N+]([O-])=O	Pendimethalin	NA	0
123-38-6	CCC=O	Propanal	NA	0
258273-75-5	CCCC[N+](C)(C)C.FC(F)(F)S(=O)(=O)[N-]S(=O)(=O)C(F)(F)F	Butyltrimethylammonium bis(trifluoromethylsulfonyl)imide	NA	0
5444-75-7	CCCCC(CC)COC(=O)C1=CC=CC=C1	2-Ethylhexyl benzoate	NA	0
1241-94-7	CCCCC(CC)COP(=O)(OC1=CC=CC=C1)OC1=CC=CC=C1	2-Ethylhexyl diphenyl phosphate	NA	0
25152-84-5	CCCCC\C=C\C=C\C=O	(E,E)-2,4-Decadienal	NA	0
3777-69-3	CCCCCC1=CC=CO1	2-Pentylfuran	NA	0
68584-22-5	CCCCCCCCCC*.OS(=O)(=O)C1=CC=CC=C1 |c:16,18,t:14,lp:11:2,13:2,14:2,m:10:18.19.20,LN:5:1.7|	(C10-C16) Alkylbenzenesulfonic acid	NA	0
2437-25-4	CCCCCCCCCCCC#N	n-Undecyl cyanide	NA	0
27193-86-8	CCCCCCCCCCCC*.OC1=CC=CC=C1 |c:15,17,t:13,lp:13:2,m:12:15.16.17|	Dodecylphenol	NA	0
2461-18-9	CCCCCCCCCCCCOCC1CO1	Dodecyl glycidyl ether	NA	0
38713-56-3	CCCCCCCCCOC(=O)C1=CC=C(O)C=C1	Nonylparaben	NA	0
1219-38-1	CCCCCCCCOC(=O)C1=CC=C(O)C=C1	Octylparaben	NA	0
143-16-8	CCCCCCNCCCCCC	Dihexylamine	NA	0
6789-88-4	CCCCCCOC(=O)C1=CC=CC=C1	Hexyl benzoate	NA	0
131-18-0	CCCCCOC(=O)C1=C(C=CC=C1)C(=O)OCCCCC	Dipentyl phthalate	NA	0
84-74-2	CCCCOC(=O)C1=CC=CC=C1C(=O)OCCCC	1,2-Benzenedicarboxylic acid, dibutyl ester	NA	0
134-62-3	CCN(CC)C(=O)C1=CC=CC(C)=C1	DEET	NA	0
28249-77-6	CCN(CC)C(=O)SCC1=CC=C(Cl)C=C1	Thiobencarb	NA	0
609-14-3	CCOC(=O)C(C)C(C)=O	Ethyl-2-methyl acetoacetate	NA	0
94-70-2	CCOC1=C(N)C=CC=C1	2-Ethoxyaniline	NA	0
13071-79-9	CCOP(=S)(OCC)SCSC(C)(C)C	Terbufos	NA	0
1218-35-5	Cl.CC1=CC(=CC(C)=C1CC1=NCCN1)C(C)(C)C	Xylometazoline hydrochloride	NA	0
612-82-8	Cl.Cl.CC1=C(N)C=CC(=C1)C1=CC(C)=C(N)C=C1	3,3'-Dimethylbenzidine dihydrochloride	NA	0
64-72-2	Cl.CN(C)[C@H]1[C@@H]2C[C@H]3C(=C(O)[C@]2(O)C(=O)C(C(N)=O)=C1O)C(=O)C1=C(C(Cl)=CC=C1O)[C@@]3(C)O	Chlortetracycline hydrochloride	NA	0
569-61-9	Cl.NC1=CC=C(C=C1)C(C1=CC=C(N)C=C1)=C1C=CC(=N)C=C1	C.I. Basic Red 9 monohydrochloride	NA	0
60-19-5	Cl.NCCC1=CC=C(O)C=C1	Tyramine hydrochloride	NA	0
1508-76-5	Cl.OC(CCN1CCCC1)(C1CCCCC1)C1=CC=CC=C1	Procyclidine hydrochloride	NA	0
465-73-6	ClC1=C(Cl)[C@]2(Cl)[C@@H]3[C@@H]4C[C@H](C=C4)[C@@H]3[C@@]1(Cl)C2(Cl)Cl	Isodrin	NA	0
13014-18-1	ClC1=CC(Cl)=C(C=C1)C(Cl)(Cl)Cl	2,4-Dichloro-1-(trichloromethyl)benzene	NA	0
630-20-6	ClCC(Cl)(Cl)Cl	1,1,1,2-Tetrachloroethane	NA	0
30030-25-2	ClCC1=CC=CC=C1.*C=C |c:4,6,t:2,lp:0:3,m:8:5.6.7|	Chloromethyl styrene	NA	0
825643-57-0	CN(C(=O)C(C)(C)C1=CC(=CC(=C1)C(F)(F)F)C(F)(F)F)C1=CN=C(C=C1C1=CC=C(F)C=C1C)N1CC[C@@H](O)[C@H]1CO	PharmaGSID_48513	NA	0
126-27-2	CN(C(=O)CN(CCO)CC(=O)N(C)C(C)(C)CC1=CC=CC=C1)C(C)(C)CC1=CC=CC=C1	Oxethazaine	NA	0
127-25-3	COC(=O)[C@]1(C)CCC[C@]2(C)[C@H]3CCC(=CC3=CC[C@@H]12)C(C)C	Methyl abietate	NA	0
7549-37-3	COC(OC)C=C(C)CCC=C(C)C	1,1-Dimethoxy-3,7-dimethylocta-2,6-diene	NA	0
131-54-4	COC1=CC=C(C(=O)C2=CC=C(OC)C=C2O)C(O)=C1	2,2'-Dihydroxy-4,4'-dimethoxybenzophenone	NA	0
103475-41-8	COC1=CC=C(C=C1)N1N=C(CCC(=O)N(C)O)C=C1C1=CC=C(Cl)C=C1	Tepoxalin	NA	0
150375-75-0	COC1=CC=C(C=C1OC)S(=O)(=O)N1[C@H](C(=O)N2CCC[C@@H]2C(N)=O)[C@@](O)(C2=C1C=CC(Cl)=C2)C1=CC=CC=C1Cl	Relcovaptan	NA	0
6358-53-8	COC1=CC=C(OC)C(=C1)N=NC1=C(O)C=CC2=C1C=CC=C2	C.I. Solvent Red 80	NA	0
357-57-3	COC1=CC2=C(C=C1OC)[C@@]13CCN4CC5=CCO[C@H]6CC(=O)N2[C@H]1[C@H]6[C@H]5C[C@@H]34	Brucine	NA	0
28159-98-0	CSC1=NC(NC(C)(C)C)=NC(NC2CC2)=N1	Cybutryne	NA	0
155371-19-0	F[P-](F)(F)(F)(F)F.CCN1C=C[N+](C)=C1	1-Ethyl-3-methylimidazolium hexafluorophosphate	NA	0
112281-77-3	FC(F)C(F)(F)OCC(CN1C=NC=N1)C1=C(Cl)C=C(Cl)C=C1	Tetraconazole	NA	0
55117-15-2	FC1=C(CCl)C(Cl)=CC=C1	1-Chloro-2-(chloromethyl)-3-fluorobenzene	NA	0
12674-11-2	N/A	Aroclor 1016	NA	0
26264-06-2	N/A	Calcium dodecylbenzene sulfonate	NA	0
NOCAS_34742	N/A	Milbemectin (mixture of 70% Milbemcin A4, 30% Milbemycin A3)	NA	0
NOCAS_47383	NA	NA	NA	0
103-85-5	NC(=S)NC1=CC=CC=C1	1-Phenyl-2-thiourea	NA	0
63449-68-3	NC1=C(C=CC=C1)C(=O)OC1=CC2=C(C=CC=C2)C=C1	Naphthalen-2-yl 2-aminobenzoate	NA	0
521-31-3	NC1=C2C(O)=NN=C(O)C2=CC=C1	Luminol	NA	0
613-13-8	NC1=CC=C2C=C3C=CC=CC3=CC2=C1	2-Aminoanthracene	NA	0
29676-71-9	NC1=NC(CC(O)=O)=CS1	2-Amino-4-thiazoleacetic acid	NA	0
83783-69-1	NC1=NC2=C(C=CC=C2)N1CC1=CC=C(F)C=C1	1-(4-Fluorobenzyl)-1H-benzimidazol-2-amine	NA	0
111-41-1	NCCNCCO	N-(Hydroxyethyl)ethylenediamine	NA	0
56392-17-7	O[C@H]([C@@H](O)C(O)=O)C(O)=O.COCCC1=CC=C(OCC(O)CNC(C)C)C=C1.COCCC1=CC=C(OCC(O)CNC(C)C)C=C1	Metoprolol tartrate	NA	0
22915-73-7	O=C(OCCCCCCOC(=O)C1=CC=CC=C1)C1=CC=CC=C1	Hexane-1,6-diyl dibenzoate	NA	0
106-02-5	O=C1CCCCCCCCCCCCCCO1	Pentadecan-15-olide	NA	0
320-72-9	OC(=O)C1=C(O)C(Cl)=CC(Cl)=C1	3,5-Dichlorosalicylic acid	NA	0
16969-10-1	OC(COC(=O)C=C)COC1=CC=CC=C1	2-Hydroxy-3-phenoxypropyl prop-2-enoate	NA	0
608-71-9	OC1=C(Br)C(Br)=C(Br)C(Br)=C1Br	Pentabromophenol	NA	0
87-10-5	OC1=C(Br)C=C(Br)C=C1C(=O)NC1=CC=C(Br)C=C1	Tribromsalan	NA	0
131-89-5	OC1=C(C=C(C=C1C1CCCCC1)[N+]([O-])=O)[N+]([O-])=O	Dinex	NA	0
120-32-1	OC1=C(CC2=CC=CC=C2)C=C(Cl)C=C1	Clorophene	NA	0
97-24-5	OC1=CC=C(Cl)C=C1SC1=CC(Cl)=CC=C1O	Fenticlor	NA	0
2664-63-3	OC1=CC=C(SC2=CC=C(O)C=C2)C=C1	4,4'-Thiodiphenol	NA	0
2433-14-9	OC1CCC(CC1)C1CCCCC1	4-Cyclohexylcyclohexanol	NA	0
104-63-2	OCCNCC1=CC=CC=C1	N-Benzylethanolamine	NA	0
1623-08-1	OP(=O)(OCC1=CC=CC=C1)OCC1=CC=CC=C1	Dibenzyl phosphate	NA	0
132-65-0	S1C2=C(C=CC=C2)C2=C1C=CC=C2	Dibenzothiophene	NA	0
4252-78-2	ClCC(=O)C1=C(Cl)C=C(Cl)C=C1	2,2',4'-Trichloroacetophenone	5.521339446	0
752-56-7	CCCC(=O)OC[C@@H](OC(=O)CCC)[C@@H](OC(=O)CCC)[C@H](CN1C2=C(C=C(C)C(C)=C2)N=C2C(=O)NC(=O)N=C12)OC(=O)CCC	Riboflavin tetrabutyrate	5.471339446	0
101-61-1	CN(C)C1=CC=C(CC2=CC=C(C=C2)N(C)C)C=C1	4,4'-Methylenebis(N,N-dimethylaniline)	5.358088202	0
68-90-6	CCC1=C(C(=O)C2=CC(I)=C(O)C(I)=C2)C2=C(O1)C=CC=C2	Benziodarone	5.221339446	0
50-29-3	ClC1=CC=C(C=C1)C(C1=CC=C(Cl)C=C1)C(Cl)(Cl)Cl	DDT	5.121339446	0
68252-19-7	C[C@H]1CCC[C@@H](C)N1CCCC(O)(C1=CC=CC=C1)C1=CC=CC=N1	Pirmenol	5.071339446	0
3717-88-2	Cl.CC1=C(OC2=C(C=CC=C2C(=O)OCCN2CCCCC2)C1=O)C1=CC=CC=C1	Flavoxate hydrochloride	5.021339446	0
511-45-5	OC(CCN1CCCCC1)(C1=CC=CC=C1)C1=CC=CC=C1	Pridinol	5.021339446	0
55-56-1	ClC1=CC=C(NC(=N)NC(=N)NCCCCCCNC(=N)NC(=N)NC2=CC=C(Cl)C=C2)C=C1	Chlorhexidine	5.01415748	0
99614-02-5	CN1C2=C(C3=CC=CC=C13)C(=O)C(CN1C=CN=C1C)CC2	Ondansetron	4.996339446	0
66898-62-2	FC(F)(F)C1=CC(NC2=C(C=CC=N2)C(=O)OC2OC(=O)C3=C2C=CC=C3)=CC=C1	Talniflumate	4.996339446	0
972-02-1	OC(CCCN1CCCCC1)(C1=CC=CC=C1)C1=CC=CC=C1	Diphenidol	4.971339446	0
5116-94-9	CCCCCCCCCCCCCOP(O)(O)=O	Monotridecyl phosphate	4.960103451	0
905-97-5	[I-].CCN1C(SC2=CC=CC=C12)=CC=CC1=[N+](CC)C2=CC=CC=C2S1	3,3'-Diethylthiacarbocyanine iodide	4.957575441	0
5502-69-2	Cl.CN(C)CC[C@@H](C1=CC=C(Cl)C=C1)C1=CC=CC=N1	Dexchlorpheniramine hydrochloride	4.946339446	0
2550-40-5	C1CCC(CC1)SSC1CCCCC1	Dicyclohexyl disulfide	4.910103451	0
6701-13-9	CC(=C)C(=O)OCCCCCCCCCCOC(=O)C(C)=C	1,10-Decanediol dimethacrylate	4.910103451	0
1742-14-9	CC(C1=CC=C(C)C(C)=C1)C1=CC=C(C)C(C)=C1	1,1-Bis(3,4-dimethylphenyl)ethane	4.910103451	0
49864-70-2	ClC1=CC=C2SC3=C(C=CC=C3)N(C(=O)CCN3CCN4CCCC4C3)C2=C1	Azaclorzine	4.907575441	0
3/9/2391	OC(=O)\C=C/C(O)=O.CN(C)CC[C@@H](C1=CC=C(Br)C=C1)C1=CC=CC=N1	Dexbrompheniramine maleate	4.871339446	0
41122-70-7	CCCCCCC1=CC=C(C=C1)C1=CC=C(C=C1)C#N	4-Hexyl-4'-cyanobiphenyl	4.867649938	0
84-15-1	C1=CC=C(C=C1)C1=CC=CC=C1C1=CC=CC=C1	o-Terphenyl	4.860103451	0
59227-89-3	CCCCCCCCCCCCN1CCCCCC1=O	Laurocapram	4.860103451	0
3118-97-6	CC1=CC=C(N=NC2=C(O)C=CC3=CC=CC=C23)C(C)=C1	C.I. Solvent Orange 7	4.846339446	0
16777-42-7	Cl.COC1=CC=CC(=C1)C(=O)CCN[C@@H](C)[C@H](O)C1=CC=CC=C1	l-Oxyfedrine hydrochloride	4.846339446	0
7774-29-0	[I-].[I-].[Hg++]	Mercuric iodide	4.835103451	0
109732-56-1	[I-].C[N+](C)(CCOC1=CC=CC=C1)CC1=CC=CS1	Dimethyl(2-phenoxyethyl)-2-thenylammonium iodide	4.821339446	0
1861-40-1	CCCCN(CC)C1=C(C=C(C=C1[N+]([O-])=O)C(F)(F)F)[N+]([O-])=O	Benfluralin	4.803188771	0
341031-54-7	O[C@@H](CC(O)=O)C(O)=O.CCN(CC)CCNC(=O)C1=C(C)NC(\C=C2/C(=O)NC3=CC=C(F)C=C23)=C1C	Sunitinib malate	4.796339446	0
130-95-0	[H][C@]1(C[C@@H]2CC[N@]1C[C@@H]2C=C)[C@H](O)C1=CC=NC2=CC=C(OC)C=C12	Quinine	4.771339446	0
99617-34-2	Cl.COC1=CC(N)=C(Cl)C=C1C(=O)NC1CN2CCC1CC2	Zacopride hydrochloride	4.771339446	0
135729-62-3	Cl.O=C1N(C[C@H]2CCCC3=C2C1=CC=C3)[C@@H]1CN2CCC1CC2	Palonosetron hydrochloride	4.771339446	0
599179-03-0	OC(=O)\C=C/C(O)=O.COC[C@@H](N1CCN(C[C@H]1C)C1(C)CCN(CC1)C(=O)C1=C(C)N=CN=C1C)C1=CC=C(C=C1)C(F)(F)F	Vicriviroc maleate	4.771339446	0
60-41-3	OS(O)(=O)=O.O=C1C[C@@H]2OCC=C3CN4CC[C@@]56[C@@H]4C[C@@H]3[C@@H]2[C@@H]5N1C1=C6C=CC=C1.O=C1C[C@@H]2OCC=C3CN4CC[C@@]56[C@@H]4C[C@@H]3[C@@H]2[C@@H]5N1C1=C6C=CC=C1	Strychnine hemisulphate salt	4.771339446	0
97886-45-8	CSC(=O)C1=C(N=C(C(C(=O)SC)=C1CC(C)C)C(F)(F)F)C(F)F	Dithiopyr	4.762713618	0
1582-09-8	CCCN(CCC)C1=C(C=C(C=C1[N+]([O-])=O)C(F)(F)F)[N+]([O-])=O	Trifluralin	4.76084788	0
78-48-8	CCCCSP(=O)(SCCCC)SCCCC	Tribufos	4.760103451	0
1491-59-4	CC1=CC(=C(O)C(C)=C1CC1=NCCN1)C(C)(C)C	Oxymetazoline	4.746339446	0
84485-00-7	Cl.CC(C)CC(N(C)C)C1(CCC1)C1=CC=C(Cl)C=C1	Sibutramine hydrochloride	4.746339446	0
10539-19-2	CCC1=NC(CC2=CC=CC=C2)=C2C=C(OC)C(OC)=CC2=C1	Moxaverine	4.721339446	0
103890-78-4	CCOC(=O)C1=C(C)NC(C)=C(C1C1=C(\C=C\C(=O)OC(C)(C)C)C=CC=C1)C(=O)OCC	Lacidipine	4.721339446	0
118292-40-3	CCOC(=O)C1=CC=C(N=C1)C#CC1=CC=C2SCCC(C)(C)C2=C1	Tazarotene	4.721339446	0
909-39-7	Cl.Cl.OCCN1CCN(CCCN2C3=CC=CC=C3C=CC3=CC=CC=C23)CC1	Opipramol dihydrochloride	4.721339446	0
77-09-8	OC1=CC=C(C=C1)C1(OC(=O)C2=C1C=CC=C2)C1=CC=C(O)C=C1	Phenolphthalein	4.721339446	0
7558-73-8	Cl.CCCN(CCC)CCC1=CNC2=CC=CC=C12	N,N-Dipropyltryptamine hydrochloride	4.715820194	0
111812-58-9	CN1N=C(C)C(C=NOCC2=CC=C(C=C2)C(=O)OC(C)(C)C)=C1OC1=CC=CC=C1	Fenpyroximate (Z,E)	4.710103451	0
1215-83-4	Cl.CC(CN(C)C)C(C)(O)CC1=CC=C(Cl)C=C1	Clobutinol hydrochloride	4.696339446	0
985-13-7	Cl.CCOC1=CC=C(CC2=C3C=C(OCC)C(OCC)=CC3=CC=N2)C=C1OCC	Ethaverine hydrochloride	4.696339446	0
163222-33-1	O[C@@H](CC[C@@H]1[C@H](N(C1=O)C1=CC=C(F)C=C1)C1=CC=C(O)C=C1)C1=CC=C(F)C=C1	Ezetimibe	4.696339446	0
36505-84-7	O=C1CC2(CCCC2)CC(=O)N1CCCCN1CCN(CC1)C1=NC=CC=N1	Buspirone	4.696339446	0
111974-69-7	OCCOCCN1CCN(CC1)C1=NC2=C(SC3=C1C=CC=C3)C=CC=C2	Quetiapine	4.696339446	0
92-59-1	CCN(CC1=CC=CC=C1)C1=CC=CC=C1	N-Ethyl-N-phenyl benzylamine	4.690497964	0
620-40-6	C(N(CC1=CC=CC=C1)CC1=CC=CC=C1)C1=CC=CC=C1	Tribenzylamine	4.685316037	0
472-86-6	C\C(\C=C\C=C(/C)\C=C\C1=C(C)CCCC1(C)C)=C\C=O	13-cis-Retinal	4.683856875	0
3286-46-2	CC(C)C(=O)OCCC(SSC(CCOC(=O)C(C)C)=C(C)N(CC1=C(N)N=C(C)N=C1)C=O)=C(C)N(CC1=CN=C(C)N=C1N)C=O	Bisibutiamine	4.671339446	0
7761-45-7	CC1=C(C(N)=NC(N)=N1)C1=CC(Cl)=C(Cl)C=C1	Methodichlorophen	4.671339446	0
153168-05-9	CC1=NOC(CCCOC2=C(C)C=C(C=C2C)C2=NOC(=N2)C(F)(F)F)=C1	Pleconaril	4.671339446	0
114856-44-9	CC1CC(=O)NN=C1C1=CC=C(NCC(C)(C)NCC(O)COC2=C(C=CC(Cl)=C2)C#N)C=C1	Oberadilol	4.671339446	0
5466-77-3	CCCCC(CC)COC(=O)C=CC1=CC=C(OC)C=C1	Octinoxate	4.671339446	0
21221-18-1	CN1CCC(O)(C(C1)C(=O)C1=CC=C(F)C=C1)C1=CC=C(F)C=C1	Flazalone	4.671339446	0
143322-58-1	CN1CCC[C@@H]1CC1=CNC2=CC=C(CCS(=O)(=O)C3=CC=CC=C3)C=C12	Eletriptan	4.671339446	0
148-82-3	N[C@@H](CC1=CC=C(C=C1)N(CCCl)CCCl)C(O)=O	Melphalan	4.671339446	0
5588-16-9	NS(=O)(=O)C1=CC2=C(NC(CSCC=C)NS2(=O)=O)C=C1Cl	Althiazide	4.671339446	0
103-41-3	O=C(OCC1=CC=CC=C1)C=CC1=CC=CC=C1	Benzyl cinnamate	4.671339446	0
102-96-5	[O-][N+](=O)C=CC1=CC=CC=C1	beta-Nitrostyrene	4.660103451	0
NOCAS_47374	NA	NA	4.660103451	0
83834-59-7	CCCCC(CC)COC(=O)\C=C\C1=CC=C(OC)C=C1	2-Ethylhexyl trans-4-methoxycinnamate	4.660050319	0
122-69-0	O=C(OCC=CC1=CC=CC=C1)C=CC1=CC=CC=C1	3-Phenyl-2-propen-1-yl 3-phenylacrylate	4.660050319	0
69669-44-9	N/A	Benzenesulfonic acid, C10-14-alkyl derivs., sodium salts	4.655448376	0
146011-65-6	CC1=CC2=C(OC(CN(CC3=CC=CC=C3)C(=O)NC3=C(F)C=C(F)C=C3F)=C2C2=CC=C(Cl)C=C2)C=C1	FR145237	4.64877633	0
3412-76-8	Cl.Cl.C(CNCC1=CC=CC=C1)NCC1=CC=CC=C1	N,N'-Dibenzylethane-1,2-diamine dihydrochloride	4.646339446	0
2765-97-1	Cl.CN(C)CCOC(=O)C(OCC#C)(C1=CC=CC=C1)C1=CC=CC=C1	Pargeverine hydrochloride	4.646339446	0
267243-28-7	FC1=CC=C(NC2=NC=NC3=CC(OCCCN4CCOCC4)=C(NC(=O)C=C)C=C23)C=C1Cl	Canertinib	4.646339446	0
180084-01-9	Cl.CCN1CCC2(COC3=C2C=C2N(CCC2=C3)C(=O)C2=CC=C(C=C2)C2=CC=C(C=C2C)C2=NN=C(C)O2)CC1	SB236057A	4.645099968	0
77501-63-4	CCOC(=O)C(C)OC(=O)C1=C(C=CC(OC2=C(Cl)C=C(C=C2)C(F)(F)F)=C1)[N+]([O-])=O	Lactofen	4.637233219	0
80-33-1	ClC1=CC=C(OS(=O)(=O)C2=CC=C(Cl)C=C2)C=C1	Chlorfenson	4.635103451	0
41198-08-7	CCCSP(=O)(OCC)OC1=C(Cl)C=C(Br)C=C1	Profenofos	4.623896214	0
22881-35-2	CC(C)C1=C(CN(C)C(C)CC2=CC=CC=C2)N(C)N(C1=O)C1=CC=CC=C1	Famprofazone	4.621339446	0
2179-37-5	CN(C)CCCOC1(CC2=CC=CC=C2)CCCCCC1	Bencyclane	4.621339446	0
24219-97-4	CN1CCN2C(C1)C1=CC=CC=C1CC1=C2C=CC=C1	Mianserin	4.621339446	0
112885-42-4	OC(=O)CC(O)(CC(O)=O)C(O)=O.CCOC1=C(C=C(Cl)C(N)=C1)C(=O)NCC1CN(CC2=CC=C(F)C=C2)CCO1	Mosapride citrate	4.621339446	0
115-46-8	OC(C1CCNCC1)(C1=CC=CC=C1)C1=CC=CC=C1	Azacyclonol	4.621339446	0
851916-42-2	OC(=O)CCC([O-])=O.CO[C@@H]1COCC[C@@H]1[NH2+][C@@H]1CC[C@](C1)(C(C)C)C(=O)N1CCC2=C(C1)C=C(C=N2)C(F)(F)F	MK-812	4.611913198	0
39025-24-6	C\C=C1\C(=O)C[C@H]2[C@@H]3CCC4=CC(=O)CC[C@]4(C)[C@H]3CC[C@]12C	Guggulsterone E	4.611167247	0
85-68-7	CCCCOC(=O)C1=C(C=CC=C1)C(=O)OCC1=CC=CC=C1	Benzyl butyl phthalate	4.611007539	0
52-76-6	[H][C@@]12CC[C@@](O)(C#C)[C@@]1(C)CC[C@]1([H])[C@@]3([H])CCCC=C3CC[C@@]21[H]	Lynestrenol	4.610103451	0
96-76-4	CC(C)(C)C1=CC(=C(O)C=C1)C(C)(C)C	2,4-Di-tert-butylphenol	4.610103451	0
78-37-5	CC(C)=CCCC(C)(OC(=O)C=CC1=CC=CC=C1)C=C	Linalyl cinnamate	4.610103451	0
145-39-1	CC1=C(C)C(=C(C(=C1C)[N+]([O-])=O)C(C)(C)C)[N+]([O-])=O	1-tert-Butyl-3,4,5-trimethyl-2,6-dinitrobenzene	4.610103451	0
21245-01-2	CC(C)CCOC(=O)C1=CC=C(C=C1)N(C)C	Padimate	4.596339446	0
80809-81-0	CC1=C(C)C(=O)C(CCCCC#CCCCC#CCO)=C(C)C1=O	Docebenone	4.596339446	0
167221-71-8	CCCC(=O)OCOC(=O)C1=C(C)NC(C)=C(C1C1=CC=CC(Cl)=C1Cl)C(=O)OC	Clevidipine	4.596339446	0
78-51-3	CCCCOCCOP(=O)(OCCOCCCC)OCCOCCCC	Tris(2-butoxyethyl) phosphate	4.584625451	0
401788-99-6	F[P-](F)(F)(F)(F)F.CCCC[N+]1=CC=C(C)C=C1	1-Butyl-4-methylpyridinium hexafluorophosphate	4.584413147	0
14484-64-1	[Fe+3].CN(C)C([S-])=S.CN(C)C([S-])=S.CN(C)C([S-])=S	Ferbam	4.579093251	0
79069-94-6	C(CC1=CC=CC=C1)NC1=NC(=CS1)C1=CC=CC=C1	Fanetizole	4.571339446	0
212141-54-3	ClC1=CC=C(NC2=NN=C(CC3=CC=NC=C3)C3=C2C=CC=C3)C=C1	Vatalanib	4.571339446	0
52645-53-1	CC1(C)C(C=C(Cl)Cl)C1C(=O)OCC1=CC(OC2=CC=CC=C2)=CC=C1	Permethrin	4.562980698	0
27176-87-0	CCCCCCCCCCCC*.OS(=O)(=O)C1=CC=CC=C1 |c:18,20,t:16,lp:13:2,15:2,16:2,m:12:22.21.20|	Dodecylbenzenesulfonic acid	4.562726641	0
577-11-7	[Na+].CCCCC(CC)COC(=O)CC(C(=O)OCC(CC)CCCC)S([O-])(=O)=O	Docusate sodium	4.560103451	0
75330-75-5	[H][C@]12[C@H](C[C@@H](C)C=C1C=C[C@H](C)[C@@H]2CC[C@@H]1C[C@@H](O)CC(=O)O1)OC(=O)[C@@H](C)CC	Lovastatin	4.546339446	0
1987-50-4	CCCCCCCC1=CC=C(O)C=C1	4-Heptylphenol	4.543401363	0
1095-90-5	Cl.CCC(=O)C(CC(C)N(C)C)(C1=CC=CC=C1)C1=CC=CC=C1	Methadone hydrochloride	4.527683186	0
4162-45-2	CC(C)(C1=CC(Br)=C(OCCO)C(Br)=C1)C1=CC(Br)=C(OCCO)C(Br)=C1	Tetrabromobisphenol A bis(2-hydroxyethyl) ether	4.519887318	0
1806-26-4	CCCCCCCCC1=CC=C(O)C=C1	4-Octylphenol	4.514998362	0
5510-99-6	CCC(C)C1=CC=CC(C(C)CC)=C1O	2,6-Di(butan-2-yl)phenol	4.510103451	0
607-88-5	CC1=CC=C(OC(=O)C2=C(O)C=CC=C2)C=C1	Salicylic acid p-tolyl ester	4.510050318	0
298198-52-4	BrC1=CC=C(OC(=O)N2CCN3CCC2CC3)C=C1	SSR180711	4.485103451	0
NOCAS_48509	CCCN(C1CCN(CC1)C(=O)C1CCNCC1)[C@@H]1CCC2=C(C1)C=C(OC)C=C2	PharmaGSID_48509	4.485103451	0
842-07-9	OC1=CC=C2C=CC=CC2=C1N=NC1=CC=CC=C1	C.I. Solvent Yellow 14	4.485103451	0
26095-59-0	[Br-].CCCCCCCCOC1=CC=CC=C1C(=O)NC1=CC=C(C=C1)C(=O)OCC[N+](C)(CC)CC	Otilonium bromide	4.471339446	0
11/6/3817	CCCCN(CCCCO)N=O	Butyl-N-(4-hydroxybutyl)nitrosamine	4.460103451	0
87-29-6	NC1=C(C=CC=C1)C(=O)OCC=CC1=CC=CC=C1	Cinnamyl anthranilate	4.458988798	0
843-55-0	OC1=CC=C(C=C1)C1(CCCCC1)C1=CC=C(O)C=C1	Bisphenol Z	4.433578882	0
13820-41-2	[NH4+].[NH4+].[Cl-][Pt++]([Cl-])([Cl-])[Cl-]	Ammonium tetrachloroplatinate(II)	4.433194074	0
100-53-8	SCC1=CC=CC=C1	Benzenemethanethiol	4.422400726	0
118-58-1	OC1=C(C=CC=C1)C(=O)OCC1=CC=CC=C1	Benzyl salicylate	4.412980698	0
51-55-8	CN1[C@H]2CC[C@@H]1C[C@@H](C2)OC(=O)C(CO)C1=CC=CC=C1	Atropine	4.410475533	0
15721-02-5	NC1=CC(Cl)=C(C=C1Cl)C1=CC(Cl)=C(N)C=C1Cl	2,2',5,5'-Tetrachlorobenzidine	4.410316037	0
78587-05-0	C[C@H]1[C@@H](SC(=O)N1C(=O)NC1CCCCC1)C1=CC=C(Cl)C=C1	Hexythiazox	4.410103451	0
84-69-5	CC(C)COC(=O)C1=C(C=CC=C1)C(=O)OCC(C)C	Diisobutyl phthalate	4.410103451	0
973-21-7	CCC(C)C1=CC(=CC(=C1OC(=O)OC(C)C)[N+]([O-])=O)[N+]([O-])=O	Dinobuton	4.410103451	0
1461-25-2	CCCC[Sn](CCCC)(CCCC)CCCC	Tetrabutyltin	4.410103451	0
82560-54-1	CCOC(=O)CCN(SN(C)C(=O)OC1=CC=CC2=C1OC(C)(C)C2)C(C)C	Benfuracarb	4.410103451	0
118-75-2	ClC1=C(Cl)C(=O)C(Cl)=C(Cl)C1=O	Chloranil	4.410103451	0
17796-82-6	O=C1N(SC2CCCCC2)C(=O)C2=C1C=CC=C2	N-(Cyclohexylthio)phthalimide	4.410103451	0
7/6/9005	N/A	Polyoxyethylene dioleate	4.393811436	0
778-22-3	CC(C)(C1=CC=CC=C1)C1=CC=CC=C1	2,2-Diphenylpropane	4.39198386	0
7005-72-3	ClC1=CC=C(OC2=CC=CC=C2)C=C1	4-Chlorodiphenyl ether	4.385103451	0
1861-32-1	COC(=O)C1=C(Cl)C(Cl)=C(C(=O)OC)C(Cl)=C1Cl	Chlorthal-dimethyl	4.378853451	0
111-68-2	CCCCCCCN	Heptylamine	4.376670365	0
97-77-8	CCN(CC)C(=S)SSC(=S)N(CC)CC	Tetraethylthiuram disulfide	4.369444444	0
5153-67-3	[O-][N+](=O)\C=C\C1=CC=CC=C1	(E)-beta-Nitrostyrene	4.365479073	0
944-22-9	CCOP(=S)(CC)SC1=CC=CC=C1	Fonofos	4.361913198	0
24140-30-5	CC[C@H](C)COC(=O)\C=C\C1=CC=C(C=C1)\N=C\C1=CC=C(OC)C=C1	(+)-2-Methylbutyl-4-methoxybenzyladine-4'-aminocyannate	4.360635078	0
19224-26-1	CC(COC(=O)C1=CC=CC=C1)OC(=O)C1=CC=CC=C1	Propylene glycol dibenzoate	4.360316037	0
2694-54-4	C=CCOC(=O)C1=CC=C(C(=O)OCC=C)C(=C1)C(=O)OCC=C	Triallyl trimellitate	4.360103451	0
2767-54-6	CC[Sn](Br)(CC)CC	Triethyltin bromide	4.360103451	0
79-74-3	CCC(C)(C)C1=CC(O)=C(C=C1O)C(C)(C)CC	2,5-Bis(2-methylbutan-2-yl)benzene-1,4-diol	4.360103451	0
3/7/2597	CCOC(=O)C(SP(=S)(OC)OC)C1=CC=CC=C1	Phenthoate	4.360103451	0
608-73-1	ClC1C(Cl)C(Cl)C(Cl)C(Cl)C1Cl	1,2,3,4,5,6-Hexachlorocyclohexane	4.360103451	0
118-56-9	CC1CC(CC(C)(C)C1)OC(=O)C1=C(O)C=CC=C1	3,3,5-Trimethylcyclohexyl salicylate	4.360050319	0
101-54-2	NC1=CC=C(NC2=CC=CC=C2)C=C1	N-Phenyl-1,4-benzenediamine	4.359890953	0
100-27-6	OCCC1=CC=C(C=C1)[N+]([O-])=O	2-(4-Nitrophenyl)ethanol	4.359200929	0
555-16-8	[O-][N+](=O)C1=CC=C(C=O)C=C1	4-Nitrobenzaldehyde	4.357242002	0
104-40-5	CCCCCCCCCC1=CC=C(O)C=C1	4-Nonylphenol	4.355606389	0
132-64-9	O1C2=CC=CC=C2C2=C1C=CC=C2	Dibenzofuran	4.353660902	0
1643-19-2	[Br-].CCCC[N+](CCCC)(CCCC)CCCC	Tetrabutylammonium bromide	4.335581891	0
63837-33-2	CCC1OCC(COC2=CC=C(OC3=CC=CC=C3)C=C2)O1	Diofenolan	4.335103451	0
106-29-6	CCCC(=O)OC\C=C(/C)CCC=C(C)C	Geranyl butyrate	4.335103451	0
34562-31-7	CCCC1N(C=C(CC)C=C1CC)C1=CC=CC=C1	3,5-Diethyl-1-phenyl-2-propyl-1,2-dihydropyridine	4.335103451	0
105-95-3	O=C1CCCCCCCCCCCC(=O)OCCO1	1,4-Dioxacycloheptadecane-5,17-dione	4.335103451	0
853-23-6	[H][C@@]12CCC(=O)[C@@]1(C)CC[C@@]1([H])[C@@]2([H])CC=C2C[C@H](CC[C@]12C)OC(C)=O	Dehydroepiandrosterone 3-acetate	4.335050319	0
2303-16-4	CC(C)N(C(C)C)C(=O)SCC(Cl)=CCl	Diallate	4.332136324	0
136-35-6	N(N=NC1=CC=CC=C1)C1=CC=CC=C1	Diazoaminobenzene	4.328663934	0
65646-68-6	C\C(\C=C\C1=C(C)CCCC1(C)C)=C/C=C/C(/C)=C/C(=O)NC1=CC=C(O)C=C1	4-Hydroxyphenyl retinamide	4.323958734	0
116255-48-2	ClC1=CC(Cl)=C(C=C1)C1(CN2C=NC=N2)CC(Br)CO1	Bromuconazole	4.312713618	0
515-03-7	C[C@@](O)(CC[C@H]1[C@](C)(O)CC[C@H]2C(C)(C)CCC[C@]12C)C=C	Sclareol	4.310103451	0
603-35-0	C1=CC=C(C=C1)P(C1=CC=CC=C1)C1=CC=CC=C1	Triphenylphosphine	4.310103451	0
90-17-5	CC(=O)OC(C1=CC=CC=C1)C(Cl)(Cl)Cl	2,2,2-Trichloro-1-phenylethyl acetate	4.310103451	0
94-91-7	CC(C\N=C\C1=CC=CC=C1O)\N=C\C1=CC=CC=C1O	N,N'-Disalicylidene-1,2-diaminopropane	4.310103451	0
28588-75-2	CC1=C(SSC2=C(C)OC=C2)C=CO1	Bis(2-methyl-3-furyl)disulfide	4.310103451	0
134-84-9	CC1=CC=C(C=C1)C(=O)C1=CC=CC=C1	4-Methylbenzophenone	4.310103451	0
1929-73-3	CCCCOCCOC(=O)COC1=C(Cl)C=C(Cl)C=C1	2,4-D-Butotyl	4.310103451	0
4726-14-1	CCCN(CCC)C1=C(C=C(C=C1[N+]([O-])=O)S(C)(=O)=O)[N+]([O-])=O	Nitralin	4.310103451	0
29091-05-2	CCN(CC)C1=C(C=C(C(N)=C1[N+]([O-])=O)C(F)(F)F)[N+]([O-])=O	Dinitramine	4.310103451	0
1192-52-5	ClC1=C(Cl)C(=O)SS1	4,5-Dichloro-3H-1,2-dithiol-3-one	4.310103451	0
80-38-6	ClC1=CC=C(OS(=O)(=O)C2=CC=CC=C2)C=C1	Fenson	4.310103451	0
88-27-7	CN(C)CC1=CC(=C(O)C(=C1)C(C)(C)C)C(C)(C)C	2,6-Di-tert-butyl-4-[(dimethylamino)methyl]phenol	4.310103451	0
2104-96-3	COP(=S)(OC)OC1=C(Cl)C=C(Br)C(Cl)=C1	Bromofos	4.310103451	0
103361-09-7	FC1=CC2=C(C=C1N1C(=O)C3=C(CCCC3)C1=O)N(CC#C)C(=O)CO2	Flumioxazin	4.310103451	0
2634-33-5	O=C1NSC2=C1C=CC=C2	1,2-Benzisothiazolin-3-one	4.310103451	0
103-24-2	CCCCC(CC)COC(=O)CCCCCCCC(=O)OCC(CC)CCCC	Bis(2-ethylhexyl) nonanedioate	4.310050319	0
1085-12-7	CCCCCCCOC(=O)C1=CC=C(O)C=C1	Heptyl p-hydroxybenzoate	4.30967854	0
540-23-8	Cl.CC1=CC=C(N)C=C1	4-Methylaniline hydrochloride	4.307453423	0
94-80-4	CCCCOC(=O)COC1=C(Cl)C=C(Cl)C=C1	2,4-D Butyl ester	4.304922012	0
117-99-7	OC1=CC=CC=C1C(=O)C1=CC=CC=C1	2-Hydroxybenzophenone	4.299479107	0
3025-30-7	CCCCC\C=C/C=C/C(=O)OCC	Ethyl (2E,4Z)-deca-2,4-dienoate	4.292240749	0
19044-88-3	CCCN(CCC)C1=C(C=C(C=C1[N+]([O-])=O)S(N)(=O)=O)[N+]([O-])=O	Oryzalin	4.289079548	0
136-30-1	[Na+].CCCCN(CCCC)C([S-])=S	Sodium dibutylcarbamodithioate	4.285103451	0
500-38-9	CC(CC1=CC(O)=C(O)C=C1)C(C)CC1=CC=C(O)C(O)=C1	Nordihydroguaiaretic acid	4.285103451	0
96-70-8	CCC1=CC(=C(O)C=C1)C(C)(C)C	2-tert-Butyl-4-ethylphenol	4.285103451	0
797789-00-5	F[P-](F)(F)(F)(F)F.CCCCCC[N+]1=CC=CC=C1	1-Hexylpyridinium hexafluorophosphate	4.284890953	0
118-55-8	OC1=C(C=CC=C1)C(=O)OC1=CC=CC=C1	Phenyl salicylate	4.283088202	0
159989-65-8	O.CS(O)(=O)=O.CC1=C(C=CC=C1O)C(=O)N[C@@H](CSC1=CC=CC=C1)[C@H](O)CN1C[C@H]2CCCC[C@H]2C[C@H]1C(=O)NC(C)(C)C	Nelfinavir mesylate	4.271383105	0
8046-19-3	N/A	Styrax balsam	4.265712762	0
1634-02-2	CCCCN(CCCC)C(=S)SSC(=S)N(CCCC)CCCC	Tetrabutylthiuram disulfide	4.264371726	0
4802-20-4	CC(CS)C1CCC(C)C(S)C1	Limonene dimercaptan	4.260103451	0
6521-29-5	CCCCCOC(=O)C1=CC=C(O)C=C1	Pentylparaben	4.254711615	0
101-85-9	CCCCCC(CO)=CC1=CC=CC=C1	alpha-Amylcinnamyl alcohol	4.240226754	0
55179-31-2	CC(C)(C)C(O)C(OC1=CC=C(C=C1)C1=CC=CC=C1)N1C=NC=N1	Bitertanol	4.235103451	0
88-58-4	CC(C)(C)C1=CC(O)=C(C=C1O)C(C)(C)C	2,5-Di-tert-butylbenzene-1,4-diol	4.235103451	0
134-85-0	ClC1=CC=C(C=C1)C(=O)C1=CC=CC=C1	4-Chlorobenzophenone	4.235103451	0
117718-60-2	COC(=O)C1=C(CC(C)C)C(C2=NCCS2)=C(N=C1C(F)F)C(F)(F)F	Thiazopyr	4.235103451	0
1083-27-8	CCCCCCOC(=O)C1=CC=C(O)C=C1	Hexylparaben	4.235050319	0
63134-33-8	OC1=C(C=CC=C1)S(=O)(=O)C1=CC=C(OCC2=CC=CC=C2)C=C1	BPS-MPE4	4.210103451	0
56-18-8	NCCCNCCCN	Norspermidine	4.203451013	0
1321-74-0	*C=C.C=CC1=CC=CC=C1 |c:6,8,t:4,m:0:6.8|	Divinylbenzene	4	0
59536-65-1	[*]C1=C([*])C([*])=C(C([*])=C1[*])C1=C([*])C([*])=C([*])C([*])=C1[*] |$_R1;;;_R1;;_R1;;;_R1;;_R1;;;_R1;;_R1;;_R1;;_R1;;_R1$,c:1,5,8,12,20,t:16,RG:_R1={Br* |$;_AP1$,lp:0:3|},LOG={_R1:;H;>0}|	Polybrominated biphenyls (PBB)	4	0
32536-52-0	[*]C1=C([*])C([*])=C(OC2=C([*])C([*])=C([*])C([*])=C2[*])C([*])=C1[*] |$_R1;;;_R1;;_R1;;;;;_R1;;_R1;;_R1;;_R1;;_R1;;_R1;;_R1$,c:1,8,16,21,t:5,12,lp:7:2,RG:_R1={Br* |$;_AP1$,lp:0:2|},LOG={_R1:;H;8}|	Octabromodiphenyl ether	4	0
24772-51-8	[Al+3].CCC(C)[O-].CCC(C)[O-].CCOC(=O)\C=C(\C)[O-]	Aluminum butan-2-olate (2Z)-4-ethoxy-4-oxobut-2-en-2-olate (1:2:1)	4	0
1303-11-3	[As]#[In]	Indium arsenide	4	0
10022-31-8	[Ba++].[O-][N+]([O-])=O.[O-][N+]([O-])=O	Barium nitrate	4	0
1/4/2457	[Ba++].CCCCC(CC)C([O-])=O.CCCCC(CC)C([O-])=O	Barium bis(2-ethylhexanoate)	4	0
7787-56-6	[Be++].O.O.O.O.[O-]S([O-])(=O)=O	Beryllium sulfate tetrahydrate	4	0
541-22-0	[Br-].[Br-].C[N+](C)(C)CCCCCCCCCC[N+](C)(C)C	Decamethonium bromide	4	0
155-41-9	[Br-].[H][C@@]12O[C@]1([H])[C@H]1C[C@H](C[C@@H]2[N+]1(C)C)OC(=O)[C@H](CO)C1=CC=CC=C1	N-Methylhyoscinium bromide	4	0
63516-07-4	[Br-].[H][C@]12CC[C@]([H])(C[C@@H](C1)OC(=O)C(O)(C1=CC=CC=C1)C1=CC=CC=C1)[N+]2(C)CCF	Flutropium bromide	4	0
596-51-0	[Br-].C[N+]1(C)CCC(C1)OC(=O)C(O)(C1CCCC1)C1=CC=CC=C1	Glycopyrrolate bromide	4	0
76-90-4	[Br-].C[N+]1(C)CCCC(C1)OC(=O)C(O)(C1=CC=CC=C1)C1=CC=CC=C1	Mepenzolate bromide	4	0
125-60-0	[Br-].C[N+]1(CCC(C(N)=O)(C2=CC=CC=C2)C2=CC=CC=C2)CCCCC1	Fenpiverinium bromide	4	0
3485-62-9	[Br-].C[N+]12CCC(CC1)C(C2)OC(=O)C(O)(C1=CC=CC=C1)C1=CC=CC=C1	Clidinium bromide	4	0
50700-72-6	[Br-].CC(=O)O[C@H]1[C@H](C[C@H]2[C@@H]3CC[C@H]4C[C@H](OC(C)=O)[C@H](C[C@]4(C)[C@H]3CC[C@]12C)N1CCCCC1)[N+]1(C)CCCCC1	Vecuronium bromide	4	0
50-34-0	[Br-].CC(C)[N+](C)(CCOC(=O)C1C2=CC=CC=C2OC2=C1C=CC=C2)C(C)C	Propantheline bromide	4	0
50-10-2	[Br-].CC[N+](C)(CC)CCOC(=O)C(O)(C1CCCCC1)C1=CC=CC=C1	Oxyphenonium bromide	4	0
53-46-3	[Br-].CC[N+](C)(CC)CCOC(=O)C1C2=CC=CC=C2OC2=C1C=CC=C2	Methantheline bromide	4	0
71-91-0	[Br-].CC[N+](CC)(CC)CC	Tetraethylammonium bromide	4	0
125-51-9	[Br-].CC[N+]1(C)CCCC(C1)OC(=O)C(O)(C1=CC=CC=C1)C1=CC=CC=C1	Pipenzolate bromide	4	0
69227-51-6	[Br-].CC[N+]1(C)CCCC1	1-Ethyl-1-methylpyrrolidinium bromide	4	0
1050-48-2	[Br-].CC[N+]1(CC)CCC(C1)OC(=O)C(O)(C1=CC=CC=C1)C1=CC=CC=C1	Benzilonium bromide	4	0
23182-46-9	[Br-].CC[N+]1(CCOC(=O)C(O)(C2=CC=CC=C2)C2=CC=CC=C2)CCCCC1	Pipethanate ethylbromide	4	0
1239-45-8	[Br-].CC[N+]1=C(C2=CC=CC=C2)C2=CC(N)=CC=C2C2=CC=C(N)C=C12	Ethidium bromide	4	0
1906-79-2	[Br-].CC[N+]1=CC=CC=C1	1-Ethylpyridinium bromide	4	0
156137-99-4	[Br-].CCC(=O)O[C@H]1[C@H](C[C@H]2[C@@H]3CC[C@H]4C[C@H](OC(C)=O)[C@H](C[C@]4(C)[C@H]3CC[C@]12C)N1CCCCC1)[N+]1(CC=C)CCCCC1	Rapacuronium bromide	4	0
1941-30-6	[Br-].CCC[N+](CCC)(CCC)CCC	Tetrapropylammonium bromide	4	0
608140-09-6	[Br-].CCC[N+]1(C)CCCC1	1-Methyl-1-propylpyrrolidinium bromide	4	0
88840-42-0	[Br-].CCC[N+]1(C)CCCCC1	1-Methyl-1-propylpiperidinium bromide	4	0
149-64-4	[Br-].CCCC[N+]1(C)[C@H]2C[C@@H](C[C@@H]1[C@H]1O[C@@H]21)OC(=O)[C@H](CO)C1=CC=CC=C1	Butylscopolammonium bromide	4	0
93457-69-3	[Br-].CCCC[N+]1(C)CCCC1	1-Butyl-1-methylpyrrolidinium bromide	4	0
94280-72-5	[Br-].CCCC[N+]1(C)CCCCC1	1-Butyl-1-methylpiperidinium bromide	4	0
65350-59-6	[Br-].CCCC[N+]1=CC=C(C)C=C1	1-Butyl-4-methylpyridinium bromide	4	0
26576-85-2	[Br-].CCCC[N+]1=CC=CC(C)=C1	1-Butyl-3-methylpyridinium bromide	4	0
874-80-6	[Br-].CCCC[N+]1=CC=CC=C1	1-Butylpyridinium bromide	4	0
26576-84-1	[Br-].CCCC[N+]1=CC=CC=C1C	1-Butyl-2-methylpyridinium bromide	4	0
74440-81-6	[Br-].CCCCCC[N+]1=CC=CC=C1	1-Hexylpyridinium bromide	4	0
61546-00-7	[Br-].CCCCCCCCCCCCN1C=C[N+](C)=C1	1-Dodecyl-3-methylimidazolium bromide	4	0
85100-78-3	[Br-].CCCCCCN1C=C[N+](C)=C1	1-Hexyl-3-methylimidazolium bromide	4	0
475575-45-2	[Br-].CCCCN1C=C[N+](C)=C1C	1-Butyl-2,3-dimethylimidazolium bromide	4	0
65039-08-9	[Br-].CCN1C=C[N+](C)=C1	1-Ethyl-3-methylmidazolium bromide	4	0
101-26-8	[Br-].CN(C)C(=O)OC1=CC=C[N+](C)=C1	Pyridostigmine bromide	4	0
114-80-7	[Br-].CN(C)C(=O)OC1=CC=CC(=C1)[N+](C)(C)C	Neostigmine bromide	4	0
17814-85-6	[Br-].OC(=O)CCCC[P+](C1=CC=CC=C1)(C1=CC=CC=C1)C1=CC=CC=C1	(4-Carboxybutyl)triphenylphosphonium bromide	4	0
7789-41-5	[Ca++].[Br-].[Br-]	Calcium bromide	4	0
10124-37-5	[Ca++].[O-][N+]([O-])=O.[O-][N+]([O-])=O	Calcium nitrate	4	0
563-72-4	[Ca++].[O-]C(=O)C([O-])=O	Ethanedioic acid, calcium salt (1:1)	4	0
77337-73-6	[Ca++].CC(=O)NCCCS([O-])(=O)=O.CC(=O)NCCCS([O-])(=O)=O	Acamprosate calcium	4	0
134523-03-8	[Ca++].CC(C)C1=C(C(=O)NC2=CC=CC=C2)C(=C(N1CC[C@@H](O)C[C@@H](O)CC([O-])=O)C1=CC=C(F)C=C1)C1=CC=CC=C1.CC(C)C1=C(C(=O)NC2=CC=CC=C2)C(=C(N1CC[C@@H](O)C[C@@H](O)CC([O-])=O)C1=CC=C(F)C=C1)C1=CC=CC=C1	Atorvastatin calcium	4	0
814-80-2	[Ca++].CC(O)C([O-])=O.CC(O)C([O-])=O	Calcium lactate	4	0
4/9/5281	[Ca++].CC1=CC(=C(C=C1)N=NC1=C(O)C(=CC2=C1C=CC=C2)C([O-])=O)S([O-])(=O)=O	C.I. Pigment Red 57, calcium salt (1:1)	4	0
4075-81-4	[Ca++].CCC([O-])=O.CCC([O-])=O	Calcium propionate	4	0
136-51-6	[Ca++].CCCCC(CC)C([O-])=O.CCCCC(CC)C([O-])=O	Calcium 2-ethylhexanoate	4	0
1322-14-1	[Ca++].CCCCCCCC\C=C\C([O-])=O.CCCCCCCC\C=C\C([O-])=O	Calcium undecylenate	4	0
147526-32-7	[Ca++].O[C@H](C[C@H](O)\C=C\C1=C(C2=CC=C(F)C=C2)C2=C(C=CC=C2)N=C1C1CC1)CC([O-])=O.O[C@H](C[C@H](O)\C=C\C1=C(C2=CC=C(F)C=C2)C2=C(C=CC=C2)N=C1C1CC1)CC([O-])=O	Pitavastatin calcium	4	0
10361-37-2	[Cl-].[Cl-].[Ba++]	Barium chloride	4	0
10108-64-2	[Cl-].[Cl-].[Cd++]	Cadmium chloride	4	0
10025-74-8	[Cl-].[Cl-].[Cl-].[Dy+3]	Dysprosium(III) chloride	4	0
7705-08-0	[Cl-].[Cl-].[Cl-].[Fe+3]	Ferric chloride	4	0
10361-91-8	[Cl-].[Cl-].[Cl-].[Yb+3]	Ytterbium(III) chloride	4	0
7447-39-4	[Cl-].[Cl-].[Cu++]	Copper(II) chloride	4	0
7758-94-3	[Cl-].[Cl-].[Fe++]	Ferrous chloride	4	0
7718-54-9	[Cl-].[Cl-].[Ni++]	Nickel chloride	4	0
10/1/7647	[Cl-].[Cl-].[Pd++]	Palladium(II) chloride	4	0
7772-99-8	[Cl-].[Cl-].[Sn++]	Stannous chloride	4	0
1271-19-8	[Cl-].[Cl-].[Ti+4].[CH-]1C=CC=C1.[CH-]1C=CC=C1	Titanocene dichloride	4	0
12083-48-6	[Cl-].[Cl-].[V+4](C1C=CC=[C-]1)C1C=CC=[C-]1	Vanadocene dichloride	4	0
7646-85-7	[Cl-].[Cl-].[Zn++]	Zinc chloride	4	0
69-27-2	[Cl-].[Cl-].C[N+](C)(C)CC[N+]1(C)CC2=C(Cl)C(Cl)=C(Cl)C(Cl)=C2C1	Chlorisondamine chloride	4	0
60-25-3	[Cl-].[Cl-].C[N+](C)(C)CCCCCC[N+](C)(C)C	N,N,N,N',N',N'-Hexamethylhexane-1,6-diaminium dichloride	4	0
71-27-2	[Cl-].[Cl-].C[N+](C)(C)CCOC(=O)CCC(=O)OCC[N+](C)(C)C	Succinylcholine chloride	4	0
115-79-7	[Cl-].[Cl-].CC[N+](CC)(CCNC(=O)C(=O)NCC[N+](CC)(CC)CC1=C(Cl)C=CC=C1)CC1=C(Cl)C=CC=C1	Ambenonium chloride	4	0
4998-76-9	[Cl-].[NH3+]C1CCCCC1	Cyclohexylamine hydrochloride	4	0
11/1/5470	[Cl-].[NH3+]O	Hydroxylamine hydrochloride	4	0
15619-48-4	[Cl-].C(C1=CC=CC=C1)[N+]1=C2C=CC=CC2=CC=C1	1-Benzylquinolinium chloride	4	0
75-57-0	[Cl-].C[N+](C)(C)C	Tetramethylammonium chloride	4	0
590-46-5	[Cl-].C[N+](C)(C)CC(O)=O	Betaine hydrochloride	4	0
3327-22-8	[Cl-].C[N+](C)(C)CC(O)CCl	(3-Chloro-2-hydroxypropyl)trimethylammonium chloride	4	0
56-93-9	[Cl-].C[N+](C)(C)CC1=CC=CC=C1	Benzyltrimethylammonium chloride	4	0
3033-77-0	[Cl-].C[N+](C)(C)CC1CO1	Glycidyl trimethylammonium chloride	4	0
999-81-5	[Cl-].C[N+](C)(C)CCCl	Chlormequat chloride	4	0
67-48-1	[Cl-].C[N+](C)(C)CCO	2-Hydroxy-N,N,N-trimethylethan-1-aminium chloride	4	0
44992-01-0	[Cl-].C[N+](C)(C)CCOC(=O)C=C	2-(Dimethylamino)ethyl acrylate methochloride	4	0
51-83-2	[Cl-].C[N+](C)(C)CCOC(N)=O	Carbachol	4	0
7398-69-8	[Cl-].C[N+](C)(CC=C)CC=C	Diallyldimethylammonium chloride	4	0
3724-43-4	[Cl-].C[N+](C)=CCl	N-(Chloromethylidene)-N-methylmethanaminium chloride	4	0
24307-26-4	[Cl-].C[N+]1(C)CCCCC1	1,1-Dimethylpiperidinium chloride	4	0
51-15-0	[Cl-].C[N+]1=C(\C=N\O)C=CC=C1	Pralidoxime chloride	4	0
65039-10-3	[Cl-].C[N+]1=CN(CC=C)C=C1	1-Allyl-3-methylimidazolium chloride	4	0
36443-80-8	[Cl-].C[N+]1=CN(CC2=CC=CC=C2)C=C1	1-Benzyl-3-methylimidazolium chloride	4	0
61755-34-8	[Cl-].C[N+]1=CN(CCO)C=C1	1-(2-Hydroxyethyl)-3-methylimidazolium chloride	4	0
51410-72-1	[Cl-].CC(=C)C(=O)NCCC[N+](C)(C)C	N,N,N-Trimethyl-3-[(2-methylacryloyl)amino]propan-1-aminium chloride	4	0
60-31-1	[Cl-].CC(=O)OCC[N+](C)(C)C	Acetylcholine chloride	4	0
42879-47-0	[Cl-].CC(C)[N+](C)(C)CC(O)COC1=C2C=CC=CC2=CC=C1	Pranolium chloride	4	0
964-52-3	[Cl-].CC(C)C1=C(OCC[NH+](C)C)C=C(C)C(OC(C)=O)=C1	Moxisylyte hydrochloride	4	0
62-51-1	[Cl-].CC(C[N+](C)(C)C)OC(C)=O	Methacholine chloride	4	0
590-63-6	[Cl-].CC(C[N+](C)(C)C)OC(N)=O	Bethanechol chloride	4	0
116-38-1	[Cl-].CC[N+](C)(C)C1=CC(O)=CC=C1	Edrophonium chloride	4	0
10052-47-8	[Cl-].CC[N+](C)(CC)CC	N,N-Diethyl-N-methylethanaminium chloride	4	0
56-34-8	[Cl-].CC[N+](CC)(CC)CC	Tetraethylammonium chloride	4	0
56-37-1	[Cl-].CC[N+](CC)(CC)CC1=CC=CC=C1	Benzyltriethylammonium chloride	4	0
528818-82-8	[Cl-].CCC[N+]1(C)CCCC1	1-Methyl-1-propylpyrrolidinium chloride	4	0
56375-79-2	[Cl-].CCCC[N+](C)(CCCC)CCCC	N,N-Dibutyl-N-methylbutan-1-aminium chloride	4	0
479500-35-1	[Cl-].CCCC[N+]1(C)CCCC1	1-Butyl-1-methylpyrrolidinium chloride	4	0
125652-55-3	[Cl-].CCCC[N+]1=CC=CC(C)=C1	1-Butyl-3-methylpyridinium chloride	4	0
1124-64-7	[Cl-].CCCC[N+]1=CC=CC=C1	N-Butylpyridinium chloride	4	0
112400-85-8	[Cl-].CCCC[N+]1=CC=CC=C1C	1-Butyl-2-methylpyridinium chloride	4	0
6220-15-1	[Cl-].CCCCCC[N+]1=CC=CC=C1	1-Hexylpyridinium chloride	4	0
171058-17-6	[Cl-].CCCCCCN1C=C[N+](C)=C1	1-Hexyl-3-methylimidazolium chloride	4	0
79917-90-1	[Cl-].CCCCN1C=C[N+](C)=C1	1-Butyl-3-methylimidazolium chloride	4	0
98892-75-2	[Cl-].CCCCN1C=C[N+](C)=C1C	1-Butyl-2,3-dimethylimidazolium chloride	4	0
81-88-9	[Cl-].CCN(CC)C1=CC2=[O+]C3=C(C=CC(=C3)N(CC)CC)C(=C2C=C1)C1=C(C=CC=C1)C(O)=O	Rhodamine B	4	0
65039-09-0	[Cl-].CCN1C=C[N+](C)=C1	1-Ethyl-3-methylimidazolium chloride	4	0
51229-78-8	[Cl-].Cl\C=C/C[N+]12CN3CN(CN(C3)C1)C2	Chloroallyl methenamine chloride	4	0
92-31-9	[Cl-].CN(C)C1=CC=C2N=C3C=C(C)C(N)=CC3=[S+]C2=C1	Tolonium chloride	4	0
61-73-4	[Cl-].CN(C)C1=CC2=[S+]C3=C(C=CC(=C3)N(C)C)N=C2C=C1	Methylene blue	4	0
60676-84-8	[Cl-].COC1=CC(CC(C)[NH3+])=CC2=C1OCO2	5-Methoxy-3,4-methylenedioxyamphetamine hydrochloride	4	0
633-65-8	[Cl-].COC1=CC=C2C=C3C4=CC5=C(OCO5)C=C4CC[N+]3=CC2=C1OC	Berberine chloride	4	0
16142-27-1	[Cl-].NC1=C[N+](=NO1)N1CCOCC1	3-Morpholinosydnonimine hydrochloride	4	0
10405-02-4	[Cl-].OC(C(=O)O[C@@H]1C[C@@H]2CC[C@H](C1)[N+]21CCCC1)(C1=CC=CC=C1)C1=CC=CC=C1	Trospium chloride	4	0
124-64-1	[Cl-].OC[P+](CO)(CO)CO	Tetramethylolphosphonium chloride	4	0
359845-21-9	[Cl-][Fe+3]([Cl-])([Cl-])[Cl-].CCCCN1C=C[N+](C)=C1	1-Butyl-3-methylimidazolium tetrachloroferrate (III)	4	0
14096-51-6	[Cl-][Pt]1([Cl-])[NH2+]CC[NH2+]1	Dichloro(ethylenediamine)platinum(II)	4	0
1277-43-6	[Co++].[CH-]1C=CC=C1.[CH-]1C=CC=C1	Cobaltocene	4	0
71-48-7	[Co++].CC([O-])=O.CC([O-])=O	Cobalt(II) acetate	4	0
68-19-9	[Co+3][C-]#N.[H]C1(O)[C@H](OP([O-])(=O)O[C@H](C)CNC(=O)CC[C@]2(C)[C@@H](CC(N)=O)[C@@]3([H])[N-]C2=C(C)C2=NC(=CC4=NC(=C(C)C5=N[C@]3(C)[C@@](C)(CC(N)=O)[C@@H]5CCC(N)=O)[C@@](C)(CC(N)=O)[C@@H]4CCC(N)=O)C(C)(C)[C@@H]2CCC(N)=O)[C@@H](CO)O[C@@H]1N1C=NC2=C1C=C(C)C(C)=C2	Vitamin B12	4	0
1271-24-5	[Cr++].[CH-]1C=CC=C1.[CH-]1C=CC=C1	Bis(cyclopentadiene)chromium(II)	4	0
14639-25-9	[Cr+3].[O-]C(=O)C1=NC=CC=C1.[O-]C(=O)C1=NC=CC=C1.[O-]C(=O)C1=NC=CC=C1	Chromium picolinate	4	0
1066-30-4	[Cr+3].CC([O-])=O.CC([O-])=O.CC([O-])=O	Chromium triacetate	4	0
21679-31-2	[Cr+3].CC(=O)[CH-]C(C)=O.CC(=O)[CH-]C(C)=O.CC(=O)[CH-]C(C)=O	Chromic acetylacetonate	4	0
544-92-3	[Cu+].[C-]#N	Copper cyanide	4	0
7681-65-4	[Cu+].[I-]	Copper(I) iodide	4	0
137-29-1	[Cu++].CN(C)C([S-])=S.CN(C)C([S-])=S	Copper dimethyldithiocarbamate	4	0
117947-85-0	[F-][B+3]([F-])([F-])[F-].CC[N+]1(C)CCCC1	1-Ethyl-1-methylpyrrolidinium tetrafluoroborate	4	0
102-54-5	[Fe++].[CH-]1C=CC=C1.[CH-]1C=CC=C1	Ferrocene	4	0
7720-78-7	[Fe++].[O-]S([O-])(=O)=O	Iron(II) sulfate	4	0
120066-54-8	[Gd+3].CC(O)CN1CCN(CC([O-])=O)CCN(CC([O-])=O)CCN(CC([O-])=O)CC1	Gadoteridol	4	0
59865-13-3	[H][C@@]1([C@H](O)[C@H](C)C\C=C\C)N(C)C(=O)[C@H](C(C)C)N(C)C(=O)[C@H](CC(C)C)N(C)C(=O)[C@H](CC(C)C)N(C)C(=O)[C@@H](C)NC(=O)[C@H](C)NC(=O)[C@H](CC(C)C)N(C)C(=O)[C@@H](NC(=O)[C@H](CC(C)C)N(C)C(=O)CN(C)C(=O)[C@H](CC)NC1=O)C(C)C	Cyclosporin A	4	0
108852-90-0	[H][C@@]1(C[C@@H]([C@H](O)[C@H](C)O1)N1CCO[C@@H](C1)OC)O[C@H]1C[C@@](O)(CC2=C(O)C3=C(C(O)=C12)C(=O)C1=C(OC)C=CC=C1C3=O)C(=O)CO	Nemorubicin	4	0
71-63-6	[H][C@@]1(C[C@H](O)[C@H](O[C@@]2([H])C[C@H](O)[C@H](O[C@@]3([H])C[C@H](O)[C@H](O)[C@@H](C)O3)[C@@H](C)O2)[C@@H](C)O1)O[C@H]1CC[C@@]2(C)[C@]([H])(CC[C@]3([H])[C@]2([H])CC[C@]2(C)[C@H](CC[C@]32O)C2=CC(=O)OC2)C1	Digitoxin	4	0
81-23-2	[H][C@@]1(CC[C@@]2([H])[C@]3([H])C(=O)C[C@]4([H])CC(=O)CC[C@]4(C)[C@@]3([H])CC(=O)[C@]12C)[C@H](C)CCC(O)=O	Dehydrocholic acid	4	0
112965-21-6	[H][C@@]1(CC[C@@]2([H])\C(CCC[C@]12C)=C\C=C1\C[C@@H](O)C[C@H](O)C1=C)[C@H](C)\C=C\[C@@H](O)C1CC1	Calcipotriene	4	0
50-14-6	[H][C@@]1(CC[C@@]2([H])\C(CCC[C@]12C)=C\C=C1\C[C@@H](O)CCC1=C)[C@H](C)\C=C\[C@H](C)C(C)C	Ergocalciferol	4	0
67-97-0	[H][C@@]1(CC[C@@]2([H])\C(CCC[C@]12C)=C\C=C1\C[C@@H](O)CCC1=C)[C@H](C)CCCC(C)C	Vitamin D3	4	0
64-86-8	[H][C@@]1(CCC2=C(C(OC)=C(OC)C(OC)=C2)C2=CC=C(OC)C(=O)C=C12)NC(C)=O	Colchicine	4	0
33490-33-4	[H][C@@]1(CCN=C(N)N1)[C@]1([H])NC(=O)\C(NC(=O)[C@H](CNC(=O)C[C@@H](N)CCCN)NC(=O)[C@H](C)NC(=O)[C@@H](N)CNC1=O)=C\NC(N)=O	Capreomycin IB	4	0
630-60-4	[H][C@@]1(O[C@H]2C[C@@H](O)[C@]3(CO)[C@@]4([H])[C@H](O)C[C@]5(C)[C@H](CC[C@]5(O)[C@]4([H])CC[C@]3(O)C2)C2=CC(=O)OC2)O[C@@H](C)[C@H](O)[C@@H](O)[C@H]1O	Ouabain	4	0
50-81-7	[H][C@@]1(OC(=O)C(O)=C1O)[C@@H](O)CO	L-Ascorbic acid	4	0
66575-29-9	[H][C@@]12[C@H](O)[C@H](OC(C)=O)[C@@]3(C)O[C@](C)(CC(=O)[C@]3(O)[C@@]1(C)[C@@H](O)CCC2(C)C)C=C	Colforsin	4	0
76-25-5	[H][C@@]12C[C@@]3([H])[C@]4([H])CCC5=CC(=O)C=C[C@]5(C)[C@@]4(F)[C@@H](O)C[C@]3(C)[C@@]1(OC(C)(C)O2)C(=O)CO	Triamcinolone acetonide	4	0
60-54-8	[H][C@@]12C[C@@]3([H])C(=C(O)[C@]1(O)C(=O)C(C(N)=O)=C(O)[C@H]2N(C)C)C(=O)C1=C(C=CC=C1O)[C@@]3(C)O	Tetracycline	4	0
107724-20-9	[H][C@@]12C[C@@]3(C)[C@@]([H])(CC[C@@]33CCC(=O)O3)[C@]3([H])[C@@H](CC4=CC(=O)CC[C@]4(C)[C@@]13O2)C(=O)OC	Eplerenone	4	0
1434-54-4	[H][C@@]12C[C@@H](C#N)[C@H](C(C)=O)[C@@]1(C)CC[C@@]1([H])[C@@]2([H])CC=C2C[C@@H](O)CC[C@]12C	Pregnenolone carbonitrile	4	0
50-02-2	[H][C@@]12C[C@@H](C)[C@](O)(C(=O)CO)[C@@]1(C)C[C@H](O)[C@@]1(F)[C@@]2([H])CCC2=CC(=O)C=C[C@]12C	Dexamethasone	4	0
80474-14-2	[H][C@@]12C[C@@H](C)[C@](OC(=O)CC)(C(=O)SCF)[C@@]1(C)C[C@H](O)[C@@]1(F)[C@@]2([H])C[C@H](F)C2=CC(=O)C=C[C@]12C	Fluticasone propionate	4	0
27994-11-2	[H][C@@]12C[C@@H](C)[C@]3([H])[C@@]4(C)CC[C@@]56C[C@@]55CC[C@H](O[C@]7([H])OC[C@@H](O)[C@H](O)[C@H]7O)C(C)(C)[C@]5([H])CC[C@@]6([H])[C@]4(C)[C@@H](O)[C@]3(O[C@@H]1C(C)(C)O)O2	Cimicifugoside	4	0
1405-86-3	[H][C@@]12C[C@](C)(CC[C@]1(C)CC[C@]1(C)C2=CC(=O)[C@]2([H])[C@@]3(C)CC[C@H](O[C@H]4O[C@@H]([C@@H](O)[C@H](O)[C@H]4O[C@@H]4O[C@@H]([C@@H](O)[C@H](O)[C@H]4O)C(O)=O)C(O)=O)C(C)(C)[C@]3([H])CC[C@@]12C)C(O)=O	Glycyrrhizin	4	0
67392-87-4	[H][C@@]12C[C@]1([H])[C@@]1([H])[C@]3([H])[C@]4([H])C[C@]4([H])[C@@]4(CCC(=O)O4)[C@@]3(C)CC[C@]1([H])[C@@]1(C)CCC(=O)C=C21	Drospirenone	4	0
378-44-9	[H][C@@]12C[C@H](C)[C@](O)(C(=O)CO)[C@@]1(C)C[C@H](O)[C@@]1(F)[C@@]2([H])CCC2=CC(=O)C=C[C@]12C	Betamethasone	4	0
114977-28-5	[H][C@@]12C[C@H](O)[C@@]3(C)C(=O)[C@H](O)C4=C(C)[C@H](C[C@@](O)([C@@H](OC(=O)C5=CC=CC=C5)[C@]3([H])[C@@]1(CO2)OC(C)=O)C4(C)C)OC(=O)[C@H](O)[C@@H](NC(=O)OC(C)(C)C)C1=CC=CC=C1	Docetaxel	4	0
58-46-8	[H][C@@]12CC(=O)[C@@H](CC(C)C)CN1CCC1=C2C=C(OC)C(OC)=C1	Tetrabenazine	4	0
68373-14-8	[H][C@@]12CC(=O)N1[C@@H](C(O)=O)C(C)(C)S2(=O)=O	Sulbactam	4	0
434-03-7	[H][C@@]12CC[C@@](O)(C#C)[C@@]1(C)CC[C@@]1([H])[C@@]2([H])CCC2=CC(=O)CC[C@]12C	Ethisterone	4	0
68-22-4	[H][C@@]12CC[C@@](O)(C#C)[C@@]1(C)CC[C@]1([H])[C@@]3([H])CCC(=O)C=C3CC[C@@]21[H]	Norethindrone	4	0
57-63-6	[H][C@@]12CC[C@@](O)(C#C)[C@@]1(C)CC[C@]1([H])C3=C(CC[C@@]21[H])C=C(O)C=C3	17alpha-Ethinylestradiol	4	0
797-63-7	[H][C@@]12CC[C@@](O)(C#C)[C@@]1(CC)CC[C@]1([H])[C@@]3([H])CCC(=O)C=C3CC[C@@]21[H]	Levonorgestrel	4	0
6533-00-2	[H][C@@]12CC[C@@](O)(C#C)[C@@]1(CC)CC[C@]1([H])[C@@]3([H])CCC(=O)C=C3CC[C@@]21[H]	dl-Norgestrel	4	0
84371-65-3	[H][C@@]12CC[C@@](O)(C#CC)[C@@]1(C)C[C@]([H])(C1=CC=C(C=C1)N(C)C)C1=C3CCC(=O)C=C3CC[C@@]21[H]	Mifepristone	4	0
52-01-7	[H][C@@]12CC[C@@]3(CCC(=O)O3)[C@@]1(C)CC[C@@]1([H])[C@@]2([H])[C@@H](CC2=CC(=O)CC[C@]12C)SC(C)=O	Spironolactone	4	0
469-61-4	[H][C@@]12CC[C@@H](C)[C@]11C[C@@H](C(C)=CC1)C2(C)C	(-)-alpha-Cedrene	4	0
434-07-1	[H][C@@]12CC[C@](C)(O)[C@@]1(C)CC[C@@]1([H])[C@@]2([H])CC[C@@]2([H])CC(=O)\C(C[C@]12C)=C/O	Oxymetholone	4	0
10418-03-8	[H][C@@]12CC[C@](C)(O)[C@@]1(C)CC[C@@]1([H])[C@@]2([H])CC[C@@]2([H])CC3=C(C[C@]12C)C=NN3	Stanozolol	4	0
83-43-2	[H][C@@]12CC[C@](O)(C(=O)CO)[C@@]1(C)C[C@H](O)[C@@]1([H])[C@@]2([H])C[C@H](C)C2=CC(=O)C=C[C@]12C	Methylprednisolone	4	0
53-06-5	[H][C@@]12CC[C@](O)(C(=O)CO)[C@@]1(C)CC(=O)[C@@]1([H])[C@@]2([H])CCC2=CC(=O)CC[C@]12C	Cortisone	4	0
7681-14-3	[H][C@@]12CC[C@](O)(C(=O)COC(=O)CC(C)(C)C)[C@@]1(C)C[C@H](O)[C@@]1([H])[C@@]2([H])CCC2=CC(=O)C=C[C@]12C	Prednisolone tebutate	4	0
76-47-1	[H][C@@]12CC[C@](O)(C(=O)COC(=O)CN(CC)CC)[C@@]1(C)C[C@H](O)[C@@]1([H])[C@@]2([H])CCC2=CC(=O)CC[C@]12C	Hydrocortamate	4	0
52-21-1	[H][C@@]12CC[C@](O)(C(=O)COC(C)=O)[C@@]1(C)C[C@H](O)[C@@]1([H])[C@@]2([H])CCC2=CC(=O)C=C[C@]12C	Prednisolone acetate	4	0
50-04-4	[H][C@@]12CC[C@](O)(C(=O)COC(C)=O)[C@@]1(C)CC(=O)[C@@]1([H])[C@@]2([H])CCC2=CC(=O)CC[C@]12C	Cortisone acetate	4	0
13609-67-1	[H][C@@]12CC[C@](OC(=O)CCC)(C(=O)CO)[C@@]1(C)C[C@H](O)[C@@]1([H])[C@@]2([H])CCC2=CC(=O)CC[C@]12C	Hydrocortisone 17-butyrate	4	0
71-58-9	[H][C@@]12CC[C@](OC(C)=O)(C(C)=O)[C@@]1(C)CC[C@@]1([H])[C@@]2([H])C[C@H](C)C2=CC(=O)CC[C@]12C	Medroxyprogesterone acetate	4	0
77-06-5	[H][C@@]12CC[C@]3(O)C[C@]1(CC3=C)[C@@H](C(O)=O)[C@]1([H])[C@@]3(C)[C@@H](O)C=C[C@@]21OC3=O	Gibberellic acid	4	0
64-85-7	[H][C@@]12CC[C@H](C(=O)CO)[C@@]1(C)CC[C@@]1([H])[C@@]2([H])CCC2=CC(=O)CC[C@]12C	21-Hydroxyprogesterone	4	0
38398-32-2	[H][C@@]12CC[C@H](C(C)=O)[C@@]1(C)CC[C@@]1([H])[C@@]2([H])CC[C@@]2([H])C[C@](C)(O)CC[C@]12C	Ganaxolone	4	0
57-83-0	[H][C@@]12CC[C@H](C(C)=O)[C@@]1(C)CC[C@@]1([H])[C@@]2([H])CCC2=CC(=O)CC[C@]12C	Progesterone	4	0
152-62-5	[H][C@@]12CC[C@H](C(C)=O)[C@@]1(C)CC[C@]1([H])[C@@]2([H])C=CC2=CC(=O)CC[C@@]12C	Dydrogesterone	4	0
10161-33-8	[H][C@@]12CC[C@H](O)[C@@]1(C)C=CC1=C3CCC(=O)C=C3CC[C@@]21[H]	17beta-Trenbolone	4	0
521-18-6	[H][C@@]12CC[C@H](O)[C@@]1(C)CC[C@@]1([H])[C@@]2([H])CC[C@@]2([H])CC(=O)CC[C@]12C	5alpha-Dihydrotestosterone	4	0
58-22-0	[H][C@@]12CC[C@H](O)[C@@]1(C)CC[C@@]1([H])[C@@]2([H])CCC2=CC(=O)CC[C@]12C	Testosterone	4	0
129453-61-8	[H][C@@]12CC[C@H](O)[C@@]1(C)CC[C@]1([H])C3=C(C[C@@H](CCCCCCCCCS(=O)CCCC(F)(F)C(F)(F)F)[C@@]21[H])C=C(O)C=C3	Fulvestrant	4	0
50-28-2	[H][C@@]12CC[C@H](O)[C@@]1(C)CC[C@]1([H])C3=CC=C(O)C=C3CC[C@@]21[H]	17beta-Estradiol	4	0
979-02-2	[H][C@@]12CC=C(C(C)=O)[C@@]1(C)CC[C@@]1([H])[C@@]2([H])CC=C2C[C@H](CC[C@]12C)OC(C)=O	Dehydropregnenolone acetate	4	0
133-06-2	[H][C@@]12CC=CC[C@]1([H])C(=O)N(SC(Cl)(Cl)Cl)C2=O	Captan	4	0
361-37-5	[H][C@@]12CC3=CN(C)C4=C3C(=CC=C4)C1=C[C@H](CN2C)C(=O)N[C@@H](CC)CO	Methysergide	4	0
113-42-8	[H][C@@]12CC3=CNC4=C3C(=CC=C4)C1=C[C@H](CN2C)C(=O)N[C@@H](CC)CO	Methylergonovine	4	0
53-43-0	[H][C@@]12CCC(=O)[C@@]1(C)CC[C@@]1([H])[C@@]2([H])CC=C2C[C@@H](O)CC[C@]12C	Dehydroepiandrosterone	4	0
566-48-3	[H][C@@]12CCC(=O)[C@@]1(C)CC[C@@]1([H])[C@@]2([H])CCC2=C(O)C(=O)CC[C@]12C	4-Hydroxyandrostenedione	4	0
63-05-8	[H][C@@]12CCC(=O)[C@@]1(C)CC[C@@]1([H])[C@@]2([H])CCC2=CC(=O)CC[C@]12C	4-Androstene-3,17-dione	4	0
53-16-7	[H][C@@]12CCC(=O)[C@@]1(C)CC[C@]1([H])C3=C(CC[C@@]21[H])C=C(O)C=C3	Estrone	4	0
188627-80-7	[H][C@@]12CCCN1C(=O)[C@H](CC1=CNC3=CC=CC=C13)NC(=O)[C@H](CC(O)=O)NC(=O)CNC(=O)[C@H](CCCCNC(N)=N)NC(=O)CCSSC[C@H](NC2=O)C(N)=O	Eptifibatide	4	0
50-76-0	[H][C@@]12CCCN1C(=O)[C@H](NC(=O)[C@@H](NC(=O)C1=C3N=C4C(OC3=C(C)C=C1)=C(C)C(=O)C(N)=C4C(=O)N[C@H]1[C@@H](C)OC(=O)[C@H](C(C)C)N(C)C(=O)CN(C)C(=O)[C@]3([H])CCCN3C(=O)[C@H](NC1=O)C(C)C)[C@@H](C)OC(=O)[C@H](C(C)C)N(C)C(=O)CN(C)C2=O)C(C)C	Actinomycin D	4	0
84379-13-5	[H][C@@]12CCCN1C(=O)C1=C(Br)C=CC=C1N1C=NC(C(=O)OC(C)(C)C)=C21	Bretazenil	4	0
83-79-4	[H][C@@]12COC3=C(C=C(OC)C(OC)=C3)[C@]1([H])C(=O)C1=CC=C3O[C@H](CC3=C1O2)C(C)=C	Rotenone	4	0
496-46-8	[H][C@@]12NC(=O)N[C@]1([H])NC(=O)N2	Glycoluril	4	0
7585-39-9	[H][C@@]12O[C@H](CO)[C@@]([H])(O[C@@]3([H])O[C@H](CO)[C@@]([H])(O[C@@]4([H])O[C@H](CO)[C@@]([H])(O[C@@]5([H])O[C@H](CO)[C@@]([H])(O[C@@]6([H])O[C@H](CO)[C@@]([H])(O[C@@]7([H])O[C@H](CO)[C@@]([H])(O[C@@]8([H])O[C@H](CO)[C@@]([H])(O1)[C@H](O)[C@H]8O)[C@H](O)[C@H]7O)[C@H](O)[C@H]6O)[C@H](O)[C@H]5O)[C@H](O)[C@H]4O)[C@H](O)[C@H]3O)[C@H](O)[C@H]2O	beta-Cyclodextrin	4	0
76-57-3	[H][C@@]12OC3=C(OC)C=CC4=C3[C@@]11CCN(C)[C@H](C4)[C@]1([H])C=C[C@@H]2O	Codeine	4	0
483-18-1	[H][C@]1(C[C@H]2C[C@]3([H])N(CCC4=C3C=C(OC)C(OC)=C4)C[C@@H]2CC)NCCC2=CC(OC)=C(OC)C=C12	Emetine	4	0
72496-41-4	[H][C@]1(CCCCO1)O[C@H]1[C@@H](N)C[C@]([H])(O[C@H]2C[C@@](O)(CC3=C(O)C4=C(C(O)=C23)C(=O)C2=C(C=CC=C2OC)C4=O)C(=O)CO)O[C@H]1C	Pirarubicin	4	0
63-42-3	[H][C@]1(O[C@@H]2O[C@H](CO)[C@H](O)[C@H](O)[C@H]2O)[C@H](O)[C@@H](O)[C@H](O)O[C@@H]1CO	Lactose	4	0
1619-16-5	[H][C@]12[C@H](O)CC(C)=C1[C@@H](CC[C@H]2C)\C=C(/C)C(O)=O	Hydroxyvalerenic acid	4	0
5103-74-2	[H][C@]12C[C@@H](Cl)[C@H](Cl)[C@@]1([H])[C@@]1(Cl)C(Cl)=C(Cl)[C@]2(Cl)C1(Cl)Cl	trans-Chlordane	4	0
76231-76-0	[H][C@]12C[C@]1(CC(=O)C2C)C(C)C	alpha,beta-Thujone	4	0
751-97-3	[H][C@]12C[C@H]3[C@H](N(C)C)C(O)=C(C(=O)NCN4CCCC4)C(=O)[C@@]3(O)C(O)=C1C(=O)C1=C(C=CC=C1O)[C@@]2(C)O	Rolitetracycline	4	0
87-44-5	[H][C@]12CC(C)(C)[C@]1([H])CC\C(C)=C\CCC2=C	beta-Caryophyllene	4	0
64221-86-9	[H][C@]12CC(SCCNC=N)=C(N1C(=O)[C@]2([H])[C@@H](C)O)C(O)=O	Imipenem	4	0
90-39-1	[H][C@]12CN3CCCC[C@@]3([H])[C@]([H])(CN3CCCC[C@]13[H])C2	Sparteine	4	0
33419-42-0	[H][C@]12COC(=O)[C@]1([H])[C@H](C1=CC(OC)=C(O)C(OC)=C1)C1=CC3=C(OCO3)C=C1[C@H]2O[C@]1([H])O[C@]2([H])CO[C@@H](C)O[C@@]2([H])[C@H](O)[C@H]1O	Etoposide	4	0
81541-12-0	[H][C@]12COC(O[C@@]1([H])[C@]([H])(OC(O2)C1=CC=C(C)C=C1)[C@H](O)CO)C1=CC=C(C)C=C1	Di-p-methylbenzylidenesorbitol	4	0
87-33-2	[H][C@]12OC[C@H](O[N+]([O-])=O)[C@@]1([H])OC[C@H]2O[N+]([O-])=O	Isosorbide 2,5-dinitrate	4	0
99665-00-6	[H][C@]12OCC(CSC3=NN=NN3CCO)=C(N1C(=O)[C@]2(NC(=O)CSC(F)F)OC)C(O)=O	Flomoxef	4	0
69-53-4	[H][C@]12SC(C)(C)[C@@H](N1C(=O)[C@H]2NC(=O)[C@H](N)C1=CC=CC=C1)C(O)=O	Ampicillin	4	0
38821-53-3	[H][C@]12SCC(C)=C(N1C(=O)[C@@]2([H])NC(=O)[C@H](N)C1=CCC=CC1)C(O)=O	Cephradine	4	0
50370-12-2	[H][C@]12SCC(C)=C(N1C(=O)[C@H]2NC(=O)[C@H](N)C1=CC=C(O)C=C1)C(O)=O	Cefadroxil	4	0
53994-73-3	[H][C@]12SCC(Cl)=C(N1C(=O)[C@@]2([H])NC(=O)[C@H](N)C1=CC=CC=C1)C(O)=O	Cefaclor	4	0
25953-19-9	[H][C@]12SCC(CSC3=NN=C(C)S3)=C(N1C(=O)[C@H]2NC(=O)CN1C=NN=N1)C(O)=O	Cefazolin	4	0
15663-27-1	[H][N]([H])([H])[Pt++]([Cl-])([Cl-])[N]([H])([H])[H]	Cisplatin	4	0
41575-94-4	[H][N]([H])([H])[Pt++]1([O-]C(=O)C2(CCC2)C(=O)[O-]1)[N]([H])([H])[H]	Carboplatin	4	0
53-41-8	[H]C1C[C@@]2([H])[C@]3([H])CCC(=O)[C@@]3(C)CC[C@]2([H])[C@@]2(C)CC[C@@H](O)C[C@]12[H]	Androsterone	4	0
25322-69-4	[H]OCCO.C* |lp:1:2,4:2,m:6:3.2,Sg:n:5,1,2,3::ht|	Polypropylene glycol	4	0
16872-11-0	[H+].F[B-](F)(F)F	Fluoboric acid	4	0
587-85-9	[Hg](C1=CC=CC=C1)C1=CC=CC=C1	Diphenylmercury(II)	4	0
65-29-2	[I-].[I-].[I-].CC[N+](CC)(CC)CCOC1=CC=CC(OCC[N+](CC)(CC)CC)=C1OCC[N+](CC)(CC)CC	Gallamine triethiodide	4	0
7601-55-0	[I-].[I-].COC1=CC=C2C[C@@H]3C4=C(CC[N+]3(C)C)C=C(OC)C(OC)=C4OC3=CC=C(C[C@H]4C5=C(CC[N+]4(C)C)C=C(OC)C(OC1=C2)=C5)C=C3	Metocurine iodide	4	0
2424-71-7	[I-].C[N+](C)(C)CCOC(=O)C(O)(C1=CC=CC=C1)C1=CC=CC=C1	Metocinium iodide	4	0
21216-78-4	[I-].C[N+]1(CC2COC(O2)(C2=CC=CC=C2)C2=CC=CC=C2)CCCCC1	Anacolin	4	0
872-90-2	[I-].CC[N+]1=CC=CC=C1	1-Ethylpyridinium iodide	4	0
56511-19-4	[I-].CCC[N+]1(C)CCCC1	1-Methyl-1-propylpyrrolidinium iodide	4	0
17874-63-4	[I-].CCC[N+]1(C)CCCCC1	1-Methyl-1-propylpiperidinium iodide	4	0
56511-17-2	[I-].CCCC[N+]1(C)CCCC1	1-Butyl-1-methylpyrrolidinium iodide	4	0
37971-78-1	[I-].CCCC[N+]1(C)CCCCC1	1-Butyl-1-methylpiperidinium iodide	4	0
32353-64-3	[I-].CCCC[N+]1=CC=C(C)C=C1	1-Butyl-4-methylpyridinium iodide	4	0
258273-67-5	[I-].CCCC[N+]1=CC=CC(C)=C1	1-Butyl-3-methylpyridinium iodide	4	0
874-81-7	[I-].CCCC[N+]1=CC=CC=C1	1-Butylpyridinium iodide	4	0
13311-31-4	[I-].CCCC[N+]1=CC=CC=C1C	1-Butyl-2-methylpyridinium iodide	4	0
7324-00-7	[I-].CCCCCC[N+]1=CC=CC=C1	1-Hexylpyridinium iodide	4	0
65039-05-6	[I-].CCCCN1C=C[N+](C)=C1	1-Butyl-3-methylimidazolium iodide	4	0
108203-70-9	[I-].CCCCN1C=C[N+](C)=C1C	1-Butyl-2,3-dimethylimidazolium iodide	4	0
119171-18-5	[I-].CCCN1C=C[N+](C)=C1	1-Methyl-3-propylimidazolium iodide	4	0
218151-78-1	[I-].CCCN1C=C[N+](C)=C1C	1,2-Dimethyl-3-propylimidazolium iodide	4	0
605-91-4	[I-].CCN1C(=CC=CC2=[N+](CC)C3=C(C=CC=C3)C=C2)C=CC2=C1C=CC=C2	Carbocyanine	4	0
35935-34-3	[I-].CCN1C=C[N+](C)=C1	1-Ethyl-3-methylimidazolium iodide	4	0
22398-80-7	[InH3].P#[In]	Indium phosphide	4	0
506-61-6	[K+].[Ag+].[C-]#N.[C-]#N	Potassium silver cyanide	4	0
7681-11-0	[K+].[I-]	Potassium iodide	4	0
7778-50-9	[K+].[K+].[O-][Cr](=O)(=O)O[Cr]([O-])(=O)=O	Potassium dichromate	4	0
7727-21-1	[K+].[K+].[O-]S(=O)(=O)OOS([O-])(=O)=O	Potassium persulfate	4	0
13932-13-3	[K+].[K+].[O-]S(=O)(=O)SSS([O-])(=O)=O	Potassium tetrathionate	4	0
927-19-5	[K+].[K+].OCC(O)COP([O-])([O-])=O	Dipotassium 2,3-dihydroxypropyl phosphate	4	0
7778-74-7	[K+].[O-][Cl](=O)(=O)=O	Potassium perchlorate	4	0
4/9/3811	[K+].[O-][Cl](=O)=O	Potassium chlorate	4	0
7757-79-1	[K+].[O-][N+]([O-])=O	Potassium nitrate	4	0
582-25-2	[K+].[O-]C(=O)C1=CC=CC=C1	Potassium benzoate	4	0
15165-79-4	[K+].[O-]C(=O)CC1=C2C=CC=CC2=CC=C1	Potassium 1-naphthaleneacetate	4	0
19525-59-8	[K+].[O-]C(=O)CNC1=CC=CC=C1	Potassium anilinoacetate	4	0
590-29-4	[K+].[O-]C=O	Formic acid, potassium salt	4	0
7758-09-0	[K+].[O-]N=O	Potassium nitrite	4	0
2795-39-3	[K+].[O-]S(=O)(=O)C(F)(F)C(F)(F)C(F)(F)C(F)(F)C(F)(F)C(F)(F)C(F)(F)C(F)(F)F	Potassium perfluorooctanesulfonate	4	0
3871-99-6	[K+].[O-]S(=O)(=O)C(F)(F)C(F)(F)C(F)(F)C(F)(F)C(F)(F)C(F)(F)F	Potassium perfluorohexanesulfonate	4	0
29420-49-3	[K+].[O-]S(=O)(=O)C(F)(F)C(F)(F)C(F)(F)C(F)(F)F	Potassium perfluorobutanesulfonate	4	0
333-20-0	[K+].[S-]C#N	Potassium thiocyanate	4	0
24634-61-5	[K+].C\C=C\C=C\C([O-])=O	Potassium (E,E)-hexa-2,4-dienoate	4	0
127-08-2	[K+].CC([O-])=O	Potassium acetate	4	0
70321-85-6	[K+].CC(=O)CC(=O)NC1=CC=C(C=C1)S([O-])(=O)=O	Potassium 4-acetoacetylaminobenzenesulphonate	4	0
2610-86-8	[K+].CC(=O)CC(C1=CC=CC=C1)C1=C([O-])C2=CC=CC=C2OC1=O	Potassium warfarin	4	0
132-98-9	[K+].CC1(C)S[C@@H]2[C@H](NC(=O)COC3=CC=CC=C3)C(=O)N2[C@H]1C([O-])=O	Penicillin VK	4	0
55589-62-3	[K+].CC1=CC(=O)[N-]S(=O)(=O)O1	Acesulfame potassium	4	0
114417-20-8	[K+].CC1=CC=CC=C1C(=O)N1CC\C(=N/OS([O-])(=O)=O)C2=C1C=C(Cl)C=C2	Alilusem potassium	4	0
100299-08-9	[K+].CC1=CC=CN2C(=O)C(=CN=C12)C1=NN=N[N-]1	Pemirolast potassium	4	0
82697-71-0	[K+].CCC1=C(C([O-])=O)C(=O)C=NN1C1=CC=C(Cl)C=C1	Clofencet-potassium	4	0
221246-12-4	[K+].CCC1=CC(=CC2=C1OCO2)C1=C(N(C2=CC=CC=C2C(F)(F)F)S(=O)(=O)C2=C1C=CC=C2)C([O-])=O	Fandosentan potassium salt	4	0
3164-85-0	[K+].CCCCC(CC)C([O-])=O	Potassium 2-ethylhexanoate	4	0
140-89-6	[K+].CCOC([S-])=S	Potassium ethyl xanthate	4	0
2244-21-5	[K+].ClN1C(=O)[N-]C(=O)N(Cl)C1=O	Potassium dichloroisocyanurate	4	0
14075-53-7	[K+].F[B-](F)(F)F	Potassium tetrafluoroborate	4	0
13967-50-5	[K+].N#C[Au-]C#N	Potassium dicyanoaurate	4	0
1074-82-4	[K+].O=C1[N-]C(=O)C2=C1C=CC=C2	Potassium 1,3-dioxo-1,3-dihydroisoindol-2-ide	4	0
877-24-7	[K+].OC(=O)C1=C(C=CC=C1)C([O-])=O	Monopotassium phthalate	4	0
299-27-4	[K+].OC[C@@H](O)[C@@H](O)[C@H](O)[C@@H](O)C([O-])=O	Potassium D-gluconate	4	0
21799-87-1	[K+].OC1=CC=C(O)C(=C1)S([O-])(=O)=O	Potassium 2,5-dihydroxybenzenesulfonate	4	0
833-66-9	[K+].OC1=CC2=C(C=C1)C=C(C=C2)S([O-])(=O)=O	Potassium 6-hydroxynaphthalene-2-sulfonate	4	0
10377-48-7	[Li+].[Li+].[O-]S([O-])(=O)=O	Lithium sulfate	4	0
29457-72-5	[Li+].[O-]S(=O)(=O)C(F)(F)C(F)(F)C(F)(F)C(F)(F)C(F)(F)C(F)(F)C(F)(F)C(F)(F)F	Lithium perfluorooctanesulfonate	4	0
46728-75-0	[Li+].OC(=O)C1=CC(=CC(=C1)S(O)(=O)=O)C([O-])=O	Lithium 3-carboxy-5-sulfobenzoate	4	0
553-70-8	[Mg++].[O-]C(=O)C1=CC=CC=C1.[O-]C(=O)C1=CC=CC=C1	Magnesium dibenzoate	4	0
142-72-3	[Mg++].CC([O-])=O.CC([O-])=O	Magnesium acetate	4	0
12427-38-2	[Mn++].[S-]C(=S)NCCNC([S-])=S	Maneb	4	0
638-38-0	[Mn++].CC([O-])=O.CC([O-])=O	Manganese(II) acetate	4	0
370865-80-8	[N-]=C=NC#N.CCCC[N+]1(C)CCCC1	1-Butyl-1-methylpyrrolidinium dicyanamide	4	0
448245-52-1	[N-]=C=NC#N.CCCCN1C=C[N+](C)=C1	1-Butyl-3-methylimidazolium dicyanamide	4	0
7647-15-6	[Na+].[Br-]	Sodium bromide	4	0
15708-41-5	[Na+].[Fe+3].[O-]C(=O)CN(CCN(CC([O-])=O)CC([O-])=O)CC([O-])=O	Ethylenediaminetetraacetic acid ferric sodium salt	4	0
125-04-2	[Na+].[H][C@@]12CC[C@](O)(C(=O)COC(=O)CCC([O-])=O)[C@@]1(C)C[C@H](O)[C@@]1([H])[C@@]2([H])CCC2=CC(=O)CC[C@]12C	Hydrocortisone 21-hemisuccinate sodium salt	4	0
59703-84-3	[Na+].[H][C@]12SC(C)(C)[C@@H](N1C(=O)[C@H]2NC(=O)[C@H](NC(=O)N1CCN(CC)C(=O)C1=O)C1=CC=CC=C1)C([O-])=O	Piperacillin sodium	4	0
56796-39-5	[Na+].[H][C@]12SCC(CSC3=NN=NN3C)=C(N1C(=O)[C@]2(NC(=O)CSCC#N)OC)C([O-])=O	Cefmetazole sodium	4	0
7681-82-5	[Na+].[I-]	Sodium iodide	4	0
26628-22-8	[Na+].[N-]=[N+]=[N-]	Sodium azide	4	0
41253-21-8	[Na+].[N-]1C=NC=N1	1,2,4-Triazole, sodium salt	4	0
28002-18-8	[Na+].[Na+].[H][C@]12SC(C)(C)[C@@H](N1C(=O)[C@H]2NC(=O)C(C1=CC=CC=C1)S([O-])(=O)=O)C([O-])=O	Sulbenicillin disodium	4	0
74135-10-7	[Na+].[Na+].[Na+].[Na+].[Na+].[Na+].[Na+].[Na+].[O-]S(=O)OC[C@H]1O[C@@](COS([O-])=O)(O[C@H]2O[C@H](COS([O-])=O)[C@@H](OS([O-])=O)[C@H](OS([O-])=O)[C@H]2OS([O-])=O)[C@@H](OS([O-])=O)[C@@H]1OS([O-])=O	Sucrose octasulfate, sodium salt	4	0
2235-43-0	[Na+].[Na+].[Na+].[Na+].[Na+].OP([O-])(=O)CN(CP([O-])([O-])=O)CP([O-])([O-])=O	Pentasodium nitrilotris(methylenephosphonate)	4	0
59572-10-0	[Na+].[Na+].[Na+].[Na+].[O-]S(=O)(=O)C1=CC(=C2C=CC3=C(C=C(C4=CC=C1C2=C34)S([O-])(=O)=O)S([O-])(=O)=O)S([O-])(=O)=O	Tetrasodium 1,3,6,8-pyrenetetrasulfonate	4	0
16470-24-9	[Na+].[Na+].[Na+].[Na+].OCCN(CCO)C1=NC(NC2=CC=C(C=CC3=CC=C(NC4=NC(NC5=CC=C(C=C5)S([O-])(=O)=O)=NC(=N4)N(CCO)CCO)C=C3S([O-])(=O)=O)C(=C2)S([O-])(=O)=O)=NC(NC2=CC=C(C=C2)S([O-])(=O)=O)=N1	C.I. Fluorescent Brightener 220	4	0
1934-21-0	[Na+].[Na+].[Na+].[O-]C(=O)C1=C(N=NC2=CC=C(C=C2)S([O-])(=O)=O)C(=O)N(N1)C1=CC=C(C=C1)S([O-])(=O)=O	C.I. Acid Yellow 23	4	0
63585-09-1	[Na+].[Na+].[Na+].[O-]C(=O)P([O-])([O-])=O	Foscarnet trisodium	4	0
915-67-3	[Na+].[Na+].[Na+].OC1=C(C=C2C=C(C=CC2=C1\N=N/C1=C2C=CC=CC2=C(C=C1)S([O-])(=O)=O)S([O-])(=O)=O)S([O-])(=O)=O	Amaranth	4	0
17766-26-6	[Na+].[Na+].[Na+].S=C1[N-]C(=S)[N-]C(=S)[N-]1	Trisodium 2,4,6-trithioxo-1,3,5-triazinane-1,3,5-triide	4	0
3709-43-1	[Na+].[Na+].[O-][N+](=O)C1=CC=C(C=CC2=CC=C(C=C2S([O-])(=O)=O)[N+]([O-])=O)C(=C1)S([O-])(=O)=O	Disodium 4,4'-dinitro-2,2'-stilbenedisulfonate	4	0
10102-18-8	[Na+].[Na+].[O-][Se]([O-])=O	Sodium selenite	4	0
2217-44-9	[Na+].[Na+].[O-]C(=O)C1=C(C=CC=C1)C(C1=CC(I)=C([O-])C(I)=C1)=C1C=C(I)C(=O)C(I)=C1	Iodophthalein sodium	4	0
64808-48-6	[Na+].[Na+].[O-]C(=O)C1=CC=CC=C1NC1=CC(Cl)=CC=C1C([O-])=O	Lobenzarit sodium	4	0
16423-68-0	[Na+].[Na+].[O-]C1=C(I)C2=C(C=C1I)C1(OC(=O)C3=CC=CC=C13)C1=C(O2)C(I)=C([O-])C(I)=C1	FD&C Red 3	4	0
6385-58-6	[Na+].[Na+].[O-]C1=C(SC2=C([O-])C(Cl)=CC(Cl)=C2)C=C(Cl)C=C1Cl	Sodium bithionolate	4	0
7757-82-6	[Na+].[Na+].[O-]S([O-])(=O)=O	Sodium sulfate anhydrous	4	0
831-59-4	[Na+].[Na+].[O-]S(=O)(=O)C1=CC(=CC=C1)S([O-])(=O)=O	Disodium benzene-1,3-disulfonate	4	0
860-22-0	[Na+].[Na+].[O-]S(=O)(=O)C1=CC=C2NC(C(=O)C2=C1)=C1NC2=CC=C(C=C2C1=O)S([O-])(=O)=O	C.I. Acid Blue 74	4	0
27344-41-8	[Na+].[Na+].[O-]S(=O)(=O)C1=CC=CC=C1C=CC1=CC=C(C=C1)C1=CC=C(C=CC2=CC=CC=C2S([O-])(=O)=O)C=C1	Disodium 4,4'-bis(2-sulfostyryl)biphenyl	4	0
7775-27-1	[Na+].[Na+].[O-]S(=O)(=O)OOS([O-])(=O)=O	Sodium persulfate	4	0
142-59-6	[Na+].[Na+].[S-]C(=S)NCCNC([S-])=S	Nabam-sodium	4	0
2392-39-4	[Na+].[Na+].C[C@@H]1C[C@H]2[C@@H]3CCC4=CC(=O)C=C[C@]4(C)[C@@]3(F)[C@@H](O)C[C@]2(C)[C@@]1(O)C(=O)COP([O-])([O-])=O	Dexamethasone sodium phosphate	4	0
151-73-5	[Na+].[Na+].C[C@H]1C[C@H]2[C@@H]3CCC4=CC(=O)C=C[C@]4(C)[C@@]3(F)[C@@H](O)C[C@]2(C)[C@@]1(O)C(=O)COP([O-])([O-])=O	Betamethasone 21-phosphate disodium	4	0
3734-67-6	[Na+].[Na+].CC(=O)NC1=CC(=CC2=C1C(O)=C(N=NC1=CC=CC=C1)C(=C2)S([O-])(=O)=O)S([O-])(=O)=O	C.I. Acid Red 1	4	0
7414-83-7	[Na+].[Na+].CC(O)(P(O)([O-])=O)P(O)([O-])=O	Etidronate disodium	4	0
7421-40-1	[Na+].[Na+].CC1(C)[C@H](CC[C@@]2(C)[C@H]1CC[C@]1(C)[C@@H]2C(=O)C=C2[C@@H]3C[C@](C)(CC[C@]3(C)CC[C@@]12C)C([O-])=O)OC(=O)CCC([O-])=O	Carbenoxolone sodium	4	0
4800-94-6	[Na+].[Na+].CC1(C)S[C@@H]2[C@H](NC(=O)C(C([O-])=O)C3=CC=CC=C3)C(=O)N2[C@H]1C([O-])=O	Carbenicillin disodium	4	0
50865-01-5	[Na+].[Na+].CC1=C2NC(\C=C3/N=C(/C=C4\N\C(=C/C5=N/C(=C\2)/C(C=C)=C5C)C(C=C)=C4C)C(C)=C3CCC([O-])=O)=C1CCC([O-])=O	Protoporphyrin disodium	4	0
9/8/3564	[Na+].[Na+].CC1=CC(C)=C(C=C1C)\N=N\C1=C(O)C(=CC2=C1C=CC(=C2)S([O-])(=O)=O)S([O-])(=O)=O	Ponceau 3R	4	0
4548-53-2	[Na+].[Na+].CC1=CC(C)=C(C=C1N=NC1=CC(=C2C=CC=CC2=C1O)S([O-])(=O)=O)S([O-])(=O)=O	FD&C Red 4	4	0
6459-94-5	[Na+].[Na+].CC1=CC=C(C=C1)S(=O)(=O)OC1=CC=C(C=C1)N=NC1=C(C)C=C(C=C1)C1=CC=C(N=NC2=C(O)C=CC3=CC(=CC(=C23)S([O-])(=O)=O)S([O-])(=O)=O)C(C)=C1	C.I. Acid Red 114	4	0
6359-98-4	[Na+].[Na+].CC1=NN(C(=O)C1N=NC1=CC=C(C=C1)S([O-])(=O)=O)C1=CC(Cl)=C(C=C1Cl)S([O-])(=O)=O	C.I. Acid Yellow 17, disodium salt	4	0
331623-06-4	[Na+].[Na+].CCCCC1=NC2=C(C=C1)[C@@H]([C@H]([C@@H]2C1=CC=C(OC)C=C1C[C@H](C)C([O-])=O)C([O-])=O)C1=CC2=C(OCO2)C=C1	MK-547	4	0
2353-45-9	[Na+].[Na+].CCN(CC1=CC(=CC=C1)S([O-])(=O)=O)C1=CC=C(C=C1)C(=C1C=CC(C=C1)=[N+](CC)CC1=CC(=CC=C1)S([O-])(=O)=O)C1=C(C=C(O)C=C1)S([O-])(=O)=O	FD&C Green No. 3	4	0
3844-45-9	[Na+].[Na+].CCN(CC1=CC(=CC=C1)S([O-])(=O)=O)C1=CC=C(C=C1)C(=C1C=CC(C=C1)=[N+](CC)CC1=CC(=CC=C1)S([O-])(=O)=O)C1=C(C=CC=C1)S([O-])(=O)=O	FD&C Blue No. 1	4	0
2870-32-8	[Na+].[Na+].CCOC1=CC=C(C=C1)N=NC1=CC=C(C=CC2=CC=C(C=C2S([O-])(=O)=O)N=NC2=CC=C(OCC)C=C2)C(=C1)S([O-])(=O)=O	C.I. Direct Yellow 12	4	0
64953-12-4	[Na+].[Na+].CO[C@]1(NC(=O)C(C([O-])=O)C2=CC=C(O)C=C2)[C@H]2OCC(CSC3=NN=NN3C)=C(N2C1=O)C([O-])=O	Moxalactam disodium	4	0
25956-17-6	[Na+].[Na+].COC1=C(C=C(C)C(=C1)S([O-])(=O)=O)\N=N\C1=C2C=CC(=CC2=CC=C1O)S([O-])(=O)=O	Allura Red C.I.16035	4	0
6625-46-3	[Na+].[Na+].COC1=CC=CC=C1N=NC1=C(C=C2C=C(C=C(NC(C)=O)C2=C1O)S([O-])(=O)=O)S([O-])(=O)=O	C.I. Acid Violet 12, disodium salt	4	0
16893-85-9	[Na+].[Na+].F[Si--](F)(F)(F)(F)F	Sodium hexafluorosilicate	4	0
573-58-0	[Na+].[Na+].NC1=C2C=CC=CC2=C(C=C1N=NC1=CC=C(C=C1)C1=CC=C(C=C1)N=NC1=C(N)C2=CC=CC=C2C(=C1)S([O-])(=O)=O)S([O-])(=O)=O	C.I. Direct Red 28	4	0
1937-37-7	[Na+].[Na+].NC1=CC(N)=C(C=C1)N=NC1=CC=C(C=C1)C1=CC=C(C=C1)N=NC1=C(C=C2C=C(C(N=NC3=CC=CC=C3)=C(O)C2=C1N)S([O-])(=O)=O)S([O-])(=O)=O	C.I. Direct Black 38	4	0
676-46-0	[Na+].[Na+].OC(CC([O-])=O)C([O-])=O	Disodium 2-hydroxybutanedioate	4	0
115436-72-1	[Na+].[Na+].OC(CC1=CC=CN=C1)(P(O)([O-])=O)P(O)([O-])=O	Risedronate sodium	4	0
15826-37-6	[Na+].[Na+].OC(COC1=CC=CC2=C1C(=O)C=C(O2)C([O-])=O)COC1=CC=CC2=C1C(=O)C=C(O2)C([O-])=O	Cromolyn sodium	4	0
11/9/2610	[Na+].[Na+].OC1=C(N=NC2=CC=C(C=C2)N=NC2=CC=C(C=C2)S([O-])(=O)=O)C(=CC2=CC(NC(=O)C3=CC=CC=C3)=CC=C12)S([O-])(=O)=O	C.I. Direct Red 81 disodium salt	4	0
2783-94-0	[Na+].[Na+].OC1=C(N=NC2=CC=C(C=C2)S([O-])(=O)=O)C2=C(C=C1)C=C(C=C2)S([O-])(=O)=O	FD&C Yellow 6	4	0
1936-15-8	[Na+].[Na+].OC1=C(N=NC2=CC=CC=C2)C2=C(C=C(C=C2C=C1)S([O-])(=O)=O)S([O-])(=O)=O	C.I. Acid Orange 10	4	0
149-45-1	[Na+].[Na+].OC1=C(O)C(=CC(=C1)S([O-])(=O)=O)S([O-])(=O)=O	Tiron	4	0
71-67-0	[Na+].[Na+].OC1=CC=C(C=C1S([O-])(=O)=O)C1(OC(=O)C2=C(Br)C(Br)=C(Br)C(Br)=C12)C1=CC=C(O)C(=C1)S([O-])(=O)=O	Sulfobromophthalein	4	0
135-51-3	[Na+].[Na+].OC1=CC2=C(C=C(C=C2)S([O-])(=O)=O)C=C1S([O-])(=O)=O	Disodium 3-hydroxynaphthalene-2,7-disulfonate	4	0
7789-38-0	[Na+].[O-][Br](=O)=O	Sodium bromate	4	0
9/9/7775	[Na+].[O-][Cl](=O)=O	Sodium chlorate	4	0
7758-19-2	[Na+].[O-][Cl]=O	Sodium chlorite	4	0
7631-99-4	[Na+].[O-][N+]([O-])=O	Sodium nitrate	4	0
6373-74-6	[Na+].[O-][N+](=O)C1=CC(=C(NC2=CC(=C(NC3=CC=CC=C3)C=C2)S([O-])(=O)=O)C=C1)[N+]([O-])=O	C.I. Acid Orange 3	4	0
14663-23-1	[Na+].[O-][N+](=O)C1=CC=C(C=C1)C1=CC=C(O1)C=NN1CC(=O)[N-]C1=O	Dantrolene sodium	4	0
3811-73-2	[Na+].[O-][N+]1=C([S-])C=CC=C1	Sodium (2-pyridylthio)-N-oxide	4	0
650-51-1	[Na+].[O-]C(=O)C(Cl)(Cl)Cl	Sodium trichloroacetate	4	0
2156-56-1	[Na+].[O-]C(=O)C(Cl)Cl	Sodium dichloroacetate	4	0
7446-81-3	[Na+].[O-]C(=O)C=C	Sodium 2-propenoate	4	0
62476-59-9	[Na+].[O-]C(=O)C1=C(C=CC(OC2=CC=C(C=C2Cl)C(F)(F)F)=C1)[N+]([O-])=O	Acifluorfen sodium	4	0
827-95-2	[Na+].[O-]C(=O)C1=CC(=CC=C1)[N+]([O-])=O	Sodium 3-nitrobenzoate	4	0
532-32-1	[Na+].[O-]C(=O)C1=CC=CC=C1	Sodium benzoate	4	0
54-86-4	[Na+].[O-]C(=O)C1=CN=CC=C1	Sodium nicotinate	4	0
15307-79-6	[Na+].[O-]C(=O)CC1=C(NC2=C(Cl)C=CC=C2Cl)C=CC=C1	Diclofenac sodium	4	0
1716-12-7	[Na+].[O-]C(=O)CCCC1=CC=CC=C1	Sodium 4-phenylbutyrate	4	0
10433-59-7	[Na+].[O-]C(=O)CCCOC1=CC=C(Cl)C=C1Cl	2,4-DB-sodium	4	0
3926-62-3	[Na+].[O-]C(=O)CCl	Sodium chloroacetate	4	0
62-74-8	[Na+].[O-]C(=O)CF	Sodium fluoroacetate	4	0
2702-72-9	[Na+].[O-]C(=O)COC1=C(Cl)C=C(Cl)C=C1	2,4-D sodium salt	4	0
23255-99-4	[Na+].[O-]C(=O)COC1=NN(CC2=CC=CC=C2)C2=C1C=CC=C2	Bendazac sodium	4	0
63906-52-5	[Na+].[O-]C(=O)CSC#N	Thiocyanoacetic acid sodium salt	4	0
824-39-5	[Na+].[O-]C1=C(C=CC=C1)[N+]([O-])=O	Sodium 2-nitrophenolate	4	0
131-52-2	[Na+].[O-]C1=C(Cl)C(Cl)=C(Cl)C(Cl)=C1Cl	Sodium pentachlorophenate	4	0
136-32-3	[Na+].[O-]C1=C(Cl)C=C(Cl)C(Cl)=C1	2,4,5-Trichlorophenol sodium salt	4	0
824-78-2	[Na+].[O-]C1=CC=C(C=C1)[N+]([O-])=O	Sodium 4-nitrophenolate	4	0
139-02-6	[Na+].[O-]C1=CC=CC=C1	Sodium phenolate	4	0
7632-00-0	[Na+].[O-]N=O	Sodium nitrite	4	0
23386-52-9	[Na+].[O-]S(=O)(=O)C(CC(=O)OC1CCCCC1)C(=O)OC1CCCCC1	Dicyclohexyl sodium sulfosuccinate	4	0
3039-83-6	[Na+].[O-]S(=O)(=O)C=C	Sodium ethenesulfonate	4	0
2695-37-6	[Na+].[O-]S(=O)(=O)C1=CC=C(C=C)C=C1	Sodium 4-vinylbenzenesulfonate	4	0
1008-72-6	[Na+].[O-]S(=O)(=O)C1=CC=CC=C1C=O	Sodium 2-formylbenzenesulfonate	4	0
2657-00-3	[Na+].[O-]S(=O)(=O)C1=CC=CC2=C1C=CC(=[N+]=[N-])C2=O	1-Naphthalenesulfonic acid, 6-diazo-5,6-dihydro-5-oxo, sodium salt	4	0
130-14-3	[Na+].[O-]S(=O)(=O)C1=CC=CC2=C1C=CC=C2	Sodium 1-naphthalenesulfonate	4	0
131-08-8	[Na+].[O-]S(=O)(=O)C1=CC2=C(C=C1)C(=O)C1=C(C=CC=C1)C2=O	Sodium 2-anthraquinonesulfonate	4	0
532-02-5	[Na+].[O-]S(=O)(=O)C1=CC2=C(C=CC=C2)C=C1	Sodium 2-naphthalenesulfonate	4	0
2495-39-8	[Na+].[O-]S(=O)(=O)CC=C	2-Propene-1-sulfonic acid, sodium salt	4	0
19767-45-4	[Na+].[O-]S(=O)(=O)CCS	Sodium 2-mercaptoethanesulfonate	4	0
139-05-9	[Na+].[O-]S(=O)(=O)NC1CCCCC1	Sodium cyclamate	4	0
540-72-7	[Na+].[S-]C#N	Sodium thiocyanate	4	0
930-69-8	[Na+].[S-]C1=CC=CC=C1	Sodium benzenethiolate	4	0
2492-26-4	[Na+].[S-]C1=NC2=CC=CC=C2S1	Sodium 2-mercaptobenzothiolate	4	0
1320-07-6	[Na+].C*.CC1=CC=CC=C1N=NC1=C(O)C=CC(N=NC2=CC=C(C=C2)S([O-])(=O)=O)=C1O |c:4,6,11,14,21,23,29,t:2,19,lp:10:1,11:1,14:2,18:1,19:1,27:3,28:2,29:2,31:2,m:2:8.5.7.6|	C.I. Acid Orange 24, monosodium salt	4	0
89785-84-2	[Na+].C[C@]1(CN2C=CN=N2)[C@@H](N2[C@@H](CC2=O)S1(=O)=O)C([O-])=O	Tazobactam sodium	4	0
361-09-1	[Na+].C[C@H](CCC([O-])=O)[C@H]1CC[C@H]2[C@@H]3[C@H](O)C[C@@H]4C[C@H](O)CC[C@]4(C)[C@H]3C[C@H](O)[C@]12C	Sodium cholate	4	0
302-95-4	[Na+].C[C@H](CCC([O-])=O)[C@H]1CC[C@H]2[C@@H]3CC[C@@H]4C[C@H](O)CC[C@]4(C)[C@H]3C[C@H](O)[C@]12C	Sodium deoxycholate	4	0
4418-26-2	[Na+].C\C([O-])=C1/C(=O)OC(C)=CC1=O	Sodium dehydroacetate	4	0
127-09-3	[Na+].CC([O-])=O	Sodium acetate	4	0
5536-61-8	[Na+].CC(=C)C([O-])=O	Sodium methacrylate	4	0
1561-92-8	[Na+].CC(=C)CS([O-])(=O)=O	Sodium 2-methylprop-2-ene-1-sulfonate	4	0
109293-98-3	[Na+].CC(=NNC(=O)NC1=CC(F)=CC(F)=C1)C1=NC=CC=C1C([O-])=O	Diflufenzopyr-sodium	4	0
113-24-6	[Na+].CC(=O)C([O-])=O	Sodium pyruvate	4	0
129-06-6	[Na+].CC(=O)CC(C1=CC=CC=C1)C1=C([O-])C2=CC=CC=C2OC1=O	Sodium warfarin	4	0
737-31-5	[Na+].CC(=O)NC1=C(I)C(C([O-])=O)=C(I)C(NC(C)=O)=C1I	Diatrizoate sodium	4	0
24356-60-3	[Na+].CC(=O)OCC1=C(N2[C@H](SC1)[C@H](NC(=O)CSC1=CC=NC=C1)C2=O)C([O-])=O	Cephapirin sodium	4	0
867-81-2	[Na+].CC(C)(CO)[C@@H](O)C(=O)NCCC([O-])=O	Sodium pantothenate	4	0
5165-97-9	[Na+].CC(C)(CS([O-])(=O)=O)NC(=O)C=C	2-Acrylamido-2-methylpropanesulphonate sodium salt	4	0
151767-02-1	[Na+].CC(C)(O)C1=C(CC[C@@H](SCC2(CC([O-])=O)CC2)C2=CC(\C=C\C3=NC4=C(C=CC(Cl)=C4)C=C3)=CC=C2)C=CC=C1	Montelukast sodium	4	0
86408-72-2	[Na+].CC(C)C1=C(C=C2C(CC[C@H]3[C@@](C)(CCC[C@]23C)C([O-])=O)=C1)S(O)(=O)=O	Ecabet sodium	4	0
15763-76-5	[Na+].CC(C)C1=CC=C(C=C1)S([O-])(=O)=O	Sodium 4-isopropylbenzenesulfonate	4	0
NOCAS_47255	[Na+].CC(C)C1=CC=CC(C(C)C)=C1NC(=O)[N-]S(=O)(=O)C1=CC(=CO1)C(C)(C)O	CP-465394	4	0
14351-66-7	[Na+].CC(C)C1=CC2=CC[C@@H]3[C@](C)(CCC[C@@]3(C)C([O-])=O)[C@H]2CC1	Sodium abietate	4	0
127-39-9	[Na+].CC(C)COC(=O)CC(C(=O)OCC(C)C)S([O-])(=O)=O	Sodium 1,4-diisobutyl sulfosuccinate	4	0
13360-78-6	[Na+].CC(C)CP([S-])(=S)CC(C)C	Sodium diisobutyldithiophosphinate	4	0
93957-55-2	[Na+].CC(C)N1C(\C=C\[C@H](O)C[C@H](O)CC([O-])=O)=C(C2=C1C=CC=C2)C1=CC=C(F)C=C1	Fluvastatin sodium	4	0
140-93-2	[Na+].CC(C)OC([S-])=S	Proxan-sodium	4	0
127-20-8	[Na+].CC(Cl)(Cl)C([O-])=O	Dalapon-sodium	4	0
81131-70-6	[Na+].CC[C@H](C)C(=O)O[C@H]1C[C@H](O)C=C2C=C[C@H](C)[C@H](CC[C@@H](O)C[C@@H](O)CC([O-])=O)[C@@H]12	Pravastatin sodium	4	0
478263-98-8	[Na+].CC[C@H](NC(=O)C1=C([N-]S(=O)(=O)C2=CC=CC3=CC=CN=C23)C=CC(F)=C1)C1=CC=CC=C1	AVE3295	4	0
54-64-8	[Na+].CC[Hg]SC1=C(C=CC=C1)C([O-])=O	Thimerosal	4	0
52508-35-7	[Na+].CC1(C)O[C@H]2[C@@H]3OC(C)(C)OC[C@@H]3O[C@]2(O1)C([O-])=O	Dikegulac sodium	4	0
62625-32-5	[Na+].CC1=C(Br)C(O)=C(Br)C=C1C1(C2=CC=CC=C2OS1(=O)=O)C1=CC(Br)=C([O-])C(Br)=C1C	Sodium 2,6-dibromo-4-(3-(3,5-dibromo-4-hydroxy-2-methylphenyl)-2,2-dioxido-3H-1,2-benzoxathiol-3-yl)-3-methylphenolate	4	0
642-78-4	[Na+].CC1=C(C(=O)N[C@H]2[C@H]3SC(C)(C)[C@@H](N3C2=O)C([O-])=O)C(=NO1)C1=CC=CC=C1Cl	Cloxacillin sodium	4	0
5850-86-2	[Na+].CC1=C(C=CC(=C1)S([O-])(=O)=O)\N=N\C1=C(O)C=CC2=CC=CC=C12	C.I. Acid Orange 8, monosodium salt	4	0
3653-48-3	[Na+].CC1=C(OCC([O-])=O)C=CC(Cl)=C1	MCPA-sodium	4	0
827-21-4	[Na+].CC1=CC=C(C(C)=C1)S([O-])(=O)=O	Sodium m-xylene-4-sulfonate	4	0
827-19-0	[Na+].CC1=CC=C(C)C(=C1)S([O-])(=O)=O	Sodium 2,5-dimethylbenzenesulfonate	4	0
657-84-1	[Na+].CC1=CC=C(C=C1)S([O-])(=O)=O	Sodium 4-methylbenzenesulfonate	4	0
81632-85-1	[Na+].CC1=CC=C(C=C1C)C(=O)C([O-])=O	Sodium 3, 4-dimethylphenyl-glyoxylate	4	0
6385-02-0	[Na+].CC1=CC=C(Cl)C(NC2=C(C=CC=C2)C([O-])=O)=C1Cl	Sodium 2-((2,6-dichloro-3-methylphenyl)amino)benzoate	4	0
15046-75-0	[Na+].CC1=CC=CC=C1S([O-])(=O)=O	Sodium 2-methylbenzenesulfonate	4	0
6359-90-6	[Na+].CC1=NN(C(=O)C1\N=N\C1=CC=CC=C1)C1=CC(=CC=C1Cl)S([O-])(=O)=O	C.I. Acid Yellow 34, monosodium salt	4	0
6359-82-6	[Na+].CC1=NN(C(=O)C1N=NC1=CC=CC=C1)C1=CC=C(C=C1)S([O-])(=O)=O	C.I. Acid Yellow 11, sodium salt	4	0
137-40-6	[Na+].CCC([O-])=O	Sodium propionate	4	0
55635-13-7	[Na+].CCC\C(=N/OCC=C)[C-]1C(=O)CC(C)(C)C(C(=O)OC)C1=O	Alloxydim sodium	4	0
57-30-7	[Na+].CCC1(C(=O)NC([O-])=NC1=O)C1=CC=CC=C1	Phenobarbital sodium	4	0
144-02-5	[Na+].CCC1(CC)C(=O)NC([O-])=NC1=O	Sodium barbital	4	0
97683-31-3	[Na+].CCC1=CC(=C2C=C(C=CC=C12)C(C)C)S([O-])(=O)=O	Egualen sodium	4	0
140939-15-7	[Na+].CCC1=CC=CC(CC)=C1N(COC)C(=O)CS([O-])(=O)=O	Alachlor ESA, sodium salt	4	0
140939-17-9	[Na+].CCC1=CC=CC(CC)=C1NC(=O)C([O-])=O	Alachlor sec-oxanilic acid sodium salt	4	0
71-73-8	[Na+].CCCC(C)C1(CC)C(=O)NC([S-])=NC1=O	Thiopental sodium	4	0
1069-66-5	[Na+].CCCC(CCC)C([O-])=O	Sodium valproate	4	0
139-88-8	[Na+].CCCCC(CC)CCC(CC(C)C)OS([O-])(=O)=O	7-Ethyl-2-methyl-4-undecanolsulfate, sodium salt	4	0
126-92-1	[Na+].CCCCC(CC)COS([O-])(=O)=O	Sodium ethasulfate	4	0
136042-19-8	[Na+].CCCCC1=NC2=CC=CN=C2N1CC1=CC=C(C=C1)C1=CC=CC=C1C1=NN=N[N-]1	FR130739	4	0
3/7/6149	[Na+].CCCCCCCCC1=CC=C(C=C1)S([O-])(=O)=O	Sodium 4-octylbenzenesulfonate	4	0
137-16-6	[Na+].CCCCCCCCCCCC(=O)N(C)CC([O-])=O	Sodium [dodecanoyl(methyl)amino]acetate	4	0
1120-01-0	[Na+].CCCCCCCCCCCCCCCCOS([O-])(=O)=O	Sodium hexyldecyl sulfate	4	0
1191-50-0	[Na+].CCCCCCCCCCCCCCOS([O-])(=O)=O	Sodium myristyl sulfate	4	0
3026-63-9	[Na+].CCCCCCCCCCCCCOS([O-])(=O)=O	Sodium tridecyl sulfate	4	0
9004-82-4	[Na+].CCCCCCCCCCCCOCCOS([O-])(=O)=O |lp:13:2,16:2,18:3,19:2,20:2,Sg:n:16,15,14::ht|	alpha-Sulfo-omega-(dodecyloxy)poly(oxy-1,2-ethanediyl) sodium salt	4	0
151-21-3	[Na+].CCCCCCCCCCCCOS([O-])(=O)=O	Sodium dodecyl sulfate	4	0
142-87-0	[Na+].CCCCCCCCCCOS([O-])(=O)=O	Sodium decyl sulfate	4	0
1072-15-7	[Na+].CCCCCCCCCOS([O-])(=O)=O	Sodium nonyl sulfate	4	0
142-31-4	[Na+].CCCCCCCCOS([O-])(=O)=O	Sodium octyl sulfate	4	0
5324-84-5	[Na+].CCCCCCCCS([O-])(=O)=O	Sodium 1-octanesulfonate	4	0
181274-15-7	[Na+].CCCOC1=NN(C(=O)[N-]S(=O)(=O)C2=C(C=CC=C2)C(=O)OC)C(=O)N1C	Propoxycarbazone-sodium	4	0
148-18-5	[Na+].CCN(CC)C([S-])=S	Sodium diethyldithiocarbamate	4	0
68238-36-8	[Na+].CCN(CC)C1=CC=C(C=C1)C(=C1C=CC(C=C1)=[N+](CC)CC)C1=C(C=CC(=C1)S([O-])(=O)=O)S([O-])(=O)=O	Isosulfan blue	4	0
129-17-9	[Na+].CCN(CC)C1=CC=C(C=C1)C(=C1C=CC(C=C1)=[N+](CC)CC)C1=CC=C(C=C1S([O-])(=O)=O)S([O-])(=O)=O	Sulfan blue	4	0
3520-42-1	[Na+].CCN(CC)C1=CC2=[O+]C3=C(C=CC(=C3)N(CC)CC)C(=C2C=C1)C1=C(C=C(C=C1)S([O-])(=O)=O)S([O-])(=O)=O	C.I. Acid Red 52	4	0
4680-78-8	[Na+].CCN(CC1=CC(=CC=C1)S([O-])(=O)=O)C1=CC=C(C=C1)C(C1=CC=CC=C1)=C1C=CC(C=C1)=[N+](CC)CC1=CC(=CC=C1)S([O-])(=O)=O	FD&C Green No. 1	4	0
62893-20-3	[Na+].CCN1CCN(C(=O)N[C@@H](C(=O)N[C@H]2[C@H]3SCC(CSC4=NN=NN4C)=C(N3C2=O)C([O-])=O)C2=CC=C(O)C=C2)C(=O)C1=O	Cefoperazone sodium	4	0
140-90-9	[Na+].CCOC([S-])=S	SEX	4	0
2893-78-9	[Na+].ClN1C(=O)[N-]C(=O)N(Cl)C1=O	Sodium dichloroisocyanurate	4	0
128-04-1	[Na+].CN(C)C([S-])=S	Sodium dimethyldithiocarbamate	4	0
140-56-7	[Na+].CN(C)C1=CC=C(C=C1)N=NS([O-])(=O)=O	Fenaminosulf	4	0
68-89-3	[Na+].CN(CS([O-])(=O)=O)C1=C(C)N(C)N(C1=O)C1=CC=CC=C1	Dipyrone	4	0
64092-48-4	[Na+].CN1C(CC([O-])=O)=CC(C)=C1C(=O)C1=CC=C(Cl)C=C1	Sodium zomepirac	4	0
137-42-8	[Na+].CNC([S-])=S	Metam-sodium	4	0
1225-20-3	[Na+].CNC(=O)C1=C(I)C(NC(C)=O)=C(I)C(C([O-])=O)=C1I	Iothalamate sodium	4	0
4316-74-9	[Na+].CNCCS([O-])(=O)=O	Sodium 2-(methylamino)ethanesulfonate	4	0
1476-53-5	[Na+].CO[C@@H]1[C@@H](OC(N)=O)[C@@H](O)[C@H](OC2=CC=C3C([O-])=C(NC(=O)C4=CC=C(O)C(CC=C(C)C)=C4)C(=O)OC3=C2C)OC1(C)C	Novobiocin sodium	4	0
75498-96-3	[Na+].CO[C@]1(NC(=O)CSC[C@@H](N)C([O-])=O)[C@H]2SCC(CSC3=NN=NN3C)=C(N2C1=O)C(O)=O	Cefminox sodium	4	0
144550-36-7	[Na+].COC(=O)C1=C(C=C(I)C=C1)S(=O)(=O)[N-]C(=O)NC1=NC(OC)=NC(C)=N1	Iodosulfuron methyl ester sodium salt	4	0
3965-55-7	[Na+].COC(=O)C1=CC(=CC(=C1)C(=O)OC)S([O-])(=O)=O	Sodium 3,5-bis(methoxycarbonyl)benzenesulfonate	4	0
67233-85-6	[Na+].COC1=C([O-])C=C(C=C1)[N+]([O-])=O	Sodium 2-methoxy-5-nitrophenolate	4	0
10190-99-5	[Na+].COC1=C2C=C(C3=C(C=C4OCOC4=C3C2=CC=C1)C([O-])=O)[N+]([O-])=O	Sodium aristolochate-I	4	0
199119-58-9	[Na+].COC1=CC(OC)=NC(NC(=O)[N-]S(=O)(=O)C2=NC=CC=C2OCC(F)(F)F)=N1	Trifloxysulfuron-sodium	4	0
125401-92-5	[Na+].COC1=CC(OC)=NC(OC2=CC=CC(OC3=NC(OC)=CC(OC)=N3)=C2C([O-])=O)=N1	Bispyribac-sodium	4	0
123343-16-8	[Na+].COC1=CC(OC)=NC(SC2=C(C([O-])=O)C(Cl)=CC=C2)=N1	Pyrithiobac sodium	4	0
NOCAS_48514	[Na+].COC1=CC=C(\C=C\S(=O)(=O)[N-]C(=O)C2=CC=C(C)C=C2Cl)C=C1	PharmaGSID_48514	4	0
21739-91-3	[Na+].COC1=CC=C(C=C1)C(=O)C(\Br)=C/C([O-])=O	Cytembena	4	0
68555-86-2	[Na+].COC1=CC=C(C=C1)N=NC1=C(OC)C=C(N=NC2=CC=C(C=C2)S([O-])(=O)=O)C(C)=C1	C.I. Acid Orange 156	4	0
104795-68-8	[Na+].COC1=CC2=C(SC(C(=O)NC3=NN=N[N-]3)=C2OC(C)C)C=C1	CI-959	4	0
26159-34-2	[Na+].COC1=CC2=CC=C(C=C2C=C1)[C@H](C)C([O-])=O	Naproxen sodium	4	0
181274-17-9	[Na+].COC1=NN(C(=O)[N-]S(=O)(=O)C2=C(OC(F)(F)F)C=CC=C2)C(=O)N1C	Flucarbazone-sodium	4	0
143201-11-0	[Na+].COCC1=C(C2=CC=C(F)C=C2)C(\C=C\[C@@H](O)C[C@@H](O)CC([O-])=O)=C(N=C1C(C)C)C(C)C	Cerivastatin sodium	4	0
117976-90-6	[Na+].COCCCOC1=CC=NC(CS(=O)C2=NC3=C([N-]2)C=CC=C3)=C1C	Rabeprazole sodium	4	0
3459-20-9	[Na+].COCCOC1=CC(=CC=C1)S(=O)(=O)[N-]C1=NC=CC=N1	Glymidine sodium	4	0
512-42-5	[Na+].COS([O-])(=O)=O	Sodium methyl sulfate	4	0
84962-98-1	[Na+].CP([O-])(=O)OCCC[Si](O)(O)O	Sodium 3-(trihydroxysilyl)propyl methylphosphonate	4	0
13755-29-8	[Na+].F[B-](F)(F)F	Sodium tetrafluoroborate	4	0
NOCAS_48516	[Na+].FC1=CC=C(C(=O)[N-]S(=O)(=O)\C=C\C2=CC=CC=C2)C(Cl)=C1	PharmaGSID_48516	4	0
1934-75-4	[Na+].N#C[N-]C#N	Cyanamide,cyano-,sodium salt	4	0
55-06-1	[Na+].N[C@@H](CC1=CC(I)=C(OC2=CC(I)=C(O)C=C2)C(I)=C1)C([O-])=O	3,5,3′-Triiodo-L-thyronine monosodium salt	4	0
6/6/6258	[Na+].NC1=C(C=C(Br)C2=C1C(=O)C1=C(C=CC=C1)C2=O)S([O-])(=O)=O	Bromamine acid sodium salt	4	0
19532-03-7	[Na+].NC1=C(C2=C(C=C1)C(=CC=C2)S(O)(=O)=O)S([O-])(=O)=O	Sodium 2-amino-5-sulfonaphthalene-1-sulfonate	4	0
67786-14-5	[Na+].NC1=C(N=NC2=CC=CC=C2C(F)(F)F)C2=C(C=C1)C=C(C=C2O)S([O-])(=O)=O	Acid Red 337	4	0
9/3/5460	[Na+].NC1=CC(=CC2=C1C(O)=CC(=C2)S(O)(=O)=O)S([O-])(=O)=O	4-Amino-5-hydroxy-2,7-naphthalenedisulfonic acid monosodium salt	4	0
133-10-8	[Na+].NC1=CC=C(C([O-])=O)C(O)=C1	Sodium 4-aminosalicylate	4	0
127-85-5	[Na+].NC1=CC=C(C=C1)[As](O)([O-])=O	Sodium arsanilate	4	0
515-74-2	[Na+].NC1=CC=C(C=C1)S([O-])(=O)=O	Sodium sulfanilate	4	0
144-74-1	[Na+].NC1=CC=C(C=C1)S(=O)(=O)[N-]C1=NC=CS1	Sulfathiazole sodium	4	0
982-57-0	[Na+].O[C@@H]([C@@H](COC(=O)CCC([O-])=O)NC(=O)C(Cl)Cl)C1=CC=C(C=C1)[N+]([O-])=O	Chloramphenicol sodium succinate	4	0
128-44-9	[Na+].O=C1[N-]S(=O)(=O)C2=CC=CC=C12	Sodium saccharin	4	0
630-93-3	[Na+].O=C1NC(C(=O)[N-]1)(C1=CC=CC=C1)C1=CC=CC=C1	Diphenylhydantoin sodium	4	0
1198-77-2	[Na+].O=C1NC2=C(NC(=O)NC2=O)[N-]1	Sodium urate	4	0
6362-79-4	[Na+].OC(=O)C1=CC(=CC(=C1)C(O)=O)S([O-])(=O)=O	Sodium 5-sulfoisophthalate	4	0
126-83-0	[Na+].OC(CCl)CS([O-])(=O)=O	Sodium 3-chloro-2-hydroxypropylsulfonate	4	0
52556-42-0	[Na+].OC(COCC=C)CS([O-])(=O)=O	Sodium 3-(allyloxy)-2-hydroxypropanesulphonate	4	0
31138-65-5	[Na+].OC[C@@H](O)[C@@H](O)[C@H](O)[C@@H](O)C(O)C([O-])=O	Monosodium D-glucoheptonate	4	0
6381-77-7	[Na+].OC[C@@H](O)[C@H]1OC(=O)C(O)=C1[O-]	Sodium erythorbate	4	0
134-03-2	[Na+].OC[C@H](O)[C@H]1OC(=O)C(O)=C1[O-]	Sodium L-ascorbate	4	0
54-21-7	[Na+].OC1=C(C=CC=C1)C([O-])=O	Sodium salicylate	4	0
633-96-5	[Na+].OC1=C(N=NC2=CC=C(C=C2)S([O-])(=O)=O)C2=CC=CC=C2C=C1	C.I. Acid Orange 7	4	0
34487-61-1	[Na+].OC1=CC=C(C=C1)C1(OS(=O)(=O)C2=C1C=CC=C2)C1=CC=C([O-])C=C1	Phenol Red sodium salt	4	0
825-90-1	[Na+].OC1=CC=C(C=C1)S([O-])(=O)=O	Sodium 4-hydroxybenzenesulfonate	4	0
135-76-2	[Na+].OC1=CC2=C(C=C1)C=C(C=C2)S([O-])(=O)=O	Sodium 6-hydroxynaphthalene-2-sulfonate	4	0
75277-39-3	[Na+].OCCN1CCN(CCS([O-])(=O)=O)CC1	Sodium 2-[4-(2-hydroxyethyl)piperazin-1-yl]ethanesulfonate	4	0
1562-00-1	[Na+].OCCS([O-])(=O)=O	Sodium 2-hydroxyethanesulfonate	4	0
870-72-4	[Na+].OCS([O-])(=O)=O	Sodium hydroxymethanesulfonate	4	0
149-44-0	[Na+].OCS([O-])=O	Sodium hydroxymethanesulfinate	4	0
7681-38-1	[Na+].OS([O-])(=O)=O	Sodium hydrogen sulfate	4	0
52126-51-9	[Na+].OS(=O)(=O)C1=CC=C(C=C1)N1N=C(CC1=O)C([O-])=O	Sodium 5-oxo-1-(4-sulfophenyl)-4,5-dihydro-1H-pyrazole-3-carboxylate	4	0
10039-54-0	[NH3+]O.[NH3+]O.[O-]S([O-])(=O)=O	Hydroxylamine sulfate (2:1)	4	0
7783-18-8	[NH4+].[NH4+].[O-]S([S-])(=O)=O	Ammonium thiosulfate	4	0
7727-54-0	[NH4+].[NH4+].[O-]S(=O)(=O)OOS([O-])(=O)=O	Diammonium peroxydisulfate	4	0
3012-65-5	[NH4+].[NH4+].OC(=O)CC(O)(CC([O-])=O)C([O-])=O	Diammonium citrate	4	0
7790-98-9	[NH4+].[O-][Cl](=O)(=O)=O	Ammonium perchlorate	4	0
6484-52-2	[NH4+].[O-][N+]([O-])=O	Ammonium nitrate	4	0
3825-26-1	[NH4+].[O-]C(=O)C(F)(F)C(F)(F)C(F)(F)C(F)(F)C(F)(F)C(F)(F)C(F)(F)F	Ammonium perfluorooctanoate	4	0
5421-46-5	[NH4+].[O-]C(=O)CS	Ammonium thioglycolate	4	0
135-20-6	[NH4+].[O-]N(N=O)C1=CC=CC=C1	Cupferron	4	0
1762-95-4	[NH4+].[S-]C#N	Thiocyanic acid, ammonium salt	4	0
2235-54-3	[NH4+].CCCCCCCCCCCCOS([O-])(=O)=O	Ammonium dodecyl sulfate	4	0
25954-13-6	[NH4+].CCOP([O-])(=O)C(N)=O	Fosamine ammonium	4	0
84878-61-5	[NH4+].CO[C@H]1CC(O[C@H]2C[C@@H](O[C@H]2[C@]2(C)CC[C@@H](O2)[C@]2(C)CC[C@]3(C[C@H](O)[C@@H](C)[C@H](O3)[C@@H](C)[C@@H]3O[C@](O)(CC([O-])=O)[C@@H](C)[C@H](OC)[C@H]3OC)O2)[C@H]2O[C@](C)(O)[C@H](C)C[C@@H]2C)O[C@@H](C)[C@@H]1OC	Maduramicin ammonium	4	0
1111-78-0	[NH4+].NC([O-])=O	Ammonium carbamate	4	0
7773-06-0	[NH4+].NS([O-])(=O)=O	Ammonium sulfamate	4	0
911217-00-0	[NH4+].O.O.O.CC1(C)[C@H](CC[C@@]2(C)[C@H]1CC[C@]1(C)[C@@H]2C(=O)C=C2[C@@H]3C[C@](C)(CC[C@]3(C)CC[C@@]12C)C(O)=O)O[C@H]1O[C@@H]([C@@H](O)[C@H](O)[C@H]1O[C@@H]1O[C@@H]([C@@H](O)[C@H](O)[C@H]1O)C([O-])=O)C(O)=O	Ammonium glycyrrhizinate trihydrate	4	0
1271-28-9	[Ni](C1C=CC=C1)C1C=CC=C1	Nickelocene	4	0
13927-77-0	[Ni++].CCCCN(CCCC)C([S-])=S.CCCCN(CCCC)C([S-])=S	Nickel bis(dibutyldithiocarbamate)	4	0
542-15-4	[O-][N+]([O-])=O.[NH3+]C1=CC=CC=C1	Anilinium nitrate	4	0
52-88-0	[O-][N+]([O-])=O.C[N+]1(C)[C@H]2CC[C@@H]1C[C@@H](C2)OC(=O)C(CO)C1=CC=CC=C1	Methylatropine nitrate	4	0
532-43-4	[O-][N+]([O-])=O.CC1=C(CCO)SC=[N+]1CC1=CN=C(C)N=C1N	Thiamine nitrate	4	0
143314-14-1	[O-][N+]([O-])=O.CCN1C=C[N+](C)=C1	1-Ethyl-3-methylimidazolium nitrate	4	0
495-48-7	[O-][N+](=NC1=CC=CC=C1)C1=CC=CC=C1	Azoxybenzene	4	0
138261-41-3	[O-][N+](=O)\N=C1/NCCN1CC1=CN=C(Cl)C=C1	Imidacloprid	4	0
509-14-8	[O-][N+](=O)C([N+]([O-])=O)([N+]([O-])=O)[N+]([O-])=O	Tetranitromethane	4	0
598-91-4	[O-][N+](=O)C(Br)Br	Dibromonitromethane	4	0
76-06-2	[O-][N+](=O)C(Cl)(Cl)Cl	Trichloronitromethane	4	0
528-29-0	[O-][N+](=O)C1=C(C=CC=C1)[N+]([O-])=O	1,2-Dinitrobenzene	4	0
610-14-0	[O-][N+](=O)C1=C(C=CC=C1)C(Cl)=O	2-Nitrobenzoyl chloride	4	0
552-89-6	[O-][N+](=O)C1=C(C=O)C=CC=C1	2-Nitrobenzaldehyde	4	0
610-66-2	[O-][N+](=O)C1=C(CC#N)C=CC=C1	(2-Nitrophenyl)acetonitrile	4	0
18708-70-8	[O-][N+](=O)C1=C(Cl)C=C(Cl)C=C1Cl	2,4,6-Trichloronitrobenzene	4	0
121-17-5	[O-][N+](=O)C1=C(Cl)C=CC(=C1)C(F)(F)F	4-Chloro-3-nitrobenzotrifluoride	4	0
16588-34-4	[O-][N+](=O)C1=C(Cl)C=CC(C=O)=C1	4-Chloro-3-nitrobenzaldehyde	4	0
89-61-2	[O-][N+](=O)C1=C(Cl)C=CC(Cl)=C1	1,4-Dichloro-2-nitrobenzene	4	0
88-73-3	[O-][N+](=O)C1=C(Cl)C=CC=C1	1-Chloro-2-nitrobenzene	4	0
86-57-7	[O-][N+](=O)C1=C2C=CC=CC2=CC=C1	1-Nitronaphthalene	4	0
393-75-9	[O-][N+](=O)C1=CC(=CC(=C1Cl)[N+]([O-])=O)C(F)(F)F	4-Chloro-3,5-dinitrobenzotrifluoride	4	0
99-65-0	[O-][N+](=O)C1=CC(=CC=C1)[N+]([O-])=O	1,3-Dinitrobenzene	4	0
98-46-4	[O-][N+](=O)C1=CC(=CC=C1)C(F)(F)F	1-Nitro-3-(trifluoromethyl)benzene	4	0
20098-48-0	[O-][N+](=O)C1=CC(Cl)=C(Cl)C(Cl)=C1	3,4,5-Trichloronitrobenzene	4	0
645-00-1	[O-][N+](=O)C1=CC(I)=CC=C1	1-Iodo-3-nitrobenzene	4	0
1124-33-0	[O-][N+](=O)C1=CC=[N+]([O-])C=C1	4-Nitropyridine-1-oxide	4	0
1222-98-6	[O-][N+](=O)C1=CC=C(\C=C\C(=O)C2=CC=CC=C2)C=C1	4-Nitrochalcone	4	0
100-25-4	[O-][N+](=O)C1=CC=C(C=C1)[N+]([O-])=O	1,4-Dinitrobenzene	4	0
122-04-3	[O-][N+](=O)C1=CC=C(C=C1)C(Cl)=O	4-Nitrobenzoyl chloride	4	0
100-11-8	[O-][N+](=O)C1=CC=C(CBr)C=C1	4-Nitrobenzylbromide	4	0
22978-25-2	[O-][N+](=O)C1=CC=C(Cl)C(=C1)C(=O)NC1=CC=CC=C1	2-Chloro-5-nitro-N-phenylbenzamide	4	0
99-54-7	[O-][N+](=O)C1=CC=C(Cl)C(Cl)=C1	3,4-Dichloronitrobenzene	4	0
100-00-5	[O-][N+](=O)C1=CC=C(Cl)C=C1	1-Chloro-4-nitrobenzene	4	0
611-06-3	[O-][N+](=O)C1=CC=C(Cl)C=C1Cl	2,4-Dichloronitrobenzene	4	0
70-34-8	[O-][N+](=O)C1=CC=C(F)C(=C1)[N+]([O-])=O	1-Fluoro-2,4-dinitrobenzene	4	0
350-30-1	[O-][N+](=O)C1=CC=C(F)C(Cl)=C1	2-Chloro-1-fluoro-4-nitrobenzene	4	0
446-35-5	[O-][N+](=O)C1=CC=C(F)C=C1F	1-Nitro-2,4-difluorobenzene	4	0
587-90-6	[O-][N+](=O)C1=CC=C(NC(=O)NC2=CC=C(C=C2)[N+]([O-])=O)C=C1	4,4'-Dinitrodiphenylurea	4	0
53558-25-1	[O-][N+](=O)C1=CC=C(NC(=O)NCC2=CC=CN=C2)C=C1	N-(4-Nitrophenyl)-N'-(3-pyridinylmethyl)urea	4	0
67-20-9	[O-][N+](=O)C1=CC=C(O1)C=NN1CC(=O)NC1=O	Nitrofurantoin	4	0
67-45-8	[O-][N+](=O)C1=CC=C(O1)C=NN1CCOC1=O	Furazolidone	4	0
89-40-7	[O-][N+](=O)C1=CC=C2C(=O)NC(=O)C2=C1	4-Nitrophthalimide	4	0
3682-19-7	[O-][N+](=O)C1=CC=C2C(=O)NNC(=O)C2=C1	6-Nitrophthalhydrazide	4	0
5466-84-2	[O-][N+](=O)C1=CC=C2C(=O)OC(=O)C2=C1	4-Nitrophthalic anhydride	4	0
5522-43-0	[O-][N+](=O)C1=CC=C2C=CC3=CC=CC4=CC=C1C2=C34	1-Nitropyrene	4	0
602-87-9	[O-][N+](=O)C1=CC=C2CCC3=CC=CC1=C23	5-Nitroacenaphthene	4	0
146-22-5	[O-][N+](=O)C1=CC=C2NC(=O)CN=C(C3=CC=CC=C3)C2=C1	Nitrazepam	4	0
5401-94-5	[O-][N+](=O)C1=CC=C2NN=CC2=C1	5-Nitroindazole	4	0
99-61-6	[O-][N+](=O)C1=CC=CC(C=O)=C1	3-Nitrobenzaldehyde	4	0
121-73-3	[O-][N+](=O)C1=CC=CC(Cl)=C1	1-Chloro-3-nitrobenzene	4	0
3209-22-1	[O-][N+](=O)C1=CC=CC(Cl)=C1Cl	2,3-Dichloronitrobenzene	4	0
98-95-3	[O-][N+](=O)C1=CC=CC=C1	Nitrobenzene	4	0
384-22-5	[O-][N+](=O)C1=CC=CC=C1C(F)(F)F	1-Nitro-2-(trifluoromethyl)benzene	4	0
86-00-0	[O-][N+](=O)C1=CC=CC=C1C1=CC=CC=C1	2-Nitro-1,1'-biphenyl	4	0
602-38-0	[O-][N+](=O)C1=CC=CC2=CC=CC(=C12)[N+]([O-])=O	1,8-Dinitronaphthalene	4	0
607-35-2	[O-][N+](=O)C1=CC=CC2=CC=CN=C12	8-Nitroquinoline	4	0
607-57-8	[O-][N+](=O)C1=CC2=C(C=C1)C1=C(C2)C=CC=C1	2-Nitrofluorene	4	0
611-09-6	[O-][N+](=O)C1=CC2=C(NC(=O)C2=O)C=C1	5-Nitroisatin	4	0
94-52-0	[O-][N+](=O)C1=CC2=C(NC=N2)C=C1	6-Nitrobenzimidazole	4	0
606-37-1	[O-][N+](=O)C1=CC2=CC=CC=C2C(=C1)[N+]([O-])=O	1,3-Dinitronaphthalene	4	0
613-50-3	[O-][N+](=O)C1=CC2=CC=CN=C2C=C1	6-Nitroquinoline	4	0
3810-35-3	[O-][N+](=O)C1=CN=C(NC(=O)C2=CC=CS2)S1	Tenonitrozole	4	0
6506-37-2	[O-][N+](=O)C1=CN=CN1CCN1CCOCC1	Nimorazole	4	0
22994-85-0	[O-][N+](=O)C1=NC=CN1CC(=O)NCC1=CC=CC=C1	Benznidazole	4	0
10325-94-7	[O-][N+](=O)O[Cd]O[N+]([O-])=O	Cadmium dinitrate	4	0
78-11-5	[O-][N+](=O)OCC(CO[N+]([O-])=O)(CO[N+]([O-])=O)CO[N+]([O-])=O	Pentaerythritol tetranitrate	4	0
7077-34-1	[O-][N+](=O)OCCN(CCO[N+]([O-])=O)CCO[N+]([O-])=O	Trolnitrate	4	0
65141-46-0	[O-][N+](=O)OCCNC(=O)C1=CN=CC=C1	Nicorandil	4	0
3696-28-4	[O-][N+]1=C(SSC2=[N+]([O-])C=CC=C2)C=CC=C1	Dipyrithione	4	0
1121-76-2	[O-][N+]1=CC=C(Cl)C=C1	4-Chloropyridine 1-oxide	4	0
132-20-7	[O-]C(=O)\C=C/C([O-])=O.C[NH+](C)CCC(C1=CC=CC=C1)C1=CC=CC=[NH+]1	Pheniramine maleate	4	0
3734-33-6	[O-]C(=O)C1=CC=CC=C1.CC[N+](CC)(CC(=O)NC1=C(C)C=CC=C1C)CC1=CC=CC=C1	Denatonium benzoate	4	0
55566-30-8	[O-]S([O-])(=O)=O.OC[P+](CO)(CO)CO.OC[P+](CO)(CO)CO	Tetrakis(hydroxymethyl)phosphonium sulfate	4	0
174899-72-0	[O-]S(=O)(=O)C(F)(F)F.CC[N+]1=C(C)N(C)C=C1	1-Ethyl-2,3-dimethylimidazolium trifluoromethanesulfonate	4	0
1224852-54-3	[O-]S(=O)(=O)C(F)(F)F.CCC[N+]1(C)CCCC1	1-Methyl-1-propylpyrrolidinium trifluoromethanesulfonate	4	0
367522-96-1	[O-]S(=O)(=O)C(F)(F)F.CCCC[N+]1(C)CCCC1	1-Butyl-1-methylpyrrolidinium trifluoromethanesulfonate	4	0
1357500-93-6	[O-]S(=O)(=O)C(F)(F)F.CCCC[N+]1(C)CCCCC1	1-Butyl-1-methylpiperidinium trifluoromethanesulfonate	4	0
882172-79-4	[O-]S(=O)(=O)C(F)(F)F.CCCC[N+]1=CC=C(C)C=C1	1-Butyl-4-methylpyridinium trifluoromethanesulfonate	4	0
857841-32-8	[O-]S(=O)(=O)C(F)(F)F.CCCC[N+]1=CC=CC(C)=C1	1-Butyl-3-methylpyridinium trifluoromethanesulfonate	4	0
390423-43-5	[O-]S(=O)(=O)C(F)(F)F.CCCC[N+]1=CC=CC=C1	1-Butylpyridinium trifluoromethanesulfonate	4	0
1770850-20-8	[O-]S(=O)(=O)C(F)(F)F.CCCC[N+]1=CC=CC=C1C	1-Butyl-2-methylpyridinium trifluoromethanesulfonate	4	0
623167-81-7	[O-]S(=O)(=O)C(F)(F)F.CCCCCC[N+]1=CC=CC=C1	1-Hexylpyridinium trifluoromethanesulfonate	4	0
174899-66-2	[O-]S(=O)(=O)C(F)(F)F.CCCCN1C=C[N+](C)=C1	1-Butyl-3-methylimidazolium trifluoromethanesulfonate	4	0
765910-73-4	[O-]S(=O)(=O)C(F)(F)F.CCCCN1C=C[N+](C)=C1C	1-Butyl-2,3-dimethylimidazolium trifluoromethanesulfonate	4	0
75-59-2	[OH-].C[N+](C)(C)C	Tetramethylammonium hydroxide	4	0
100-85-6	[OH-].C[N+](C)(C)CC1=CC=CC=C1	Benzyltrimethylammonium hydroxide	4	0
123-41-1	[OH-].C[N+](C)(C)CCO	Choline hydroxide	4	0
344790-87-0	[S-]C#N.CCCCN1C=C[N+](C)=C1	1-Butyl-3-methylimidazolium thiocyanate	4	0
331717-63-6	[S-]C#N.CCN1C=C[N+](C)=C1	1-Ethyl-3-methylimidazolium thiocyanate	4	0
6923-52-0	[Sb+3].CC([O-])=O.CC([O-])=O.CC([O-])=O	Antimony triacetate	4	0
1633-05-2	[Sr++].[O-]C([O-])=O	Carbonic acid, strontium salt (1:1)	4	0
10102-45-1	[Tl+].[O-][N+]([O-])=O	Thallium nitrate	4	0
563-68-8	[Tl+].CC([O-])=O	Thallium(I) acetate	4	0
14643-87-9	[Zn++].[O-]C(=O)C=C.[O-]C(=O)C=C	Zinc acrylate	4	0
557-34-6	[Zn++].CC([O-])=O.CC([O-])=O	Zinc acetate	4	0
557-09-5	[Zn++].CCCCCCCC([O-])=O.CCCCCCCC([O-])=O	Zinc dioctanoate	4	0
136-23-2	[Zn++].CCCCN(CCCC)C([S-])=S.CCCCN(CCCC)C([S-])=S	Zinc dibutyldithiocarbamate	4	0
4856-95-5	B.C1COCCN1	Borane - morpholine complex	4	0
12/3/1944	Br.CC(CC1=CC=C(O)C=C1)NCC(O)C1=CC(O)=CC(O)=C1	Fenoterol hydrobromide	4	0
61545-99-1	Br.CCCCCCCCN1CN(C)C=C1	1-Methyl-3-octylimidazolium bromide	4	0
85100-77-2	Br.CCCCN1CN(C)C=C1	1-Butyl-3-methylimidazolium bromide	4	0
85100-76-1	Br.CCCN1CN(C)C=C1	1-Methyl-3-propylimidazolium bromide	4	0
98892-76-3	Br.CCN1C=CN(C)C1C	1-Ethyl-2,3-dimethylimidazolium bromide	4	0
114-49-8	Br.CN1[C@H]2C[C@@H](C[C@@H]1[C@H]1O[C@@H]21)OC(=O)[C@H](CO)C1=CC=CC=C1	Scopolamine hydrobromide	4	0
51-56-9	Br.CN1[C@H]2CC[C@@H]1C[C@@H](C2)OC(=O)C(O)C1=CC=CC=C1	Homatropine hydrobromide	4	0
5985-00-2	Br.COC1=C2CN(C)CCC2=CC2=C1OCO2	Hydrocotarnine hydrobromide	4	0
506-68-3	BrC#N	Cyanogen bromide	4	0
115-17-3	BrC(Br)(Br)C=O	Tribromoacetaldehyde	4	0
75-25-2	BrC(Br)Br	Bromoform	4	0
3252-43-5	BrC(Br)C#N	Dibromoacetonitrile	4	0
79-27-6	BrC(Br)C(Br)Br	1,1,2,2-Tetrabromoethane	4	0
821-06-7	BrC\C=C\CBr	(E)-1,4-Dibromo-2-butene	4	0
87-82-1	BrC1=C(Br)C(Br)=C(Br)C(Br)=C1Br	Hexabromobenzene	4	0
85446-17-9	BrC1=C(Br)C(Br)=C(Br)C(OC2=CC(Br)=C(Br)C(Br)=C2Br)=C1	1,1'-Oxybis(2,3,4,5-tetrabromobenzene)	4	0
1163-19-5	BrC1=C(Br)C(Br)=C(OC2=C(Br)C(Br)=C(Br)C(Br)=C2Br)C(Br)=C1Br	2,2',3,3',4,4',5,5',6,6'-Decabromodiphenyl ether	4	0
632-79-1	BrC1=C2C(=O)OC(=O)C2=C(Br)C(Br)=C1Br	4,5,6,7-Tetrabromo-1,3-Isobenzofurandione	4	0
523-27-3	BrC1=C2C=CC=CC2=C(Br)C2=CC=CC=C12	9,10-Dibromoanthracene	4	0
1564-64-3	BrC1=C2C=CC=CC2=CC2=CC=CC=C12	9-Bromoanthracene	4	0
59803-98-4	BrC1=C2N=CC=NC2=CC=C1NC1=NCCN1	5-Bromo-N-(4,5-dihydro-1H-imidazol-2-yl)-6-Quinoxalinamine	4	0
615-54-3	BrC1=CC(Br)=C(Br)C=C1	1,2,4-Tribromobenzene	4	0
60348-60-9	BrC1=CC(Br)=C(OC2=C(Br)C=C(Br)C(Br)=C2)C=C1	2,2',4,4',5-Pentabromodiphenyl ether	4	0
68631-49-2	BrC1=CC(Br)=C(OC2=CC(Br)=C(Br)C=C2Br)C=C1Br	2,2',4,4',5,5'-Hexabromodiphenyl ether	4	0
5436-43-1	BrC1=CC(Br)=C(OC2=CC=C(Br)C=C2Br)C=C1	2,2',4,4'-Tetrabromodiphenyl ether	4	0
3278-89-5	BrC1=CC(Br)=C(OCC=C)C(Br)=C1	1,3,5-Tribromo-2-(prop-2-en-1-yloxy)benzene	4	0
626-39-1	BrC1=CC(Br)=CC(Br)=C1	1,3,5-Tribromobenzene	4	0
106-37-6	BrC1=CC=C(Br)C=C1	1,4-Dibromobenzene	4	0
35578-47-3	BrC1=CC=C(C=C1)C(=O)C(=O)C1=CC=C(Br)C=C1	4,4'-Dibromobenzil	4	0
92-66-0	BrC1=CC=C(C=C1)C1=CC=CC=C1	4-Bromobiphenyl	4	0
1146-98-1	BrC1=CC=C(C=C1)C1C(=O)C2=CC=CC=C2C1=O	Bromindione	4	0
101-55-3	BrC1=CC=C(OC2=CC=CC=C2)C=C1	p-Bromodiphenyl ether	4	0
2113-57-7	BrC1=CC=CC(=C1)C1=CC=CC=C1	3-Bromobiphenyl	4	0
3132-99-8	BrC1=CC=CC(C=O)=C1	3-Bromobenzaldehyde	4	0
108-86-1	BrC1=CC=CC=C1	Bromobenzene	4	0
109-04-6	BrC1=CC=CC=N1	2-Bromopyridine	4	0
573-17-1	BrC1=CC2=C(C=CC=C2)C2=C1C=CC=C2	9-Bromophenanthrene	4	0
2516-40-7	BrC1=NC2=C(S1)C=CC=C2	2-Bromobenzothiazole	4	0
74-95-3	BrCBr	Dibromomethane	4	0
590-17-0	BrCC#N	Bromoacetonitrile	4	0
70-11-1	BrCC(=O)C1=CC=CC=C1	2-Bromoacetophenone	4	0
5437-45-6	BrCC(=O)OCC1=CC=CC=C1	Benzyl bromoacetate	4	0
630-16-0	BrCC(Br)(Br)Br	1,1,1,2-Tetrabromoethane	4	0
93-52-7	BrCC(Br)C1=CC=CC=C1	1,2-dibromo(phenyl)ethane	4	0
19660-16-3	BrCC(Br)COC(=O)C=C	2,3-Dibromopropyl acrylate	4	0
106-95-6	BrCC=C	Allyl bromide	4	0
589-15-1	BrCC1=CC=C(Br)C=C1	4-Bromobenzyl bromide	4	0
51632-16-7	BrCC1=CC=CC(OC2=CC=CC=C2)=C1	1-(Bromomethyl)-3-phenoxybenzene	4	0
100-39-0	BrCC1=CC=CC=C1	alpha-Bromotoluene	4	0
3132-64-7	BrCC1CO1	Epibromohydrin	4	0
106-93-4	BrCCBr	1,2-Dibromoethane	4	0
54-91-1	BrCCC(=O)N1CCN(CC1)C(=O)CCBr	Pipobroman	4	0
103-63-9	BrCCC1=CC=CC=C1	Phenethyl bromide	4	0
109-64-8	BrCCCBr	1,3-Dibromopropane	4	0
110-52-1	BrCCCCBr	1,4-Dibromobutane	4	0
111-24-0	BrCCCCCBr	1,5-Dibromopentane	4	0
629-03-8	BrCCCCCCBr	1,6-Dibromohexane	4	0
589-10-6	BrCCOC1=CC=CC=C1	1-Bromo-2-phenoxyethane	4	0
103-30-0	C(=C/C1=CC=CC=C1)\C1=CC=CC=C1	trans-Stilbene	4	0
645-49-8	C(=C\C1=CC=CC=C1)\C1=CC=CC=C1	cis-Stilbene	4	0
101-81-5	C(C1=CC=CC=C1)C1=CC=CC=C1	Diphenylmethane	4	0
28768-32-3	C(C1CO1)N(CC1CO1)C1=CC=C(CC2=CC=C(C=C2)N(CC2CO2)CC2CO2)C=C1	4,4'-Methylenebis(N,N-diglycidylaniline)	4	0
2110-18-1	C(CC1=CC=CC=C1)CC1=CC=CC=N1	2-(3-Phenylpropyl)pyridine	4	0
2057-49-0	C(CC1=CC=CC=C1)CC1=CC=NC=C1	4-(3-Phenylpropyl)pyridine	4	0
17252-51-6	C(CC1=CC=NC=C1)CC1=CC=NC=C1	4,4'-Propane-1,3-diyldipyridine	4	0
2425-79-8	C(CCOCC1CO1)COCC1CO1	1,4-Butanediol diglycidyl ether	4	0
6425-39-4	C(CN1CCOCC1)OCCN1CCOCC1	4,4'-(Oxydiethylene)bis(morpholine)	4	0
1538-09-6	C(CNCC1=CC=CC=C1)NCC1=CC=CC=C1.[H][C@]12SC(C)(C)[C@@H](N1C(=O)[C@H]2NC(=O)CC1=CC=CC=C1)C(O)=O.[H][C@]12SC(C)(C)[C@@H](N1C(=O)[C@H]2NC(=O)CC1=CC=CC=C1)C(O)=O	Benzathine penicillin G	4	0
104-66-5	C(COC1=CC=CC=C1)OC1=CC=CC=C1	1,2-Diphenoxyethane	4	0
2224-15-9	C(COCC1CO1)OCC1CO1	Ethylene glycol diglycidyl ether	4	0
622-20-8	C(CSC1=CC=CC=C1)SC1=CC=CC=C1	1,2-Bis(phenylthio)ethane	4	0
1438-94-4	C(N1C=CC=C1)C1=CC=CO1	1-Furfurylpyrrole	4	0
880-09-1	C(N1CCCCC1)N1CCCCC1	Dipiperidinomethane	4	0
1/4/3605	C(N1CCN(CC1)C1=NC=CC=N1)C1=CC2=C(OCO2)C=C1	Piribedil	4	0
1214-39-7	C(NC1=C2N=CN=C2N=CN1)C1=CC=CC=C1	N-Benzyladenine	4	0
525-79-1	C(NC1=C2N=CN=C2N=CN1)C1=CC=CO1	Kinetin	4	0
2312-73-4	C(NC1=NC=NC2=C1N=CN2C1CCCCO1)C1=CC=CC=C1	N-Benzyl-9-(tetrahydro-2H-pyran-2-yl)adenine	4	0
103-49-1	C(NCC1=CC=CC=C1)C1=CC=CC=C1	Dibenzylamine	4	0
59939-16-1	C(OC1=C(C=CC=C1)C1CC1)C1=NCCN1	Cirazoline	4	0
101-90-6	C(OC1=CC(OCC2CO2)=CC=C1)C1CO1	Diglycidyl resorcinol ether	4	0
7328-97-4	C(OC1=CC=C(C=C1)C(C(C1=CC=C(OCC2CO2)C=C1)C1=CC=C(OCC2CO2)C=C1)C1=CC=C(OCC2CO2)C=C1)C1CO1	1,1,2,2-(4,4',4'',4'''-Tetraglycidyloxyphenyl)ethane	4	0
66072-38-6	C(OC1=CC=C(C=C1)C(C1=CC=C(OCC2CO2)C=C1)C1=CC=C(OCC2CO2)C=C1)C1CO1	2,2',2''-[Methanetriyltris(benzene-4,1-diyloxymethanediyl)]trioxirane	4	0
5026-74-4	C(OC1=CC=C(C=C1)N(CC1CO1)CC1CO1)C1CO1	4-(Diglycidylamino)phenyl glycidyl ether	4	0
3/6/2095	C(OC1=CC=C(CC2=CC=C(OCC3CO3)C=C2)C=C1)C1CO1	Bis[4-(glycidyloxy)phenyl]methane	4	0
122-60-1	C(OC1=CC=CC=C1)C1CO1	Phenyl glycidyl ether	4	0
103-50-4	C(OCC1=CC=CC=C1)C1=CC=CC=C1	Dibenzyl ether	4	0
14228-73-0	C(OCC1CCC(COCC2CO2)CC1)C1CO1	2,2'-[Cyclohexane-1,4-diylbis(methanediyloxymethanediyl)]dioxirane	4	0
25155-23-1	C*.C*.C*.C*.C*.C*.O=P(OC1=CC=CC=C1)(OC1=CC=CC=C1)OC1=CC=CC=C1 |c:11,13,19,21,27,29,t:9,17,25,lp:12:2,14:2,21:2,28:2,m:1:33.34,3:30.31.32.33,5:16.17,7:17.18.19.20,9:23.24,11:24.25.26.27|	Trixylyl phosphate	4	0
24800-44-0	C*.C*.C*.OCCOCCOCCO |lp:6:2,9:2,12:2,15:2,m:1:13.14,3:10.11,5:7.8|	Tripropylene glycol	4	0
28804-88-8	C*.C*.C1=CC2=C(C=C1)C=CC=C2 |c:2,6,9,11,m:1:4.5,3:4.8.9.10.11.12.13|	Dimethylnaphthalene	4	0
26761-40-0	C*.C*.CCCCCCCCCOC(=O)C1=C(C=CC=C1)C(=O)OCCCCCCCCC |c:16,18,t:14,lp:13:2,15:2,23:2,24:2,m:1:5.6.7.8.9.10.11.12,3:25.26.27.28.29.30.31.32|	Diisodecyl phthalate	4	0
27178-16-1	C*.C*.CCCCCCCCCOC(=O)CCCCC(=O)OCCCCCCCCC |lp:13:2,15:2,21:2,22:2,m:1:23.24.25.26.27.28.29.30,3:12.11.10.9.8.7.6.5|	Diisodecyl hexanedioate	4	0
28553-12-0	C*.C*.CCCCCCCCOC(=O)C1=C(C=CC=C1)C(=O)OCCCCCCCC |c:15,17,t:13,lp:12:2,14:2,22:2,23:2,m:1:24.25.26.27.28.29.30,3:5.6.7.8.9.10.11|	Diisononyl phthalate	4	0
1300-73-8	C*.C*.NC1=CC=CC=C1 |c:5,7,t:3,lp:4:1,m:1:9.10,3:6.7.8.9|	Dimethylaniline	4	0
1300-72-7	C*.C*.OS(=O)(=O)C1=CC=CC=C1 |c:8,10,t:6,lp:4:2,6:2,7:2,m:1:9.10,3:10.11.12.13|	Sodium xylenesulfonate	4	0
29964-84-9	C*.CCCCCCCCCOC(=O)C(C)=C |lp:11:2,13:2,m:1:3.4.5.6.7.8.9.10|	Isodecyl methacrylate	4	0
1330-61-6	C*.CCCCCCCCCOC(=O)C=C |lp:11:2,13:2,m:1:3.4.5.6.7.8.9.10|	Isodecyl acrylate	4	0
25168-26-7	C*.CCCCCCCOC(=O)COC1=CC=C(Cl)C=C1Cl |c:18,t:13,15,lp:9:2,11:2,13:2,18:3,21:3,m:1:3.4.5.6.7.8|	2,4-D isooctyl ester	4	0
81405-85-8	C*.COC(=O)C1=C(C=CC=C1)C1=NC(=O)C(C)(N1)C(C)C |c:7,9,t:5,12,lp:3:2,5:2,13:1,15:2,18:1,m:1:9.10|	Imazamethabenz-methyl	4	0
29385-43-1	C*.N1N=NC2=CC=CC=C12 |c:2,6,t:4,8,lp:2:1,3:1,4:1,m:1:6.7|	Tolyltriazole	4	0
26471-62-5	C*.O=C=NC1=CC(=CC=C1)N=C=O |c:6,8,t:4,lp:2:2,4:1,11:1,13:2,m:1:9.8.6|	Toluene diisocyanate	4	0
NOCAS_24858	C*.OC1=CC=CC=C1 |c:4,6,t:2,lp:2:2,m:1:6.7|	m,p-Cresol mixture	4	0
1333-39-7	C*.OS(=O)(=O)C1=CC=CC=C1 |c:7,9,t:5,lp:2:2,4:2,5:2,m:1:9.10.11|	Phenolsulfonic acid	4	0
75-60-5	C[As](C)(O)=O	Dimethylarsinic acid	4	0
64436-13-1	C[As+](C)(C)CC([O-])=O	Arsenobetaine	4	0
1672-46-4	C[C@@]12[C@H](CC[C@]1(O)[C@@H]1CC[C@@H]3C[C@@H](O)CC[C@]3(C)[C@H]1C[C@H]2O)C1=CC(=O)OC1	Digoxigenin	4	0
1139-30-6	C[C@@]12CC[C@@H]3[C@H](CC3(C)C)C(=C)CC[C@H]1O2	(-)Carophyllene oxide	4	0
6790-58-5	C[C@@]12CC[C@H]3C(C)(C)CCC[C@]3(C)[C@H]1CCO2	(-)-Ambroxide	4	0
58543-16-1	C[C@@]12CCC[C@](C)([C@H]1CC[C@@]13CC(=C)[C@@](C1)(CC[C@@H]23)O[C@@H]1O[C@H](CO)[C@@H](O)[C@H](O[C@@H]2O[C@H](CO)[C@@H](O)[C@H](O)[C@H]2O)[C@H]1O[C@@H]1O[C@H](CO)[C@@H](O)[C@H](O)[C@H]1O)C(=O)O[C@@H]1O[C@H](CO)[C@@H](O)[C@H](O)[C@H]1O	Rebaudioside A	4	0
1224-92-6	C[C@@]12CCC[C@H]1[C@@H]1CC[C@H]3C[C@@H](O)CC[C@]3(C)[C@H]1CC2	5alpha-Androstan-3beta-ol	4	0
137234-62-9	C[C@@H](C1=C(F)C=NC=N1)C(O)(CN1C=NC=N1)C1=CC=C(F)C=C1F	Voriconazole	4	0
10281-55-7	C[C@@H](CCC=C(C)C)C=C	(S)-Citronellene	4	0
5/3/5949	C[C@@H](CCC=C(C)C)CC=O	(S)-(-)-Citronellal	4	0
24584-09-6	C[C@@H](CN1CC(=O)NC(=O)C1)N1CC(=O)NC(=O)C1	Dexrazone	4	0
338-69-2	C[C@@H](N)C(O)=O	D-Alanine	4	0
105613-48-7	C[C@@H](NCC(C)(C)CN[C@H](C)C(\C)=N\O)C(\C)=N\O	Exametazime	4	0
96036-03-2	C[C@@H](O)[C@@H]1[C@H]2[C@@H](C)C(S[C@@H]3CN[C@@H](C3)C(=O)N(C)C)=C(N2C1=O)C(O)=O	Meropenem	4	0
106560-14-9	C[C@@H](O)[C@@H]1[C@H]2SC([C@H]3CCCO3)=C(N2C1=O)C(O)=O	Fropenem	4	0
72-19-5	C[C@@H](O)[C@H](N)C(O)=O	L-Threonine	4	0
10326-41-7	C[C@@H](O)C(O)=O	D-Lactic acid	4	0
NOCAS_47267	C[C@@H](O)C1=NC(=CC=N1)N1[C@@H](C)CN(C[C@H]1C)C1=NC(C)=NC(C)=N1	CP-642931	4	0
16484-77-8	C[C@@H](OC1=C(C)C=C(Cl)C=C1)C(O)=O	(R)-2-(4-Chloro-2-methylphenoxy)propionate	4	0
15165-67-0	C[C@@H](OC1=C(Cl)C=C(Cl)C=C1)C(O)=O	Dichlorprop-P	4	0
445295-04-5	C[C@@H](OC1=CC=C(CNC(=O)C2=CC=CN=C2OC2=CC=C3OCOC3=C2)C(F)=C1)C(O)=O	CP-671305	4	0
4449-51-8	C[C@@H]1[C@@H]2NC[C@@H](C)C[C@H]2O[C@]11CC[C@H]2[C@@H]3CC=C4C[C@@H](O)CC[C@]4(C)[C@H]3CC2=C1C	Cyclopamine	4	0
20562-02-1	C[C@@H]1[C@H]2CC[C@H](C)CN2[C@H]2C[C@H]3[C@@H]4CC=C5CC(CC[C@]5(C)[C@H]4CC[C@]3(C)[C@@H]12)O[C@@H]1O[C@H](CO)[C@H](O)[C@H](O[C@@H]2O[C@H](CO)[C@@H](O)[C@H](O)[C@H]2O)[C@H]1O[C@H]1O[C@@H](C)[C@H](O)[C@@H](O)[C@H]1O	alpha-Solanine	4	0
2135-17-3	C[C@@H]1C[C@H]2[C@@H]3C[C@H](F)C4=CC(=O)C=C[C@]4(C)[C@@]3(F)[C@@H](O)C[C@]2(C)[C@@]1(O)C(=O)CO	Flumethasone	4	0
83919-23-7	C[C@@H]1C[C@H]2[C@@H]3CCC4=CC(=O)C=C[C@]4(C)[C@@]3(Cl)[C@@H](O)C[C@]2(C)[C@@]1(OC(=O)C1=CC=CO1)C(=O)CCl	Mometasone furoate	4	0
2265-64-7	C[C@@H]1C[C@H]2[C@@H]3CCC4=CC(=O)C=C[C@]4(C)[C@@]3(F)[C@@H](O)C[C@]2(C)[C@@]1(O)C(=O)COC(=O)C1=CC=NC=C1	Dexamethasone isonicotinate	4	0
1177-87-3	C[C@@H]1C[C@H]2[C@@H]3CCC4=CC(=O)C=C[C@]4(C)[C@@]3(F)[C@@H](O)C[C@]2(C)[C@@]1(O)C(=O)COC(C)=O	Dexamethasone acetate	4	0
382-67-2	C[C@@H]1C[C@H]2[C@@H]3CCC4=CC(=O)C=C[C@]4(C)[C@@]3(F)[C@@H](O)C[C@]2(C)[C@H]1C(=O)CO	Desoximetasone	4	0
4674-50-4	C[C@@H]1CC(=O)C=C2CC[C@H](C[C@@]12C)C(C)=C	Nootkatone	4	0
10/6/3569	C[C@@H]1CC[C@@H](\C=C(/C)C(O)=O)C2=C(C)CC[C@H]12	Valerenic acid	4	0
89-79-2	C[C@@H]1CC[C@H]([C@@H](O)C1)C(C)=C	(-)-Isopulegol	4	0
63968-64-9	C[C@@H]1CC[C@H]2[C@@H](C)C(=O)O[C@@H]3O[C@@]4(C)CC[C@@H]1[C@@]23OO4	Artemisinin	4	0
5630-53-5	C[C@@H]1CC2=C(CCC(=O)C2)[C@H]2CC[C@@]3(C)[C@@H](CC[C@@]3(O)C#C)[C@H]12	Tibolone	4	0
9/4/3704	C[C@@H]1CC2=CC(=O)CC[C@@H]2[C@H]2CC[C@@]3(C)[C@@H](CC[C@]3(C)O)[C@H]12	Mibolerone	4	0
89-82-7	C[C@@H]1CCC(=C(C)C)C(=O)C1	R-(+)-Pulegone	4	0
[truncated: 5,872 more rows]
