# Supplementary material for: High-Throughput Chemical Screening and Structure-Based Models to Predict hERG Inhibition
Source: Biology (Basel). 2022 Jan 28;11(2):209. doi: 10.3390/biology11020209 (PMC8869358; doi:10.3390/biology11020209)
Supplement: Supplementary file 1 [file biology-11-00209-s001.zip › SupplementaryD.csv]

CASRN/ChEMBLID	Activity ((-LOG10(IC50, �M))
68844-77-9	6.654672779
2465-27-2	NA
123524-52-7	5.046339446
76150-91-9	4.760050319
6/1/2425	NA
57-74-9	NA
510-15-6	NA
117279-73-9	4.721339446
56-72-4	NA
53-19-0	4.660050319
72-54-8	4.593436785
72-55-9	4.560103451
117-80-6	4.658617776
97-16-5	NA
115-32-2	NA
115-29-7	NA
54143-55-4	4.988006113
54910-89-3	5.371339446
548-62-9	5.554672779
319-84-6	NA
58-89-9	NA
26049-70-7	4.626770118
143-50-0	4.894996609
89226-75-5	5.154672779
33032-12-1	5.112477341
119-47-1	NA
1836-75-5	4.724331597
56-38-2	NA
6724-53-4	5.104672779
9/2/2257	4.775814555
59-96-1	4.771339446
120-62-7	NA
60-87-7	4.704672779
91-84-9	4.562514028
50-55-5	5.038006113
133-07-3	4.560103451
81-15-2	4.635103451
486-12-4	4.988006113
126-72-7	4.771115404
20624-25-3	NA
58-27-5	5.138006113
2104-64-5	6.110103451
3424-82-6	4.676770118
58-72-0	4.743436785
789-02-6	4.667249379
68047-06-3	5.04226062
131-57-7	NA
104-43-8	4.710103451
19774-82-4	6.189903258
14028-44-5	4.904672779
144-14-9	4.738006113
3562-84-3	4.971339446
64706-54-3	6.254672779
30392-40-6	5.238006113
118-23-0	5.388006113
10457-90-6	6.604672779
35941-65-2	4.771339446
169590-42-5	NA
69-09-0	5.210103451
113-59-7	5.538006113
298-57-7	6.088006113
81098-60-4	6.488006113
911-45-5	5.504672779
17321-77-6	5.076770118
5786-21-0	5.071339446
129-03-3	4.921339446
136817-59-9	4.954672779
34368-04-2	4.771339446
548-73-2	5.654672779
69-23-8	5.554672779
17617-23-1	5.421339446
1244-76-4	5.382486861
64622-45-3	4.788006113
74050-98-9	5.571339446
79794-75-5	4.804672779
481-85-6	5.571339446
29216-28-2	5.354672779
5588-33-0	5.121339446
62-90-8	4.904672779
54527-84-3	5.029380285
32795-47-4	NA
447-41-6	5.254672779
61869-08-7	4.804672779
58-39-9	5.588006113
50-60-2	5.838006113
2062-78-4	6.938006113
3819-00-9	5.621339446
15574-96-6	4.988006113
4630-95-9	4.688006113
56-54-2	4.921339446
82640-04-8	4.526770118
50679-08-8	6.554672779
130-61-0	5.911913198
82-99-5	5.521339446
124937-51-5	6.138006113
42971-09-5	6.771339446
146939-27-7	5.238006113
26615-21-4	5.521339446
121-54-0	6.110528709
149845-06-7	4.654448738
67485-29-4	6.360103451
76578-14-8	4.766145774
69806-40-2	NA
1024-57-3	NA
58594-72-2	NA
19666-30-9	NA
2310-17-0	4.629559993
67747-09-5	4.693436785
2312-35-8	4.684519288
2303-17-5	4.699099809
3322-93-8	NA
101-96-2	4.90172265
84-61-7	4.637131362
93-05-0	NA
11024-24-1	5.050756268
793-24-8	4.537326575
122-19-0	5.355817148
992-59-6	4.67454319
15791-78-3	NA
24169-02-6	5.321339446
379-79-3	4.924754869
6197-30-4	4.734997191
5397-31-9	NA
118-08-1	4.680984823
101-72-4	4.545086595
2437-29-8	5.454672779
6317-18-6	NA
26530-20-1	4.559147888
341-69-5	4.626770118
90-30-2	NA
116-31-4	4.629113342
68-36-0	4.847758634
77-90-7	5.046339446
101-63-3	NA
1119-94-4	4.676770118
57-09-0	NA
128-39-2	4.703144167
3194-55-6	4.716011239
3290-92-4	NA
3586-14-9	4.620894651
23593-75-1	4.593436785
49562-28-9	4.660103451
65277-42-1	4.660103451
78-30-8	4.675019588
64359-81-5	4.793436785
3064-70-8	4.726770118
33629-47-9	4.626770118
105512-06-9	NA
119446-68-3	4.643436785
60168-88-9	NA
66441-23-4	NA
72490-01-8	NA
68694-11-1	NA
128639-02-1	4.543436785
122453-73-0	4.810103451
7173-51-5	6.193436785
114369-43-6	4.743436785
87546-18-7	4.785103451
23031-36-9	NA
96489-71-3	4.726770118
156052-68-5	NA
7696-12-0	NA
549-18-8	4.643383652
123-03-5	4.993436785
538-71-6	5.871339446
14866-33-2	6.127620981
52-53-9	5.021339446
52-86-8	6.271339446
10540-29-1	5.510103451
29091-21-2	NA
119168-77-3	4.610103451
81406-37-3	NA
122008-85-9	5.312713618
110488-70-5	4.926770118
153233-91-1	4.859926099
67564-91-4	4.810103451
69806-50-4	4.635103451
188489-07-8	NA
125225-28-7	NA
129630-19-9	NA
124495-18-7	4.643436785
81741-28-8	6.476770118
584-79-2	NA
95-38-5	4.926770118
68392-35-8	5.007375291
1031-07-8	4.793436785
15457-05-3	5.110103451
88-24-4	4.760050319
2390-60-5	6.279380285
75-07-0	5.273524313
28434-00-6	4.626770118
1617-90-9	5.876770118
79559-97-0	5.004672779
3347-22-6	NA
163520-33-0	NA
139968-49-3	4.876770118
66104-23-2	5.121339446
101828-21-1	4.921339446
130-15-4	4.676770118
50-49-7	NA
4/1/7281	5.904672779
103112-35-2	NA
941-69-5	NA
1119-97-7	4.738006113
2642-82-2	NA
2545-59-7	4.635103451
1594-56-5	4.626770118
24602-86-6	4.785103451
21145-77-7	4.693436785
122-18-9	5.404672779
124-03-8	4.971339446
10/2/5836	4.643436785
99607-70-2	4.793436785
1085-98-9	4.760103451
60506-81-2	5.082003591
101463-69-8	NA
1541-81-7	4.810103451
4455-26-9	5.488202738
17781-31-6	4.693436785
66063-05-6	NA
1155-74-4	5.260103451
731-27-1	4.710103451
67469-78-7	7.121339446
510-74-7	6.104672779
17692-51-2	5.438006113
1135280-78-2	6.088006113
87051-43-2	6.721339446
162408-66-4	5.521339446
40796-97-2	5.221339446
112108-01-7	4.988006113
112192-04-8	5.471339446
630-56-8	4.646314032
20229-30-5	5.938006113
54739-18-3	4.921339446
170364-57-5	5.821339446
89565-68-4	4.888006113
111974-69-7	NA
116666-63-8	5.638006113
82248-59-7	5.021339446
124-22-1	NA
13676-54-5	NA
5137-55-3	6.210103451
10262-69-8	4.854672779
116-66-5	4.776770118
13029-08-8	4.753734418
2094-98-6	NA
25332-39-2	5.021339446
29091-09-6	NA
30124-94-8	4.610103451
7575-23-7	NA
1134-04-9	NA
119313-12-1	4.710103451
3407-42-9	4.643436785
146653-56-7	NA
15930-66-2	NA
18924-66-8	4.793436785
2449-05-0	4.660103451
3179-80-4	4.843436785
61931-82-6	4.560103451
440-17-5	5.654672779
6202-23-9	4.654672779
57808-66-9	6.488006113
4880-88-0	5.721339446
1163-36-6	5.871339446
1841-19-6	6.921339446
53179-11-6	6.204672779
53179-07-0	5.021339446
57149-07-2	5.771339446
60607-34-3	6.354672779
75444-65-4	5.171339446
54063-53-5	5.204672779
7681-67-6	5.038006113
106266-06-2	5.038006113
1054-88-2	5.204672779
1021868-76-7	5.021339446
85-79-0	5.171339446
129-77-1	5.271339446
132-69-4	5.154672779
141-94-6	5.521339446
149-16-6	4.838006113
521-78-8	4.838006113
537-12-2	5.221339446
553-08-2	6.388006113
1104-22-9	5.604672779
1553-34-0	5.321339446
1649-18-9	5.321339446
2062-84-2	5.754672779
2753-45-9	5.554672779
2773-92-4	5.438006113
3416-26-0	6.954672779
5987-82-6	4.904672779
14984-68-0	6.071339446
35898-87-4	5.221339446
27523-40-6	5.071339446
30544-47-9	4.871339446
64872-77-1	5.271339446
36167-63-2	6.204672779
61318-91-0	5.104672779
65473-14-5	5.621339446
6/4/3200	5.046339446
9/5/3737	4.871339446
2347-80-0	5.304672779
92953-10-1	6.054672779
27848-84-6	5.838006113
52468-60-7	6.254672779
60628-96-8	4.904672779
848-53-3	5.738006113
54767-75-8	6.538006113
23210-56-2	5.154672779
98774-23-3	5.054672779
156727-74-1	5.354672779
90293-01-9	5.304672779
119431-25-3	7.038006113
91940-87-3	4.996339446
75529-73-6	7.038006113
97612-24-3	5.121339446
17780-75-5	5.054672779
77257-42-2	5.054672779
4789-68-8	6.071339446
52-49-3	4.704672779
1098-60-8	5.421339446
2062-77-3	6.388006113
104076-39-3	5.038006113
61129-30-4	4.954672779
23642-66-2	5.021339446
548-66-3	5.104672779
13636-18-5	5.771339446
13187-06-9	5.004672779
50-42-0	5.321339446
611-75-6	4.904672779
125-52-0	5.288006113
64211-46-7	4.804672779
79307-93-0	6.238006113
145158-71-0	5.038006113
481-49-2	4.988006113
219861-08-2	4.971339446
129722-12-9	5.854672779
82752-99-6	5.804672779
109826-26-8	5.054672779
33414-30-1	5.304672779
90-54-0	5.488006113
17692-39-6	4.971339446
1641-17-4	NA
33743-96-3	4.754672779
1/7/3563	5.038006113
37561-27-6	5.454672779
54-30-8	5.171339446
1223-36-5	4.788006113
101477-54-7	6.071339446
115256-11-6	6.854672779
136434-34-9	5.088006113
141505-33-1	5.246339446
129273-38-7	5.071339446
168273-06-1	5.488006113
192725-17-0	4.788006113
90729-43-4	6.621339446
130636-43-0	5.821339446
74697-28-2	4.688006113
108929-04-0	4.721339446
38821-52-2	5.354672779
78-41-1	5.954672779
60812-23-9	4.688006113
147228-81-7	5.688006113
65899-73-2	5.088006113
106463-17-6	4.704672779
10402-53-6	5.032575441
59-58-5	4.971339446
82186-77-4	5.438006113
132866-11-6	5.488006113
231277-92-2	4.938006113
148016-81-3	5.054672779
78613-35-1	5.038006113
3735-85-1	6.104672779
90494-79-4	5.754672779
33237-74-0	5.554672779
127625-29-0	5.788006113
71119-11-4	5.071339446
99755-59-6	5.521339446
133099-07-7	4.921339446
364782-34-3	4.921339446
108612-45-9	5.654672779
25875-51-8	5.771339446
25122-57-0	5.096339446
54556-98-8	4.846339446
804-36-4	5.638006113
87233-62-3	5.204672779
6577-41-9	4.854672779
53-60-1	5.021339446
15362-40-0	4.660103451
2026-24-6	4.876770118
3282-73-3	5.893383652
126-64-7	4.693436785
145742-28-5	5.010103451
127308-82-1	6.076770118
149062-75-9	4.904672779
253450-09-8	5.360103451
676116-04-4	4.793436785
361343-19-3	5.793436785
289716-94-5	4.693436785
215297-27-1	4.660103451
402910-27-4	5.060103451
291305-06-1	5.160103451
263553-33-9	4.798225028
444610-91-7	5.476770118
461023-63-2	4.760103451
313994-79-5	4.693436785
264618-44-2	5.765908774
464930-42-5	5.150746042
929601-09-2	5.839691985
139290-65-6	4.810103451
344930-95-6	5.232575441
725228-45-5	5.010103451
433212-21-6	4.545099968
122-68-9	4.710103451
34161-23-4	4.793436785
79-78-7	NA
103-53-7	NA
564-20-5	NA
132-18-3	5.021339446
2508-72-7	4.804672779
3598-37-6	4.821339446
14976-57-9	6.738006113
51773-92-3	4.804672779
125317-39-7	5.188006113
3810-80-8	6.204672779
16662-46-7	5.138006113
304680-36-2	4.755711758
36861-47-9	NA
61546-00-7	NA
219947-95-2	NA
69227-51-6	NA
654057-97-3	6.356555475
75859-03-9	5.104672779
129299-90-7	5.154116241
588941-45-1	4.793436785
107071-66-9	4.960103451
625114-41-2	4.843436785
1191914-21-2	4.864965211
187164-19-8	5.504672779
54533-86-7	5.171339446
141626-36-0	6.071339446
198481-33-3	5.138006113
124756-23-6	4.721339446
263248-42-6	5.338006113
150408-73-4	5.104672779
167820-10-2	5.054672779
132810-10-7	5.399242108
103377-41-9	5.696339446
1766-91-2	4.638006113
86-12-4	5.304672779
57132-53-3	6.438006113
89419-40-9	6.054672779
14587-50-9	5.738006113
5486-77-1	5.054672779
6170-42-9	5.621339446
36415-61-9	4.650767673
2426-63-3	4.599382087
125-79-1	4.528846535
911-65-9	5.85634646
55096-75-8	5.123191214
90736-23-5	5.055566544
78995-18-3	5.390337543
117332-94-2	5.086512547
131690-45-4	5.807906174
79278-88-9	5.124631528
131740-09-5	4.821339446
106516-24-9	6.804672779
84-02-6	5.488006113
26864-56-2	6.621339446
127308-98-9	6.271339446
1217457-81-2	4.871339446
170729-80-3	4.938006113
65576-45-6	5.038006113
918639-10-8	4.771339446
133454-47-4	5.854672779
169293-50-9	5.604672779
1210-39-5	NA
219947-94-1	NA
70862-65-6	6.29274648
1100-88-5	5.643436785
75980-60-8	4.693436785
1146-95-8	4.688006113
119356-77-3	5.121339446
130726-68-0	4.688006113
139-62-8	5.571339446
154-82-5	5.854672779
167465-36-3	4.921339446
17243-57-1	4.788006113
18174-58-8	5.904672779
202189-78-4	4.996339446
211915-06-9	6.288006113
27469-60-9	4.704672779
29608-49-9	5.221339446
47739-98-0	5.838006113
4945-47-5	5.404672779
52605-52-4	4.996339446
65847-85-0	4.988006113
66304-03-8	4.704672779
72479-26-6	4.904672779
73573-42-9	5.804672779
74512-12-2	5.088006113
7642-64-0	4.921339446
86487-64-1	5.004672779
90-86-8	4.921339446
912-57-2	4.821339446
100-00-5	NA
1000-05-1	NA
10001-13-5	NA
100-01-6	NA
100-02-7	NA
10004-44-1	NA
100-06-1	NA
100-10-7	NA
100-11-8	NA
100-14-1	NA
100-15-2	NA
10016-20-3	NA
100-18-5	NA
100-19-6	NA
100-20-9	NA
100-21-0	NA
100-22-1	NA
10022-28-3	NA
100-25-4	NA
1002-69-3	NA
100-27-6	NA
1002-84-2	NA
100286-90-6	NA
100-29-8	NA
100299-08-9	NA
10030-73-6	NA
10032-15-2	NA
100-36-7	NA
100-37-8	NA
100-39-0	NA
100-40-3	NA
100-41-4	NA
100-42-5	NA
10042-59-8	NA
100-43-6	NA
100-44-7	NA
100-46-9	NA
100-47-0	NA
100-48-1	NA
10049-83-9	NA
100-50-5	NA
100-51-6	NA
10052-47-8	NA
100-52-7	NA
100-53-8	NA
100-54-9	NA
100-55-0	NA
10061-01-5	NA
100-61-8	NA
59-88-1	NA
100-64-1	NA
100643-71-8	NA
100-65-2	NA
100-69-6	NA
100-70-9	NA
1007-28-9	NA
100-74-3	NA
100-75-4	NA
100-76-5	NA
100-80-1	NA
10081-67-1	NA
56-93-9	NA
1008-65-7	NA
100-86-7	NA
1008-72-6	NA
100-88-9	NA
10094-34-5	NA
1009-61-6	NA
100-97-0	NA
1009-93-4	NA
101001-34-7	NA
101-02-0	NA
101-05-3	NA
101-10-0	NA
101-11-1	NA
101-14-4	NA
101-18-8	NA
101200-48-0	NA
101-20-2	NA
101-21-3	NA
101-26-8	NA
101-27-9	NA
101-37-1	NA
101-39-3	NA
101-41-7	NA
101-42-8	NA
1014-70-6	NA
10147-40-7	NA
101-48-4	NA
101530-10-3	NA
101-53-1	NA
2198-59-6	NA
101-55-3	NA
101-61-1	NA
10161-33-8	NA
101626-70-4	NA
101-67-7	NA
101-68-8	NA
101-70-2	NA
101-77-9	NA
101-79-1	NA
101-80-4	NA
101-84-8	NA
101-85-9	NA
101-86-0	NA
101-90-6	NA
10190-99-5	NA
101-97-3	NA
101973-77-7	NA
101975-10-4	NA
102-01-2	NA
102-06-7	NA
102-07-8	NA
102-08-9	NA
102-09-0	NA
102121-60-8	NA
10213-75-9	NA
102-16-9	NA
10217-34-2	NA
102-20-5	NA
10222-01-2	NA
102268-15-5	NA
102-27-2	NA
102-28-3	NA
102-29-4	NA
102-36-3	NA
10238-21-8	NA
102394-31-0	NA
102-40-9	NA
102-50-1	NA
1025-15-6	NA
102518-79-6	NA
1277-43-6	NA
10258-54-5	NA
102-60-3	NA
102625-70-7	NA
10265-92-6	NA
102676-31-3	NA
102-70-5	NA
1027-14-1	NA
102-71-6	NA
102-76-1	NA
102-77-2	NA
1027-87-8	NA
102-79-4	NA
10281-55-7	NA
102-81-8	NA
102-82-9	NA
1028-33-7	NA
102851-06-9	NA
102-85-2	NA
102-87-4	NA
10287-53-3	NA
102-96-5	NA
103-03-7	NA
103055-07-8	NA
103-05-9	NA
103-09-3	NA
10310-32-4	NA
103-11-7	NA
10311-84-9	NA
103-16-2	NA
872-90-2	NA
103177-37-3	NA
10319-14-9	NA
103-23-1	NA
1032350-13-2	NA
103-24-2	NA
103-26-4	NA
10326-41-7	NA
103-28-6	NA
103-29-7	NA
103-30-0	NA
103-33-3	NA
103-34-4	NA
103361-09-7	NA
103-36-6	NA
103-37-7	NA
10338-51-9	NA
103-38-8	NA
10339-55-6	NA
1034-01-1	NA
103-41-3	NA
103420-77-5	NA
103-45-7	NA
103475-41-8	NA
103-48-0	NA
103-49-1	NA
103-50-4	NA
103-52-6	NA
103-54-8	NA
103-56-0	NA
103577-45-3	NA
103-59-3	NA
103-60-6	NA
103628-46-2	NA
103-63-9	NA
103-65-1	NA
103-69-5	NA
103-70-8	NA
103-72-0	NA
103725-47-9	NA
10373-78-1	NA
103-74-2	NA
103-76-4	NA
90-33-5	NA
103766-25-2	NA
103775-14-0	NA
10381-75-6	NA
103-82-2	NA
103-83-3	NA
103-84-4	NA
103-85-5	NA
1038-59-1	NA
103878-83-7	NA
103890-78-4	NA
10389-73-8	NA
103-89-9	NA
103-90-2	NA
103922-33-4	NA
103-95-7	NA
10397-75-8	NA
10402-33-2	NA
10405-02-4	NA
104054-27-5	NA
104-06-3	NA
104098-48-8	NA
104-12-1	NA
104-13-2	NA
770-05-8	NA
10416-59-8	NA
10418-03-8	NA
104-20-1	NA
10420-33-4	NA
104206-82-8	NA
104-21-2	NA
104-22-3	NA
104227-87-4	NA
104-27-8	NA
104-28-9	NA
104-31-4	NA
104-32-5	NA
10433-59-7	NA
104344-23-2	NA
104376-79-6	NA
104-38-1	NA
104-40-5	NA
104-45-0	NA
104-46-1	NA
104-50-7	NA
104-51-8	NA
104-53-0	NA
10453-86-8	NA
104-54-1	NA
104-55-2	NA
104-61-0	NA
104-63-2	NA
191217-81-9	NA
104653-34-1	NA
104-66-5	NA
104-67-6	NA
10469-09-7	NA
104-72-3	NA
104-75-6	NA
104-76-7	NA
104795-68-8	NA
104-82-5	NA
10482-56-1	NA
104-85-8	NA
104-87-0	NA
104-88-1	NA
104-90-5	NA
104-91-6	NA
104-93-8	NA
20265-97-8	NA
104-98-3	NA
1050-48-2	NA
105-05-5	NA
105-06-6	NA
105-08-8	NA
105-11-3	NA
105-13-5	NA
105-16-8	NA
105-21-5	NA
105219-56-5	NA
10527-16-9	NA
105-30-6	NA
105-31-7	NA
105-34-0	NA
105-36-2	NA
105-37-3	NA
10539-19-2	NA
105-39-5	NA
105431-72-9	NA
105-44-2	NA
105-45-3	NA
10552-74-6	NA
105-53-3	NA
105-54-4	NA
105-55-5	NA
105-56-6	NA
105-57-7	NA
105-58-8	NA
105-59-9	NA
105-60-2	NA
105613-48-7	NA
105624-86-0	NA
105628-07-7	NA
10563-29-8	NA
105-67-9	NA
105-76-0	NA
105816-04-4	NA
105-85-1	NA
105-86-2	NA
105-87-3	NA
105-90-8	NA
10592-13-9	NA
10595-06-9	NA
105-95-3	NA
10595-72-9	NA
10595-95-6	NA
105-99-7	NA
10599-70-9	NA
106017-08-7	NA
106-02-5	NA
10605-21-7	NA
106133-22-6	NA
106-14-9	NA
1061517-62-1	NA
106-19-4	NA
106-20-7	NA
106-21-8	NA
1062243-51-9	NA
106-22-9	NA
106-23-0	NA
106-24-1	NA
106-25-2	NA
106-27-4	NA
106-29-6	NA
106308-44-5	NA
106-30-9	NA
106-31-0	NA
106-32-1	NA
106-33-2	NA
106-36-5	NA
106-37-6	NA
106-38-7	NA
106-40-1	NA
106-42-3	NA
106-43-4	NA
106-44-5	NA
106-45-6	NA
106-46-7	NA
20265-96-7	NA
106-48-9	NA
540-23-8	NA
624-18-0	NA
106-51-4	NA
106560-14-9	NA
106-63-8	NA
106-65-0	NA
106-68-3	NA
106685-40-9	NA
106-69-4	NA
106-71-8	NA
1067-25-0	NA
106-72-9	NA
106-75-2	NA
1067-53-4	NA
106-79-6	NA
106797-53-9	NA
106-87-6	NA
106-88-7	NA
1068967-96-3	NA
106-89-8	NA
106-91-2	NA
106-92-3	NA
106-93-4	NA
106-94-5	NA
106-95-6	NA
1069-66-5	NA
1070-11-7	NA
107-02-8	NA
107-04-0	NA
107-05-1	NA
107-06-2	NA
1070-70-8	NA
107-07-3	NA
107097-80-3	NA
107-12-0	NA
107-14-2	NA
5700-49-2	NA
107-18-6	NA
1071-93-8	NA
107-19-7	NA
107-20-0	NA
1072-15-7	NA
107-22-2	NA
1072-53-3	NA
1072-67-9	NA
1072-71-5	NA
1072-83-9	NA
107-30-2	NA
107-31-3	NA
107-35-7	NA
107-39-1	NA
107-40-4	NA
1074-12-0	NA
107-41-5	NA
590-47-6	NA
107-45-9	NA
107-46-0	NA
1074-82-4	NA
107-49-3	NA
107-51-7	NA
107534-96-3	NA
107-54-0	NA
107-58-4	NA
1075-89-4	NA
1076-56-8	NA
107-66-4	NA
1076-97-7	NA
107-70-0	NA
107724-20-9	NA
1077-28-7	NA
107-74-4	NA
107753-78-6	NA
107-75-5	NA
107793-72-6	NA
1078-19-9	NA
107-83-5	NA
107-86-8	NA
107868-30-4	NA
107-87-9	NA
107-88-0	NA
107-92-6	NA
107-94-8	NA
107-96-0	NA
107-98-2	NA
108-01-0	NA
108-03-2	NA
108-05-4	NA
108-09-8	NA
108-10-1	NA
108-11-2	NA
1081-34-1	NA
1081-50-1	NA
108-18-9	NA
108-19-0	NA
108-20-3	NA
98892-75-2	NA
108-21-4	NA
108-22-5	NA
108-24-7	NA
108-29-2	NA
108-30-5	NA
108-31-6	NA
108319-06-8	NA
108-32-7	NA
1083-27-8	NA
1083-57-4	NA
108-38-3	NA
108-42-9	NA
108-43-0	NA
638-03-9	NA
541-69-5	NA
108-46-3	NA
1084-65-7	NA
108-48-5	NA
1085-12-7	NA
108-55-4	NA
108-59-8	NA
108-60-1	NA
108-64-5	NA
108-65-6	NA
108-67-8	NA
108-68-9	NA
108-69-0	NA
108-70-3	NA
108-74-7	NA
108-77-0	NA
108-78-1	NA
108-80-5	NA
108-82-7	NA
108-83-8	NA
108852-90-0	NA
108-86-1	NA
108-87-2	NA
108-88-3	NA
108-89-4	NA
108-90-7	NA
4998-76-9	NA
108-93-0	NA
108-94-1	NA
108-95-2	NA
108-98-5	NA
108-99-6	NA
109-02-4	NA
109-04-6	NA
109-06-8	NA
109-08-0	NA
109-09-1	NA
109-16-0	NA
109-17-1	NA
1092351-67-1	NA
109293-97-2	NA
109293-98-3	NA
109-29-5	NA
109-31-9	NA
1094-08-2	NA
109-42-2	NA
109-43-3	NA
109-46-6	NA
109-52-4	NA
109-53-5	NA
109543-76-2	NA
109-55-7	NA
109-57-9	NA
1095-90-5	NA
109-59-1	NA
109-60-4	NA
109-64-8	NA
109-66-0	NA
109-67-1	NA
109-69-3	NA
109732-56-1	NA
109-73-9	NA
109-77-3	NA
109-78-4	NA
109-79-5	NA
109-83-1	NA
109-84-2	NA
109-86-4	NA
660-68-4	NA
109-97-7	NA
109-99-9	NA
110-00-9	NA
110-01-0	NA
110-02-1	NA
110-03-2	NA
110-05-4	NA
110-12-3	NA
110-13-4	NA
11013-97-1	NA
110-18-9	NA
110-19-0	NA
110-21-4	NA
110221-44-8	NA
110235-47-7	NA
110-25-8	NA
110-26-9	NA
110-27-0	NA
110-33-8	NA
110-38-3	NA
110-40-7	NA
110-41-8	NA
110-42-9	NA
110-43-0	NA
110-44-1	NA
110-46-3	NA
110-52-1	NA
110-53-2	NA
110-54-3	NA
110553-27-0	NA
110-57-6	NA
110-59-8	NA
110-61-2	NA
110-62-3	NA
110-63-4	NA
110-64-5	NA
110-65-6	NA
110-67-8	NA
110-71-4	NA
110-73-6	NA
110-75-8	NA
110-80-5	NA
110816-79-0	NA
110-82-7	NA
142-64-3	NA
628-13-7	NA
110871-86-8	NA
110-87-2	NA
110-88-3	NA
110-89-4	NA
4856-95-5	NA
110-93-0	NA
110-94-1	NA
110-95-2	NA
110958-19-5	NA
110-97-4	NA
110-98-5	NA
110-99-6	NA
111-11-5	NA
111-12-6	NA
111-14-8	NA
111-15-9	NA
111-16-0	NA
111-17-1	NA
1111-78-0	NA
111-18-2	NA
111-20-6	NA
111-21-7	NA
1112-39-6	NA
111-24-0	NA
111-25-1	NA
111-26-2	NA
111-27-3	NA
111-29-5	NA
1113-02-6	NA
111-30-8	NA
111-31-9	NA
111-34-2	NA
111-36-4	NA
111-40-0	NA
111406-87-2	NA
111-41-1	NA
111-42-2	NA
111-43-3	NA
111-44-4	NA
111-46-6	NA
1114-71-2	NA
111-48-8	NA
111-49-9	NA
1115-20-4	NA
111-55-7	NA
657-24-9	NA
111-62-6	NA
111-64-8	NA
1116-54-7	NA
111-65-9	NA
111-66-0	NA
111-68-2	NA
111686-79-4	NA
111-69-3	NA
111696-23-2	NA
111-70-6	NA
111-71-7	NA
1117-55-1	NA
111-76-2	NA
111-77-3	NA
111-78-4	NA
1117-86-8	NA
111-80-8	NA
1118-12-3	NA
111812-58-9	NA
111-82-0	NA
1118-27-0	NA
111-83-1	NA
1118-39-4	NA
111-84-2	NA
111-85-3	NA
111-86-4	NA
1118-71-4	NA
111-87-5	NA
111-88-6	NA
1118-92-9	NA
111-90-0	NA
111-91-1	NA
111-92-2	NA
1119-40-0	NA
111-94-4	NA
1119-62-6	NA
111-96-6	NA
111-97-7	NA
111988-49-9	NA
111991-09-4	NA
1120-01-0	NA
1120-04-3	NA
1120-21-4	NA
1120-36-1	NA
112-03-8	NA
112-05-0	NA
112-06-1	NA
1120-71-4	NA
112-07-2	NA
112-12-9	NA
112-14-1	NA
112-15-2	NA
112-16-3	NA
112-17-4	NA
1121-76-2	NA
1121-78-4	NA
112-18-5	NA
1121-92-2	NA
112226-61-6	NA
112-24-3	NA
112-25-4	NA
1122-58-3	NA
1122-62-9	NA
112-26-5	NA
112281-77-3	NA
112-29-8	NA
112-30-1	NA
112-31-2	NA
112-34-5	NA
112-35-6	NA
112-36-7	NA
112-37-8	NA
1123-85-9	NA
112-38-9	NA
112-39-0	NA
112398-08-0	NA
26576-84-1	NA
65350-59-6	NA
112-40-3	NA
1124-04-5	NA
1124-05-6	NA
112410-23-8	NA
1124-11-4	NA
112-41-4	NA
112-42-5	NA
1124-33-0	NA
112-44-7	NA
112-45-8	NA
1124-63-6	NA
874-81-7	NA
112-49-2	NA
112-50-5	NA
1125-21-9	NA
112-52-7	NA
112529-15-4	NA
112-53-8	NA
112-55-0	NA
112-56-1	NA
112-57-2	NA
112-59-4	NA
112-60-7	NA
112-62-9	NA
112-63-0	NA
112-66-3	NA
112665-43-7	NA
1126-78-9	NA
112-69-6	NA
112-70-9	NA
112-71-0	NA
112-72-1	NA
112-73-2	NA
112733-06-9	NA
112-75-4	NA
112-80-1	NA
112809-51-5	NA
112811-59-3	NA
112-82-3	NA
112887-68-0	NA
112-88-9	NA
112-90-3	NA
112-92-5	NA
112965-21-6	NA
112984-60-8	NA
113-07-5	NA
1131-18-6	NA
113136-77-9	NA
113-18-8	NA
113-24-6	NA
1132-61-2	NA
1134-23-2	NA
113-42-8	NA
1134-47-0	NA
113-48-4	NA
1135-66-6	NA
113617-63-3	NA
113712-98-4	NA
113734-18-2	NA
1137-42-4	NA
1139-30-6	NA
113981-44-5	NA
114-07-8	NA
1141-38-4	NA
114-26-1	NA
114311-32-9	NA
1143-38-0	NA
1143-72-2	NA
114417-20-8	NA
6533-68-2	NA
114607-46-4	NA
114651-37-5	NA
1146-98-1	NA
114772-53-1	NA
114798-26-4	NA
114-80-7	NA
114-83-0	NA
114856-44-9	NA
114-91-0	NA
114977-28-5	NA
115-02-6	NA
115-17-3	NA
115-18-4	NA
115-19-5	NA
115-24-2	NA
1152-61-0	NA
115-27-5	NA
115-28-6	NA
115-33-3	NA
115344-47-3	NA
115-39-9	NA
115436-72-1	NA
115-44-6	NA
1154-59-2	NA
115-46-8	NA
115550-35-1	NA
1156-19-0	NA
115-70-8	NA
115-77-5	NA
115-79-7	NA
115-84-4	NA
115-90-2	NA
115-93-5	NA
115-95-7	NA
115964-29-9	NA
115-96-8	NA
115-99-1	NA
116-02-9	NA
116-06-3	NA
116-16-5	NA
116-17-6	NA
116255-48-2	NA
116-25-6	NA
116-26-7	NA
116287-13-9	NA
116-29-0	NA
116296-31-2	NA
116308-55-5	NA
1163-19-5	NA
116-38-1	NA
116-43-8	NA
116-52-9	NA
116-53-0	NA
1166-34-3	NA
116649-85-5	NA
1166-52-5	NA
116714-46-6	NA
116-81-4	NA
117-08-8	NA
117-10-2	NA
117-18-0	NA
117332-93-1	NA
117337-19-6	NA
117-37-3	NA
6151-25-3	NA
117428-22-5	NA
1176-74-5	NA
117718-60-2	NA
1177-87-3	NA
117-79-3	NA
117-81-7	NA
117-82-8	NA
117-83-9	NA
117-84-0	NA
50978-11-5	NA
117976-90-6	NA
117-99-7	NA
1180-71-8	NA
118134-30-8	NA
118244-44-3	NA
118288-08-7	NA
118292-40-3	NA
118-29-6	NA
118409-57-7	NA
118-47-8	NA
118-48-9	NA
118499-70-0	NA
118-52-5	NA
77-86-1	NA
1185-55-3	NA
118-55-8	NA
118-56-9	NA
118-58-1	NA
118-60-5	NA
118-61-6	NA
118635-52-2	NA
118635-68-0	NA
118-69-4	NA
1187-03-7	NA
118-71-8	NA
118-74-1	NA
1187-42-4	NA
118-75-2	NA
118-79-6	NA
118-82-1	NA
1188-21-2	NA
1188-37-0	NA
1188-38-1	NA
118-88-7	NA
118-90-1	NA
1189-08-8	NA
118909-22-1	NA
118-91-2	NA
118-92-3	NA
118-93-4	NA
119-07-3	NA
119-10-8	NA
1191-16-8	NA
119-13-1	NA
1191-41-9	NA
1191-50-0	NA
1191-62-4	NA
216300-12-8	NA
119-17-5	NA
1192-28-5	NA
1192-52-5	NA
119-27-7	NA
1193-18-6	NA
119-32-4	NA
119-34-6	NA
119-36-8	NA
1193-81-3	NA
119-39-1	NA
119-40-4	NA
119413-54-6	NA
1194-65-6	NA
119-48-2	NA
119515-38-7	NA
1195-16-0	NA
119-53-9	NA
1196-01-6	NA
119615-63-3	NA
119-61-9	NA
119-64-2	NA
119-65-3	NA
1197-01-9	NA
1197334-04-5	NA
119-75-5	NA
119-84-6	NA
1198-77-2	NA
20325-40-0	NA
612-82-8	NA
120011-70-3	NA
120066-54-8	NA
120068-37-3	NA
120-07-0	NA
120081-14-3	NA
120116-88-3	NA
120-12-7	NA
120-14-9	NA
120-18-3	NA
120210-48-2	NA
120-21-8	NA
120-23-0	NA
120-29-6	NA
120-32-1	NA
120-36-5	NA
120-37-6	NA
120-45-6	NA
120-46-7	NA
120-47-8	NA
120-50-3	NA
120511-73-1	NA
120-51-4	NA
1205-17-0	NA
120-55-8	NA
1205-64-7	NA
120-56-9	NA
120-57-0	NA
120-58-1	NA
120-61-6	NA
120638-55-3	NA
120-65-0	NA
120-66-1	NA
1207-12-1	NA
120-71-8	NA
120-72-9	NA
120-75-2	NA
120-78-5	NA
120-80-9	NA
120-82-1	NA
120-83-2	NA
120-92-3	NA
120928-09-8	NA
120-93-4	NA
120-94-5	NA
120-95-6	NA
120958-90-9	NA
120983-64-4	NA
121-00-6	NA
1210-12-4	NA
121032-29-9	NA
1210-35-1	NA
121-03-9	NA
121-14-2	NA
121-17-5	NA
1212-29-9	NA
121268-17-5	NA
1212-72-2	NA
121288-39-9	NA
1213-06-5	NA
121-32-4	NA
121-33-5	NA
121-39-1	NA
1214-39-7	NA
121-44-8	NA
121-45-9	NA
121-47-1	NA
121552-61-2	NA
1215-83-4	NA
121-60-8	NA
121-61-9	NA
1216-44-0	NA
121-66-4	NA
1216920-18-1	NA
121-69-7	NA
121-72-2	NA
121-73-3	NA
121-75-5	NA
121-79-9	NA
121-81-3	NA
1218-35-5	NA
121-86-8	NA
121-87-9	NA
121-88-0	NA
121-89-1	NA
121-90-4	NA
121-91-5	NA
121-92-6	NA
1219-38-1	NA
121-98-2	NA
122-00-9	NA
122-01-0	NA
122-03-2	NA
122-04-3	NA
1220-83-3	NA
122111-03-9	NA
122-11-2	NA
1221445-34-6	NA
122-14-5	NA
122-16-7	NA
122-20-3	NA
1222-57-7	NA
1222-98-6	NA
155141-29-0	NA
122341-38-2	NA
122-34-9	NA
122-37-2	NA
122-39-4	NA
122-40-7	NA
122-42-9	NA
122454-29-9	NA
122-46-3	NA
1224-92-6	NA
122-51-0	NA
1225-20-3	NA
122-52-1	NA
1225-55-4	NA
122-57-6	NA
122-59-8	NA
122-60-1	NA
122-62-3	NA
122-63-4	NA
122-66-7	NA
122-67-8	NA
122-69-0	NA
122-70-3	NA
122-72-5	NA
122-73-6	NA
122-78-1	NA
122795-43-1	NA
122-80-5	NA
122-82-7	NA
122836-35-5	NA
122852-69-1	NA
122-88-3	NA
122892-31-3	NA
122-91-8	NA
1229-29-4	NA
122931-48-0	NA
122-96-3	NA
122-97-4	NA
122-99-6	NA
123-00-2	NA
123-01-3	NA
123013-22-9	NA
123-02-4	NA
123040-69-7	NA
123-05-7	NA
123-07-9	NA
123-09-1	NA
123-11-5	NA
123122-55-4	NA
123-15-9	NA
123-17-1	NA
123-18-2	NA
123-25-1	NA
123258-84-4	NA
123-29-5	NA
123-30-8	NA
123312-89-0	NA
123318-82-1	NA
123-31-9	NA
123-33-1	NA
123-34-2	NA
123343-16-8	NA
123-35-3	NA
123-38-6	NA
67-48-1	NA
123-42-2	NA
123447-62-1	NA
123-51-3	NA
123-54-6	NA
123548-56-1	NA
123-56-8	NA
1235-82-1	NA
123-62-6	NA
123-63-7	NA
123-66-0	NA
123-72-8	NA
123-76-2	NA
123-77-3	NA
123-81-9	NA
123-86-4	NA
123-91-1	NA
123-92-2	NA
1239-29-8	NA
123-94-4	NA
1239-45-8	NA
123-96-6	NA
123-99-9	NA
124-02-7	NA
124-04-9	NA
124-05-0	NA
124-06-1	NA
124-07-2	NA
124-09-4	NA
124-10-7	NA
124-12-9	NA
124-13-0	NA
124-17-4	NA
124-18-5	NA
1241-94-7	NA
124-19-6	NA
124-25-4	NA
142-59-6	NA
124-28-7	NA
57-13-6	NA
124-48-1	NA
124-63-0	NA
55566-30-8	NA
124-68-5	NA
1247-42-3	NA
124-76-5	NA
124832-27-5	NA
1248-42-6	NA
124858-35-1	NA
124-94-7	NA
125-04-2	NA
125116-23-6	NA
125-12-2	NA
125-13-3	NA
125-31-5	NA
125-33-7	NA
125401-92-5	NA
125-51-9	NA
125-60-0	NA
845835-03-2	NA
94280-72-5	NA
126-00-1	NA
1260-17-9	NA
126-06-7	NA
126-07-8	NA
126-11-4	NA
126-14-7	NA
126-27-2	NA
126-30-7	NA
126-33-0	NA
126-58-9	NA
126-71-6	NA
126-75-0	NA
126-83-0	NA
126833-17-8	NA
126-85-2	NA
126-86-3	NA
126-92-1	NA
126-98-7	NA
127045-41-4	NA
127-17-3	NA
127-18-4	NA
127-19-5	NA
127-20-8	NA
127-25-3	NA
127254-12-0	NA
127294-70-6	NA
127-31-1	NA
127-39-9	NA
127-41-3	NA
127-47-9	NA
127-48-0	NA
127-51-5	NA
127-63-9	NA
127-68-4	NA
127-69-5	NA
12771-68-5	NA
127-71-9	NA
127-77-5	NA
127-79-7	NA
127-91-3	NA
127985-21-1	NA
128-09-6	NA
128312-51-6	NA
128-37-0	NA
128420-61-1	NA
82385-42-0	NA
128-62-1	NA
128794-94-5	NA
128-95-0	NA
129-00-0	NA
2610-86-8	NA
129101-54-8	NA
129-15-7	NA
129-17-9	NA
129-20-4	NA
129298-91-5	NA
129453-61-8	NA
129618-40-2	NA
129-73-7	NA
129-81-7	NA
13010-08-7	NA
13010-47-4	NA
13014-18-1	NA
13014-24-9	NA
130-14-3	NA
130-16-5	NA
130-17-6	NA
13019-22-2	NA
130-20-1	NA
13020-57-0	NA
130-26-7	NA
13031-43-1	NA
13035-61-5	NA
13047-13-7	NA
13048-33-4	NA
130693-82-2	NA
13071-79-9	NA
130-80-3	NA
130929-57-6	NA
6119-47-7	NA
1310709-74-0	NA
131-08-8	NA
131-09-9	NA
131-11-3	NA
13114-72-2	NA
131-16-8	NA
131-17-9	NA
131-18-0	NA
131341-86-1	NA
131-52-2	NA
131-53-3	NA
131-54-4	NA
131-55-5	NA
131-56-6	NA
131-67-9	NA
131-70-4	NA
13171-00-1	NA
13171-21-6	NA
13171-25-0	NA
131807-57-3	NA
13181-17-4	NA
13183-79-4	NA
131860-33-8	NA
131-89-5	NA
13189-98-5	NA
13194-48-4	NA
131983-72-7	NA
132203-70-4	NA
132-20-7	NA
6109-97-3	NA
132539-06-1	NA
13254-34-7	NA
132-54-7	NA
13255-50-0	NA
132-60-5	NA
132-64-9	NA
132-65-0	NA
132907-72-3	NA
13292-46-1	NA
132-98-9	NA
133005-40-0	NA
13301-61-6	NA
133-06-2	NA
133-10-8	NA
13311-84-7	NA
133-11-9	NA
133-18-6	NA
133-32-4	NA
98-11-3	NA
13338-63-1	NA
13347-42-7	NA
13360-45-7	NA
13360-63-9	NA
13360-78-6	NA
13361-34-7	NA
133-67-5	NA
13372-77-5	NA
13380-94-4	NA
1338-43-8	NA
133855-98-8	NA
133-90-4	NA
134002-60-1	NA
13402-08-9	NA
5743-28-2	NA
134-09-8	NA
13412-64-1	NA
134-20-3	NA
13426-94-3	NA
134308-13-7	NA
148-24-3	NA
134-32-7	NA
134-36-1	NA
134523-00-5	NA
134523-03-8	NA
13457-18-6	NA
134605-64-4	NA
134-62-3	NA
13466-78-9	NA
134678-17-4	NA
13472-08-7	NA
134-80-5	NA
134-81-6	NA
13481-87-3	NA
134-84-9	NA
134-85-0	NA
134865-33-1	NA
13491-79-7	NA
13494-07-0	NA
135-02-4	NA
135046-48-9	NA
13506-76-8	NA
135-07-9	NA
135080-03-4	NA
135-09-1	NA
135158-54-2	NA
135159-51-2	NA
135-19-3	NA
135-20-6	NA
13523-86-9	NA
135410-20-7	NA
13547-70-1	NA
135-51-3	NA
135-57-9	NA
135590-91-9	NA
135-62-6	NA
135-65-9	NA
833-66-9	NA
135-77-3	NA
135-79-5	NA
135-88-6	NA
13593-03-8	NA
135-98-8	NA
136042-19-8	NA
13608-87-2	NA
13609-67-1	NA
13614-98-7	NA
136-32-3	NA
136-35-6	NA
136381-85-6	NA
136-40-3	NA
136-44-7	NA
136-45-8	NA
136-47-0	NA
13647-35-3	NA
3164-85-0	NA
13655-52-2	NA
136-60-7	NA
13674-84-5	NA
13674-87-8	NA
136-77-6	NA
13678-68-7	NA
13679-70-4	NA
13680-35-8	NA
13684-56-5	NA
13684-63-4	NA
136-85-6	NA
136-95-8	NA
137-00-8	NA
137-03-1	NA
137-06-4	NA
13706-86-0	NA
13708-12-8	NA
137-09-7	NA
13710-19-5	NA
137160-11-3	NA
137-16-6	NA
137-17-7	NA
137-19-9	NA
137215-12-4	NA
137234-62-9	NA
137-26-8	NA
137-32-6	NA
13739-02-1	NA
4075-81-4	NA
6734-80-1	NA
137-58-6	NA
137-66-6	NA
137-86-0	NA
137-88-2	NA
137975-06-5	NA
138112-76-2	NA
138-14-7	NA
138-15-8	NA
13816-33-6	NA
138-22-7	NA
138261-41-3	NA
13826-35-2	NA
138-37-4	NA
13838-16-9	NA
138402-11-6	NA
138-41-0	NA
138472-01-2	NA
13851-11-1	NA
138729-47-2	NA
138786-67-1	NA
138-86-3	NA
138-87-4	NA
138890-62-7	NA
138-89-6	NA
13889-92-4	NA
138-92-1	NA
13893-53-3	NA
13898-58-3	NA
139-02-6	NA
139-05-9	NA
139110-80-8	NA
13912-80-6	NA
139-13-9	NA
139149-55-6	NA
139233-53-7	NA
139264-17-8	NA
139-40-2	NA
139481-59-7	NA
13952-84-6	NA
139-65-1	NA
139-66-2	NA
1397-89-3	NA
139-87-7	NA
14007-64-8	NA
140-07-8	NA
14008-48-1	NA
140-08-9	NA
140-10-3	NA
140-29-4	NA
140-31-8	NA
140-38-5	NA
140-39-6	NA
140-40-9	NA
140462-76-6	NA
140-49-8	NA
140-53-4	NA
140-56-7	NA
140-57-8	NA
140-66-9	NA
140-67-0	NA
14073-97-3	NA
140-79-4	NA
140-87-4	NA
140-88-5	NA
140-90-9	NA
140923-17-7	NA
140-93-2	NA
140939-15-7	NA
140939-17-9	NA
140-95-4	NA
141-03-7	NA
141-04-8	NA
141-05-9	NA
141112-29-0	NA
141-12-8	NA
141-14-0	NA
141-16-2	NA
141-17-3	NA
141-19-5	NA
141200-24-0	NA
141-22-0	NA
141-23-1	NA
141-24-2	NA
141-25-3	NA
141-32-2	NA
141-43-5	NA
141517-21-7	NA
141-66-2	NA
141-75-3	NA
141-78-6	NA
141-79-7	NA
141-82-2	NA
141-86-6	NA
141-90-2	NA
141-91-3	NA
141-92-4	NA
141-93-5	NA
141-97-9	NA
1420-07-1	NA
62-53-3	NA
14205-39-1	NA
142-08-5	NA
142-09-6	NA
1421-14-3	NA
1421-63-2	NA
142-16-5	NA
[truncated: 6,312 more rows]
