# Supplementary material for: High-Throughput Chemical Screening and Structure-Based Models to Predict hERG Inhibition
Source: Biology (Basel). 2022 Jan 28;11(2):209. doi: 10.3390/biology11020209 (PMC8869358; doi:10.3390/biology11020209)
Supplement: Supplementary file 1 [file biology-11-00209-s001.zip › SupplementaryE.csv]

CASRN	nH	HalCount	NumHeteroatoms	HeavyAtomCount	Fcount	ClCount	BrCount	ICount	CCount	PCount	SCount	OCount	NCount	RingCount	NumRotatableBonds	NumHDonors	NumHAcceptors	SingleBoundCount	DoubleBoundCount	ArBoundCount	TripleBoundCount	NumAllatoms	Path1Count	Path2Count	Path3Count	Path4Count	Path5Count	Path6Count	NHOHCount	NOCount	NumAliphaticCarbocycles	NumAliphaticHeterocycles	NumAliphaticRings	NumAromaticCarbocycles	NumAromaticHeterocycles	NumAromaticRings	NumSaturatedCarbocycles	NumSaturatedHeterocycles	NumSaturatedRings	FractionCSP3	NumLipinskiHBA	NumLipinskiHBD	NumStereocenters	NumUnspecifiedStereocenters	NumAmideBonds	MolLogP	MolLogP2	MolMR	Hy
68844-77-9	31	1	6	34	1	0	0	0	28	0	0	1	4	5	8	1	5	16	0	22	0	65	38	52	68	88	117	129	1	5	0	1	1	3	1	4	0	1	1	0.321429	5	1	0	0	0	5.3513	28.636412	135.0177	-0.421163
2465-27-2	21	0	3	20	0	0	0	0	17	0	0	0	3	2	4	1	3	8	1	12	0	41	21	29	36	40	48	54	1	3	0	0	0	2	0	2	0	0	0	0.235294	3	1	0	0	0	3.23477	10.463737	87.4687	-0.369654
123524-52-7	34	0	10	43	0	0	0	0	33	0	0	6	4	5	9	2	9	24	5	18	0	77	47	67	90	124	160	188	3	10	0	2	2	3	0	3	0	1	1	0.272727	10	3	1	1	0	4.6945	22.03833	160.2945	-0.392181
76150-91-9	8	4	8	24	0	4	0	0	16	0	0	2	2	3	4	0	4	8	0	18	0	32	26	36	44	54	68	65	0	4	0	0	0	1	2	3	0	0	0	0	4	0	0	0	0	6.6748	44.552955	95.104	-0.658212
2425-06-1	9	4	8	18	0	4	0	0	10	0	1	2	1	2	3	0	3	16	3	0	0	27	19	29	38	46	58	61	0	3	1	1	2	0	0	0	0	1	1	0.6	3	0	2	2	2	3.5209	12.396737	74.729	-0.545354
57-74-9	6	8	8	18	0	8	0	0	10	0	0	0	0	3	0	0	0	19	1	0	0	24	20	37	62	90	122	155	0	0	3	0	3	0	0	0	2	0	2	0.8	0	0	6	6	0	5.6828	32.294216	81.216	-0.545354
510-15-6	14	2	5	21	0	2	0	0	16	0	0	3	0	2	4	1	3	9	1	12	0	35	22	31	41	49	59	62	1	3	0	0	0	2	0	2	0	0	0	0.1875	3	1	0	0	0	3.7924	14.382298	82.5358	-0.291272
117279-73-9	29	1	6	34	0	1	0	0	28	0	1	0	4	5	6	0	5	15	1	22	0	63	38	55	75	105	138	172	0	4	0	1	1	2	2	4	0	0	0	0.321429	4	0	1	1	0	7.18632	51.643195	141.871	-0.816815
56-72-4	16	1	8	22	0	1	0	0	14	1	1	5	0	2	6	0	6	10	2	11	0	38	23	33	42	53	62	70	0	5	0	0	0	1	1	2	0	0	0	0.357143	5	0	0	0	0	4.43112	19.634824	90.396	-0.627342
53-19-0	10	4	4	18	0	4	0	0	14	0	0	0	0	2	3	0	0	7	0	12	0	28	19	26	33	42	50	44	0	0	0	0	0	2	0	2	0	0	0	0.142857	0	0	1	1	0	5.929	35.153041	80.241	-0.763496
72-54-8	10	4	4	18	0	4	0	0	14	0	0	0	0	2	3	0	0	7	0	12	0	28	19	26	32	40	48	46	0	0	0	0	0	2	0	2	0	0	0	0.142857	0	0	0	0	0	5.929	35.153041	80.241	-0.763496
72-55-9	8	4	4	18	0	4	0	0	14	0	0	0	0	2	2	0	0	6	1	12	0	26	19	26	32	40	48	46	0	0	0	0	0	2	0	2	0	0	0	0	0	0	0	0	0	6.1879	38.290106	80.632	-0.763496
117-80-6	4	2	4	14	0	2	0	0	10	0	0	2	0	2	0	0	2	6	3	6	0	18	15	22	31	38	46	44	0	2	1	0	1	1	0	1	0	0	0	0	2	0	0	0	0	2.7548	7.588923	53.835	-0.696088
97-16-5	8	2	6	18	0	2	0	0	12	0	1	3	0	2	3	0	3	5	2	12	0	26	19	27	32	38	45	39	0	3	0	0	0	2	0	2	0	0	0	0	3	0	0	0	0	3.7611	14.145873	70.7178	-0.654425
115-32-2	9	5	6	20	0	5	0	0	14	0	0	1	0	2	2	1	1	9	0	12	0	29	21	32	41	48	56	58	1	1	0	0	0	2	0	2	0	0	0	0.142857	1	1	0	0	0	5.5995	31.3544	86.1928	-0.222058
115-29-7	6	6	10	19	0	6	0	0	9	0	1	3	0	3	0	0	3	19	2	0	0	25	21	37	60	84	111	140	0	3	2	1	3	0	0	0	1	1	2	0.777778	3	0	4	4	0	3.6898	13.614624	77.3634	-0.465574
54143-55-4	20	6	11	28	6	0	0	0	17	0	0	3	2	2	7	2	4	22	1	6	0	48	29	41	42	50	65	66	2	5	0	1	1	1	0	1	0	1	1	0.588235	5	2	1	1	1	3.4407	11.838416	87.5169	0.38836
54910-89-3	18	3	5	22	3	0	0	0	17	0	0	1	1	2	6	1	2	11	0	12	0	40	23	31	36	42	51	53	1	2	0	0	0	2	0	2	0	0	0	0.294118	2	1	1	1	0	4.435	19.669225	79.7987	-0.309594
548-62-9	30	0	3	28	0	0	0	0	25	0	0	0	3	3	4	0	2	14	4	12	0	58	30	42	54	66	84	99	0	3	1	0	1	2	0	2	0	0	0	0.24	3	0	0	0	0	4.4596	19.888032	122.9554	-0.883552
319-84-6	6	6	6	12	0	6	0	0	6	0	0	0	0	1	0	0	0	12	0	0	0	18	12	18	24	24	24	19	0	0	1	0	1	0	0	0	1	0	1	1	0	0	0	0	0	3.6444	13.281651	57.846	-0.484397
58-89-9	6	6	6	12	0	6	0	0	6	0	0	0	0	1	0	0	0	12	0	0	0	18	12	18	24	24	24	19	0	0	1	0	1	0	0	0	1	0	1	1	0	0	0	0	0	3.6444	13.281651	57.846	-0.484397
26049-70-7	8	0	7	16	0	0	0	0	9	0	1	2	4	2	3	2	6	5	1	11	0	24	17	23	29	34	39	44	3	6	0	0	0	1	1	2	0	0	0	0	6	3	0	0	0	2.0039	4.015615	62.0145	-0.045872
143-50-0	0	10	11	21	0	10	0	0	10	0	0	1	0	6	0	0	1	24	1	0	0	21	25	57	120	216	368	572	0	1	6	0	6	0	0	0	6	0	6	0.9	1	0	4	4	0	4.6182	21.327771	88.116	-0.469024
89226-75-5	38	0	10	45	0	0	0	0	35	0	0	6	4	5	10	1	9	26	5	18	0	83	49	68	92	124	160	176	1	10	0	2	2	3	0	3	0	1	1	0.314286	10	1	1	1	0	4.953	24.532209	170.0881	-0.407204
33032-12-1	19	0	4	18	0	0	0	0	14	0	1	0	3	2	6	0	4	8	0	11	0	37	19	24	28	34	38	38	0	3	0	0	0	0	2	2	0	0	0	0.357143	3	0	0	0	0	2.7113	7.351148	78.16	-0.763496
119-47-1	32	0	2	25	0	0	0	0	23	0	0	2	0	2	2	2	2	14	0	12	0	57	26	41	48	62	76	71	2	2	0	0	0	2	0	2	0	0	0	0.478261	2	2	0	0	0	5.90044	34.815192	105.8936	0.114693
1836-75-5	7	2	6	18	0	2	0	0	12	0	0	3	1	2	3	0	3	6	1	12	0	25	19	26	31	36	44	43	0	4	0	0	0	2	0	2	0	0	0	0	4	0	0	0	0	4.6939	22.032697	69.6324	-0.654425
56-38-2	14	0	8	18	0	0	0	0	10	1	1	5	1	1	7	0	6	10	2	6	0	32	18	24	27	31	32	32	0	6	0	0	0	1	0	1	0	0	0	0.4	6	0	0	0	0	3.2711	10.700095	71.2614	-0.545354
6724-53-4	35	0	1	20	0	0	0	0	19	0	0	0	1	3	4	1	1	22	0	0	0	55	22	28	36	46	58	55	1	1	2	1	3	0	0	0	2	1	3	1	1	1	1	1	0	5.2954	28.041261	86.8987	-0.468052
2257-09-2	9	0	2	11	0	0	0	0	9	0	1	0	1	1	3	0	2	3	2	6	0	20	11	12	13	14	15	11	0	1	0	0	0	1	0	1	0	0	0	0.222222	1	0	0	0	0	2.3319	5.437758	50.039	-0.789532
59-96-1	22	1	3	21	0	1	0	0	18	0	0	1	1	2	8	0	2	10	0	12	0	43	22	27	32	37	43	37	0	2	0	0	0	2	0	2	0	0	0	0.333333	2	0	1	1	0	4.1949	17.597186	88.971	-0.844243
120-62-7	28	0	4	22	0	0	0	0	18	0	1	3	0	2	10	0	3	17	0	6	0	50	23	29	35	41	46	49	0	3	0	1	1	1	0	1	0	0	0	0.666667	3	0	2	2	0	4.4555	19.85148	92.1164	-0.806582
60-87-7	20	0	3	20	0	0	0	0	17	0	1	0	2	3	3	0	3	10	0	12	0	40	22	31	42	56	78	89	0	2	0	1	1	2	0	2	0	0	0	0.294118	2	0	1	1	0	4.2394	17.972512	87.162	-0.836378
91-84-9	23	0	4	21	0	0	0	0	17	0	0	1	3	2	7	0	4	10	0	12	0	44	22	28	33	39	49	48	0	4	0	0	0	1	1	2	0	0	0	0.352941	4	0	0	0	0	2.6584	7.067091	86.835	-0.797341
50-55-5	40	0	11	44	0	0	0	0	33	0	0	9	2	6	8	1	10	31	2	16	0	84	49	72	106	150	208	263	1	11	1	2	3	2	1	3	1	1	2	0.515152	11	1	6	0	0	4.1711	17.398075	160.6872	-0.377258
133-07-3	4	3	7	16	0	3	0	0	9	0	1	2	1	2	1	0	3	9	2	6	0	20	17	26	32	44	54	53	0	3	0	1	1	1	0	1	0	0	0	0.111111	3	0	0	0	2	3.2585	10.617822	64.823	-0.550464
81-15-2	15	0	9	21	0	0	0	0	12	0	0	6	3	1	3	0	6	12	3	6	0	36	21	33	42	60	72	67	0	9	0	0	0	1	0	1	0	0	0	0.5	9	0	0	0	0	3.32554	11.059216	74.5792	-0.562829
486-12-4	22	0	2	21	0	0	0	0	19	0	0	0	2	3	4	0	2	10	1	12	0	43	23	30	38	47	55	57	0	2	0	1	1	1	1	2	0	1	1	0.315789	2	0	0	0	0	3.91752	15.346963	88.169	-0.891145
126-72-7	15	6	11	20	0	0	6	0	9	1	0	4	0	0	12	0	4	18	1	0	0	35	19	24	24	21	27	24	0	4	0	0	0	0	0	0	0	0	0	1	4	0	3	3	0	5.6195	31.57878	104.9895	-0.442788
20624-25-3	10	0	3	8	0	0	0	0	5	0	2	0	1	0	2	0	2	6	1	0	0	18	7	8	8	5	0	0	0	1	0	0	0	0	0	0	0	0	0	0.8	1	0	0	0	0	1.16	1.3456	42.884	-0.591497
58-27-5	8	0	2	13	0	0	0	0	11	0	0	2	0	2	0	0	2	5	3	6	0	21	14	20	27	34	41	37	0	2	1	0	1	1	0	1	0	0	0	0.090909	2	0	0	0	0	2.0119	4.047742	48.86	-0.822393
2104-64-5	14	0	7	21	0	0	0	0	14	1	1	4	1	2	6	0	5	8	2	12	0	35	22	30	37	44	51	50	0	5	0	0	0	2	0	2	0	0	0	0.142857	5	0	1	1	0	3.6451	13.286754	85.7114	-0.656633
3424-82-6	8	4	4	18	0	4	0	0	14	0	0	0	0	2	2	0	0	6	1	12	0	26	19	26	33	42	50	44	0	0	0	0	0	2	0	2	0	0	0	0	0	0	0	0	0	6.1879	38.290106	80.632	-0.763496
58-72-0	16	0	0	20	0	0	0	0	20	0	0	0	0	3	3	0	0	3	1	18	0	36	22	28	36	46	58	55	0	0	0	0	0	3	0	3	0	0	0	0	0	0	0	0	0	5.2755	27.8309	86.299	-0.983974
789-02-6	9	5	5	19	0	5	0	0	14	0	0	0	0	2	2	0	0	8	0	12	0	28	20	29	35	46	55	48	0	0	0	0	0	2	0	2	0	0	0	0.142857	0	0	1	1	0	6.4955	42.19152	85.037	-0.724226
68047-06-3	29	0	3	29	0	0	0	0	26	0	0	2	1	3	8	1	3	12	1	18	0	58	31	41	52	67	86	91	1	3	0	0	0	3	0	3	0	0	0	0.230769	3	1	0	0	0	5.7017	32.509383	121.2468	-0.472998
131-57-7	12	0	3	17	0	0	0	0	14	0	0	3	0	2	3	1	3	5	1	12	0	29	18	24	31	37	43	41	1	3	0	0	0	2	0	2	0	0	0	0.071429	3	1	0	0	0	2.6318	6.926371	64.5333	-0.313512
104-43-8	30	0	1	19	0	0	0	0	18	0	0	1	0	1	11	1	1	13	0	6	0	49	19	21	22	23	26	22	1	1	0	0	0	1	0	1	0	0	0	0.666667	1	1	0	0	0	5.8556	34.288051	83.6548	-0.456213
19774-82-4	29	2	6	31	0	0	0	2	25	0	0	3	1	3	11	0	4	16	1	16	0	60	33	45	61	80	99	116	0	4	0	0	0	2	1	3	0	0	0	0.4	4	0	0	0	0	6.9362	48.11087	143.4175	-0.799064
14028-44-5	16	1	5	22	0	1	0	0	17	0	0	1	3	4	0	1	4	12	1	12	0	38	25	35	48	66	92	107	1	4	0	2	2	2	0	2	0	1	1	0.235294	4	1	0	0	0	3.4292	11.759413	88.6077	-0.309594
144-14-9	28	0	4	26	0	0	0	0	22	0	0	2	2	3	6	1	4	15	1	12	0	54	28	38	50	61	77	79	2	4	0	1	1	2	0	2	0	1	1	0.409091	4	2	0	0	0	3.4082	11.615827	104.9854	-0.836465
3562-84-3	12	2	5	22	0	0	2	0	17	0	0	3	0	3	3	1	3	7	1	16	0	34	24	35	49	65	82	91	1	3	0	0	0	2	1	3	0	0	0	0.117647	3	1	0	0	0	5.4568	29.776666	92.5313	-0.309594
64706-54-3	34	0	3	27	0	0	0	0	24	0	0	1	2	3	10	0	3	17	0	12	0	61	29	37	45	56	66	71	0	3	0	1	1	2	0	2	0	1	1	0.5	3	0	1	1	0	4.8302	23.330832	114.186	-0.879188
30392-40-6	31	0	6	34	0	0	0	0	28	0	0	5	1	3	7	2	6	16	2	18	0	65	36	51	59	70	92	99	2	6	0	0	0	3	0	3	0	0	0	0.285714	6	2	1	1	0	5.16334	26.66008	131.4325	0.118302
118-23-0	20	1	3	20	0	0	1	0	17	0	0	1	1	2	6	0	2	9	0	12	0	40	21	27	32	39	48	48	0	2	0	0	0	2	0	2	0	0	0	0.294118	2	0	1	1	0	4.1167	16.947219	86.933	-0.836378
10457-90-6	23	2	5	26	1	0	1	0	21	0	0	2	1	3	6	1	3	15	1	12	0	49	28	39	48	55	70	73	1	3	0	1	1	2	0	2	0	1	1	0.380952	3	1	0	0	0	4.5347	20.563504	103.6773	-0.369735
35941-65-2	27	0	1	22	0	0	0	0	21	0	0	0	1	3	4	0	1	12	0	12	0	49	24	33	43	59	76	89	0	1	1	0	1	2	0	2	0	0	0	0.428571	1	0	1	1	0	4.5049	20.294124	94.47	-0.941013
169590-42-5	14	3	9	26	3	0	0	0	17	0	1	2	3	3	3	1	4	9	2	17	0	40	28	43	52	65	87	110	2	5	0	0	0	2	1	3	0	0	0	0.117647	5	2	0	0	0	3.51392	12.347634	90.1122	-0.646359
69-09-0	19	1	4	21	0	1	0	0	17	0	1	0	2	3	4	0	3	11	0	12	0	40	23	32	42	58	80	91	0	2	0	1	1	2	0	2	0	0	0	0.294118	2	0	0	0	0	4.8944	23.955151	92.194	-0.797341
113-59-7	18	1	3	21	0	1	0	0	18	0	1	0	1	3	3	0	2	10	1	12	0	39	23	32	42	58	80	91	0	1	0	1	1	2	0	2	0	0	0	0.222222	1	0	0	0	0	5.188	26.915344	92.267	-0.844243
298-57-7	28	0	2	28	0	0	0	0	26	0	0	0	2	4	6	0	2	12	1	18	0	56	31	40	52	67	84	84	0	2	0	1	1	3	0	3	0	1	1	0.230769	2	0	0	0	0	5.107	26.081449	118.216	-0.918895
81098-60-4	29	2	9	32	1	1	0	0	23	0	0	4	3	3	9	2	6	21	1	12	0	61	34	46	58	70	88	86	3	7	0	1	1	2	0	2	0	1	1	0.434783	7	3	2	2	1	3.3581	11.276836	122.0366	-0.30975
911-45-5	28	1	3	29	0	1	0	0	26	0	0	1	1	3	9	0	2	12	1	18	0	57	31	40	52	64	78	81	0	2	0	0	0	3	0	3	0	0	0	0.230769	2	0	0	0	0	6.5626	43.067719	124.378	-0.887615
17321-77-6	23	1	3	22	0	1	0	0	19	0	0	0	2	3	4	0	2	12	0	12	0	45	24	33	43	58	78	91	0	2	0	1	1	2	0	2	0	0	0	0.368421	2	0	0	0	0	4.5284	20.506407	95.479	-0.851393
5786-21-0	19	1	5	23	0	1	0	0	18	0	0	0	4	4	0	1	4	13	1	12	0	42	26	37	50	68	95	112	1	4	0	2	2	2	0	2	0	1	1	0.277778	4	1	0	0	0	3.7227	13.858495	96.4437	-0.326437
129-03-3	21	0	1	22	0	0	0	0	21	0	0	0	1	4	0	0	1	11	2	12	0	43	25	35	49	68	94	108	0	1	1	1	2	2	0	2	0	1	1	0.238095	1	0	0	0	0	4.6979	22.070264	94.565	-0.941013
136817-59-9	28	0	10	32	0	0	0	0	22	0	1	3	6	4	6	3	6	16	3	16	0	60	35	51	63	85	107	124	3	9	0	1	1	1	2	3	0	1	1	0.363636	9	3	0	0	1	2.7171	7.382632	127.8774	0.915199
34368-04-2	23	0	4	22	0	0	0	0	18	0	0	3	1	2	7	4	4	11	0	12	0	45	23	30	34	37	45	40	4	4	0	0	0	2	0	2	0	0	0	0.333333	4	4	1	1	0	2.9568	8.742666	87.3681	1.779996
548-73-2	22	1	6	28	1	0	0	0	22	0	0	2	3	4	6	1	4	12	3	16	0	50	31	43	57	74	92	99	1	5	0	1	1	2	1	3	0	0	0	0.272727	5	1	0	0	0	3.6784	13.530627	107.8532	-0.358481
69-23-8	26	3	8	30	3	0	0	0	22	0	1	1	3	4	6	1	5	21	0	12	0	56	33	47	61	80	109	128	1	4	0	2	2	2	0	2	0	1	1	0.454545	4	1	0	0	0	4.3081	18.559726	113.5978	-0.315905
17617-23-1	23	2	6	27	1	1	0	0	21	0	0	1	3	3	6	0	3	15	2	12	0	50	29	40	54	70	92	111	0	4	0	1	1	2	0	2	0	0	0	0.333333	4	0	0	0	1	4.0049	16.039224	108.499	-0.769289
1244-76-4	27	1	5	26	0	1	0	0	21	0	0	2	2	3	8	1	4	16	0	12	0	53	28	36	46	59	76	80	1	4	0	1	1	2	0	2	0	1	1	0.428571	4	1	1	1	0	3.0559	9.338525	105.6548	-0.369735
64622-45-3	23	0	3	22	0	0	0	0	19	0	0	2	1	2	6	0	3	10	1	12	0	45	23	30	35	40	46	44	0	3	0	0	0	1	1	2	0	0	0	0.368421	3	0	1	1	0	4.127	17.032129	87.432	-0.851393
74050-98-9	22	1	7	29	1	0	0	0	22	0	0	3	3	4	5	1	5	12	3	17	0	51	32	45	60	75	95	102	1	6	0	1	1	2	1	3	0	1	1	0.318182	6	1	0	0	0	2.4238	5.874806	108.7232	-0.336442
79794-75-5	23	1	5	27	0	1	0	0	22	0	0	2	2	4	1	0	3	16	2	12	0	50	30	42	58	79	107	128	0	4	1	1	2	1	1	2	0	1	1	0.363636	4	0	0	0	1	4.8878	23.890589	106.948	-0.805922
481-85-6	10	0	2	13	0	0	0	0	11	0	0	2	0	2	0	2	2	3	0	11	0	23	14	20	27	34	41	37	2	2	0	0	0	2	0	2	0	0	0	0.090909	2	2	0	0	0	2.55942	6.550631	52.0146	0.455049
29216-28-2	22	0	3	23	0	0	0	0	20	0	1	0	2	6	2	0	3	15	0	12	0	45	27	39	56	79	112	126	0	2	0	4	4	2	0	2	0	3	3	0.4	2	0	1	1	0	4.6311	21.447087	96.667	-0.85792
5588-33-0	26	0	5	26	0	0	0	0	21	0	2	1	2	4	4	0	4	17	0	12	0	52	29	41	56	74	101	118	0	3	0	2	2	2	0	2	0	1	1	0.428571	3	0	2	2	0	4.9011	24.020781	111.2314	-0.798443
62-90-8	34	0	3	30	0	0	0	0	27	0	0	3	0	5	4	0	3	25	3	6	0	64	34	50	70	96	129	155	0	3	4	0	4	1	0	1	3	0	3	0.62963	3	0	6	0	0	5.6728	32.18066	116.736	-0.891406
54527-84-3	29	0	9	35	0	0	0	0	26	0	0	6	3	3	9	1	8	20	5	12	0	64	37	51	66	87	109	119	1	9	0	1	1	2	0	2	0	0	0	0.307692	9	1	1	1	0	3.6778	13.526213	130.1241	-0.344638
32795-47-4	18	0	2	18	0	0	0	0	16	0	0	0	2	3	1	1	2	8	0	12	0	36	20	28	38	52	69	70	2	2	0	1	1	2	0	2	0	0	0	0.25	2	2	1	1	0	2.8461	8.100285	75.4734	-0.872567
447-41-6	25	0	3	22	0	0	0	0	19	0	0	2	1	2	7	3	3	11	0	12	0	47	23	30	35	39	45	40	3	3	0	0	0	2	0	2	0	0	0	0.368421	3	3	3	3	0	3.425	11.730625	89.8893	0.93453
61869-08-7	20	1	5	24	1	0	0	0	19	0	0	3	1	4	4	1	4	15	0	12	0	44	27	37	49	63	78	82	1	4	0	2	2	2	0	2	0	1	1	0.368421	4	1	2	0	0	3.3265	11.065602	88.1777	-0.341978
58-39-9	26	1	6	27	0	1	0	0	21	0	1	1	3	4	6	1	5	18	0	12	0	53	30	41	55	74	100	110	1	4	0	2	2	2	0	2	0	1	1	0.428571	4	1	0	0	0	3.9427	15.544883	113.6058	-0.345556
50-60-2	19	0	4	21	0	0	0	0	17	0	0	1	3	3	4	2	4	10	1	12	0	40	23	31	39	50	61	65	2	4	0	1	1	2	0	2	0	0	0	0.235294	4	2	0	0	0	2.84042	8.067986	86.5965	0.284015
2062-78-4	29	2	6	34	2	0	0	0	28	0	0	1	3	5	7	1	3	15	1	22	0	63	38	53	71	94	120	130	1	4	0	1	1	3	1	4	0	1	1	0.321429	4	1	0	0	0	5.857	34.304449	131.1467	-0.421163
3819-00-9	30	0	5	29	0	0	0	0	24	0	1	2	2	4	7	1	5	19	1	12	0	59	32	44	59	78	106	122	1	4	0	2	2	2	0	2	0	1	1	0.458333	4	1	0	0	0	4.9764	24.764557	119.5013	-0.40472
15574-96-6	21	0	2	21	0	0	0	0	19	0	1	0	1	4	0	0	2	12	1	11	0	42	24	34	48	67	89	106	0	1	1	1	2	1	1	2	0	1	1	0.368421	1	0	0	0	0	4.3742	19.133626	90.922	-0.891145
4630-95-9	28	0	1	23	0	0	0	0	22	0	0	0	1	3	4	0	0	12	1	12	0	51	25	35	50	64	77	87	0	1	0	1	1	2	0	2	0	1	1	0.363636	1	0	1	1	0	5.1373	26.391851	99.1944	-0.943712
56-54-2	24	0	4	24	0	0	0	0	20	0	0	2	2	5	4	1	4	15	1	11	0	48	27	39	56	76	105	117	1	4	0	3	3	1	1	2	0	3	3	0.45	4	1	4	0	0	3.1732	10.069198	95.0268	-0.383116
82640-04-8	27	0	6	34	0	0	0	0	28	0	1	4	1	5	7	2	6	15	1	22	0	61	38	53	71	95	127	149	2	5	0	1	1	3	1	4	0	1	1	0.25	5	2	0	0	0	6.0752	36.908055	136.2511	0.118302
50679-08-8	41	0	3	35	0	0	0	0	32	0	0	2	1	4	8	2	3	20	0	18	0	76	38	54	70	85	104	114	2	3	0	1	1	3	0	3	0	1	1	0.4375	3	2	1	1	0	6.4458	41.548338	144.3826	0.020438
130-61-0	26	0	4	25	0	0	0	0	21	0	2	0	2	4	4	0	4	16	0	12	0	51	28	39	54	72	98	112	0	2	0	2	2	2	0	2	0	1	1	0.428571	2	0	1	1	0	5.8856	34.640287	110.68	-0.829888
82-99-5	25	0	3	23	0	0	0	0	20	0	1	1	1	2	8	0	3	11	1	12	0	48	24	30	38	46	52	50	0	2	0	0	0	2	0	2	0	0	0	0.35	2	0	0	0	0	4.4201	19.537284	99.98	-0.85792
124937-51-5	31	0	2	24	0	0	0	0	22	0	0	1	1	2	7	1	2	13	0	12	0	55	25	34	42	51	59	61	1	2	0	0	0	2	0	2	0	0	0	0.454545	2	1	1	0	0	5.34142	28.530768	102.7238	-0.465392
42971-09-5	26	0	4	26	0	0	0	0	22	0	0	2	2	5	3	0	4	18	2	10	0	52	30	46	72	112	169	231	0	4	0	3	3	1	1	2	0	1	1	0.5	4	0	2	0	0	4.1483	17.208393	102.82	-0.836465
146939-27-7	21	1	7	28	0	1	0	0	21	0	1	1	4	5	4	1	5	15	1	16	0	49	32	46	63	85	107	121	1	5	0	2	2	2	1	3	0	1	1	0.333333	5	1	0	0	1	3.809	14.508481	115.7627	-0.323139
26615-21-4	18	1	4	22	0	1	0	0	18	0	1	1	1	3	4	0	3	11	1	12	0	40	24	33	42	56	76	89	0	2	0	1	1	2	0	2	0	0	0	0.222222	2	0	0	0	0	4.8809	23.823185	94.394	-0.806582
121-54-0	42	0	3	30	0	0	0	0	27	0	0	2	1	2	11	0	2	19	0	12	0	72	31	44	45	55	57	56	0	3	0	0	0	2	0	2	0	0	0	0.555556	3	0	0	0	0	6.0724	36.874042	126.9754	-0.891406
149845-06-7	50	0	11	49	0	0	0	0	38	0	0	5	6	5	12	5	7	32	4	17	0	99	53	75	92	120	155	170	6	11	1	1	2	2	1	3	1	1	2	0.5	11	6	6	0	4	3.0924	9.562938	188.2138	1.292767
67485-29-4	24	6	10	35	6	0	0	0	25	0	0	0	4	3	5	2	2	21	4	12	0	59	37	54	59	65	82	88	2	4	0	1	1	2	0	2	0	1	1	0.28	4	2	0	0	0	6.3818	40.727371	125.6124	0.218866
76578-14-8	17	1	7	26	0	1	0	0	19	0	0	4	2	3	6	0	6	10	1	17	0	43	28	38	47	58	74	75	0	6	0	0	0	2	1	3	0	0	0	0.210526	6	0	1	1	0	4.4059	19.411955	97.787	-0.722401
69806-40-2	13	4	9	25	3	1	0	0	16	0	0	4	1	2	5	0	5	13	1	12	0	38	26	37	43	48	60	61	0	5	0	0	0	1	1	2	0	0	0	0.25	5	0	1	1	0	4.4864	20.127785	82.871	-0.632296
1024-57-3	5	7	8	18	0	7	0	0	10	0	0	1	0	4	0	0	1	20	1	0	0	23	21	40	68	104	149	199	0	1	3	1	4	0	0	0	2	1	3	0.8	1	0	7	1	0	4.4527	19.826537	75.619	-0.545354
58594-72-2	14	2	5	19	0	2	0	0	14	0	0	1	2	2	6	0	3	8	1	11	0	33	20	26	32	40	44	47	0	3	0	0	0	1	1	2	0	0	0	0.214286	3	0	1	1	0	4.1338	17.088302	77.579	-0.724226
19666-30-9	18	2	7	22	0	2	0	0	15	0	0	3	2	2	3	0	5	11	1	11	0	40	23	35	42	54	69	77	0	5	0	0	0	1	1	2	0	0	0	0.466667	5	0	0	0	0	4.217	17.783089	86.584	-0.672152
2310-17-0	15	1	9	21	0	1	0	0	12	1	2	4	1	2	7	0	7	10	2	10	0	36	22	31	39	50	57	66	0	5	0	0	0	1	1	2	0	0	0	0.416667	5	0	0	0	0	4.2361	17.944543	90.612	-0.562829
67747-09-5	16	3	8	23	0	3	0	0	15	0	0	2	3	2	6	0	4	12	1	11	0	39	24	32	40	48	47	47	0	5	0	0	0	1	1	2	0	0	0	0.333333	5	0	0	0	1	4.6024	21.182086	91.852	-0.64344
2312-35-8	26	0	5	24	0	0	0	0	19	0	1	4	0	2	6	0	4	17	1	6	1	50	25	34	39	46	56	58	0	4	1	0	1	1	0	1	1	0	1	0.578947	4	0	3	3	0	3.9192	15.360129	95.8264	-0.781627
2303-17-5	16	3	6	16	0	3	0	0	10	0	1	1	1	0	4	0	2	13	2	0	0	32	15	20	21	20	12	12	0	2	0	0	0	0	0	0	0	0	0	0.7	2	0	0	0	1	4.8439	23.463367	74.55	-0.611626
3322-93-8	12	4	4	12	0	0	4	0	8	0	0	0	0	1	2	0	0	12	0	0	0	24	12	16	19	19	22	19	0	0	1	0	1	0	0	0	1	0	1	1	0	0	4	4	0	4.4719	19.99789	69.28	-0.645862
101-96-2	24	0	2	16	0	0	0	0	14	0	0	0	2	1	6	2	2	10	0	6	0	40	16	20	22	24	28	25	2	2	0	0	0	1	0	1	0	0	0	0.571429	2	2	2	2	0	4.1074	16.870735	73.1934	0.328633
84-61-7	26	0	4	24	0	0	0	0	20	0	0	4	0	3	4	0	4	18	2	6	0	50	26	34	43	54	64	59	0	4	2	0	2	1	0	1	2	0	2	0.6	4	0	0	0	0	4.6656	21.767823	91.019	-0.822765
93-05-0	16	0	2	12	0	0	0	0	10	0	0	0	2	1	3	1	2	6	0	6	0	28	12	15	18	19	20	17	2	2	0	0	0	1	0	1	0	0	0	0.4	2	2	0	0	0	2.115	4.473225	54.4154	-0.807328
11024-24-1	92	0	29	85	0	0	0	0	56	0	0	29	0	11	14	17	29	95	0	0	0	177	95	149	220	303	425	548	17	29	4	7	11	0	0	0	4	7	11	1	29	17	38	0	0	-6.5045	42.30852	277.6646	11.030436
793-24-8	24	0	2	20	0	0	0	0	18	0	0	0	2	2	6	2	2	9	0	12	0	44	21	27	30	37	42	40	2	2	0	0	0	2	0	2	0	0	0	0.333333	2	2	1	1	0	5.2767	27.843563	88.7064	0.213068
122-19-0	50	0	1	28	0	0	0	0	27	0	0	0	1	1	19	0	0	22	0	6	0	78	28	32	32	35	36	32	0	1	0	0	0	1	0	1	0	0	0	0.777778	1	0	0	0	0	8.5245	72.6671	126.6674	-0.954237
992-59-6	26	0	14	48	0	0	0	0	34	0	2	6	6	6	7	2	12	13	6	34	0	74	53	80	106	140	188	214	4	12	0	0	0	6	0	6	0	0	0	0.058824	12	4	0	0	0	8.08024	65.290278	182.3512	-0.704581
15791-78-3	16	0	9	31	0	0	0	0	22	0	0	7	2	4	5	4	8	13	3	18	0	47	34	50	71	101	139	164	4	9	1	0	1	3	0	3	0	0	0	0.090909	9	4	0	0	0	3.0598	9.362376	110.2475	1.631655
24169-02-6	15	3	6	24	0	3	0	0	18	0	0	1	2	3	6	0	3	9	0	17	0	39	26	35	43	53	62	65	0	3	0	0	0	2	1	3	0	0	0	0.166667	3	0	1	1	0	5.8014	33.656242	97.671	-0.740488
379-79-3	35	0	10	43	0	0	0	0	33	0	0	5	5	8	4	3	6	30	4	16	0	78	50	79	118	176	245	313	3	10	1	4	5	2	1	3	0	3	3	0.424242	10	3	6	0	3	1.9908	3.963285	157.9852	0.709953
6197-30-4	27	0	3	27	0	0	0	0	24	0	0	2	1	2	9	0	3	13	2	12	1	54	28	35	45	56	67	64	0	3	0	0	0	2	0	2	0	0	0	0.333333	3	0	1	1	0	5.77168	33.31229	108.784	-0.879188
5397-31-9	25	0	2	13	0	0	0	0	11	0	0	1	1	0	9	1	2	12	0	0	0	38	12	12	12	11	10	8	2	2	0	0	0	0	0	0	0	0	0	1	2	2	1	1	0	2.5682	6.595651	57.7964	-0.822393
118-08-1	21	0	7	28	0	0	0	0	21	0	0	6	1	5	3	0	7	19	1	12	0	49	32	48	72	105	141	177	0	7	0	3	3	2	0	2	0	0	0	0.380952	7	0	2	0	0	2.8732	8.255278	99.3425	-0.742184
101-72-4	18	0	2	17	0	0	0	0	15	0	0	0	2	2	4	2	2	6	0	12	0	35	18	23	26	32	38	34	2	2	0	0	0	2	0	2	0	0	0	0.2	2	2	0	0	0	4.2505	18.06675	74.9254	0.295327
2437-29-8	25	0	2	25	0	0	0	0	23	0	0	0	2	3	3	0	1	11	4	12	0	50	27	37	48	60	76	85	0	2	1	0	1	2	0	2	0	0	0	0.173913	2	0	0	0	0	4.3936	19.303721	108.6284	-0.908925
6317-18-6	2	0	4	7	0	0	0	0	3	0	2	0	2	0	2	0	4	4	0	0	2	9	6	5	4	3	2	1	0	2	0	0	0	0	0	0	0	0	0	0.333333	2	0	0	0	0	1.37246	1.883646	31.275	-0.401051
26530-20-1	19	0	3	14	0	0	0	0	11	0	1	1	1	1	7	0	3	8	1	5	0	33	14	16	18	19	16	15	0	2	0	0	0	0	1	1	0	0	0	0.727273	2	0	0	0	0	3.2703	10.694862	61.955	-0.765697
341-69-5	23	0	2	20	0	0	0	0	18	0	0	1	1	2	6	0	2	9	0	12	0	43	21	27	33	41	49	47	0	2	0	0	0	2	0	2	0	0	0	0.333333	2	0	1	1	0	3.66262	13.414785	83.97	-0.885577
90-30-2	13	0	1	17	0	0	0	0	16	0	0	0	1	3	2	1	1	2	0	17	0	30	19	25	33	43	54	52	1	1	0	0	0	3	0	3	0	0	0	0	1	1	0	0	0	4.5834	21.007556	73.6727	-0.428833
116-31-4	28	0	1	21	0	0	0	0	20	0	0	1	0	1	5	0	1	15	6	0	0	49	21	28	31	34	33	35	0	1	1	0	1	0	0	0	0	0	0	0.45	1	0	0	0	0	5.7169	32.682946	92.19	-0.938048
68-36-0	4	6	6	14	0	6	0	0	8	0	0	0	0	1	0	0	0	8	0	6	0	18	14	22	22	22	24	29	0	0	0	0	0	1	0	1	0	0	0	0.25	0	0	0	0	0	5.34	28.5156	64.916	-0.55687
77-90-7	34	0	8	28	0	0	0	0	20	0	0	8	0	0	15	0	8	23	4	0	0	62	27	33	36	44	47	46	0	8	0	0	0	0	0	0	0	0	0	0.8	8	0	0	0	0	3.0984	9.600083	101.332	-0.706842
101-63-3	8	0	7	19	0	0	0	0	12	0	0	5	2	2	4	0	5	6	2	12	0	27	20	27	32	36	44	46	0	7	0	0	0	2	0	2	0	0	0	0	7	0	0	0	0	3.2953	10.859002	66.2668	-0.620765
1119-94-4	34	0	1	16	0	0	0	0	15	0	0	0	1	0	11	0	0	15	0	0	0	50	15	17	13	12	11	10	0	1	0	0	0	0	0	0	0	0	0	1	1	0	0	0	0	4.6135	21.284382	74.7434	-0.91744
57-09-0	42	0	1	20	0	0	0	0	19	0	0	0	1	0	15	0	0	19	0	0	0	62	19	21	17	16	15	14	0	1	0	0	0	0	0	0	0	0	0	1	1	0	0	0	0	6.1739	38.117041	93.2114	-0.934776
128-39-2	22	0	1	15	0	0	0	0	14	0	0	1	0	1	0	1	1	9	0	6	0	37	15	24	26	31	30	29	1	1	0	0	0	1	0	1	0	0	0	0.571429	1	1	0	0	0	3.9872	15.897764	65.5068	-0.394941
3194-55-6	18	6	6	18	0	0	6	0	12	0	0	0	0	1	0	0	0	18	0	0	0	36	18	24	27	24	27	30	0	0	1	0	1	0	0	0	1	0	1	1	0	0	6	6	0	6.9216	47.908547	103.992	-0.654425
3290-92-4	26	0	6	24	0	0	0	0	18	0	0	6	0	0	10	0	6	17	6	0	0	50	23	31	33	27	33	39	0	6	0	0	0	0	0	0	0	0	0	0.5	6	0	0	0	0	2.7407	7.511436	90.043	-0.740488
3586-14-9	12	0	1	14	0	0	0	0	13	0	0	1	0	2	2	0	1	3	0	12	0	26	15	19	22	27	31	27	0	1	0	0	0	2	0	2	0	0	0	0.076923	1	0	0	0	0	3.78732	14.343793	57.695	-0.904914
23593-75-1	17	1	3	25	0	1	0	0	22	0	0	0	2	4	4	0	2	5	0	23	0	42	28	39	58	84	107	114	0	2	0	0	0	3	1	4	0	0	0	0.045455	2	0	0	0	0	5.3767	28.908903	101.843	-0.869407
49562-28-9	21	1	5	25	0	1	0	0	20	0	0	4	0	2	6	0	4	12	2	12	0	46	26	37	43	49	59	56	0	4	0	0	0	2	0	2	0	0	0	0.3	4	0	0	0	0	4.68	21.9024	97.2615	-0.79037
65277-42-1	28	2	10	36	0	2	0	0	26	0	0	4	4	5	7	0	7	22	1	17	0	64	40	57	75	98	120	143	0	8	0	2	2	2	1	3	0	2	2	0.384615	8	0	2	0	1	4.2058	17.688754	137.596	-0.716742
78-30-8	21	0	5	26	0	0	0	0	21	1	0	4	0	3	6	0	4	9	1	18	0	47	28	39	48	60	75	69	0	4	0	0	0	3	0	3	0	0	0	0.142857	4	0	0	0	0	6.25676	39.147046	103.0275	-0.798443
64359-81-5	17	2	5	16	0	2	0	0	11	0	1	1	1	1	7	0	3	10	1	5	0	33	16	20	24	26	25	23	0	2	0	0	0	0	1	1	0	0	0	0.727273	2	0	0	0	0	4.5771	20.949844	71.975	-0.672789
3064-70-8	0	6	9	11	0	6	0	0	2	0	1	2	0	0	0	0	2	8	2	0	0	11	10	18	18	9	0	0	0	2	0	0	0	0	0	0	0	0	0	1	2	0	0	0	0	3.0566	9.342804	49.4998	-0.175452
33629-47-9	21	0	7	21	0	0	0	0	14	0	0	4	3	1	5	1	5	13	2	6	0	42	21	31	36	44	60	68	1	7	0	0	0	1	0	1	0	0	0	0.571429	7	1	1	1	0	4.0109	16.087319	81.8265	-0.197467
105512-06-9	13	2	7	24	1	1	0	0	17	0	0	4	1	2	6	0	5	11	1	12	1	37	25	33	39	45	55	52	0	5	0	0	0	1	1	2	0	0	0	0.176471	5	0	1	0	0	3.6101	13.032822	85.603	-0.69935
119446-68-3	17	2	8	27	0	2	0	0	19	0	0	3	3	4	5	0	6	13	0	17	0	44	30	43	56	76	91	103	0	6	0	1	1	2	1	3	0	1	1	0.263158	6	0	2	2	0	4.6655	21.76689	101.177	-0.696023
60168-88-9	12	2	5	22	0	2	0	0	17	0	0	1	2	3	3	1	3	6	0	18	0	34	24	34	47	61	76	77	1	3	0	0	0	2	1	3	0	0	0	0.058824	3	1	1	1	0	4.0676	16.54537	87.0368	-0.309594
66441-23-4	16	1	7	25	0	1	0	0	18	0	0	5	1	3	6	0	6	10	1	16	0	41	27	37	46	58	71	76	0	6	0	0	0	2	1	3	0	0	0	0.222222	6	0	1	1	0	4.6039	21.195895	92.258	-0.711333
72490-01-8	19	0	5	22	0	0	0	0	17	0	0	4	1	2	7	1	4	10	1	12	0	41	23	28	32	37	43	40	1	5	0	0	0	2	0	2	0	0	0	0.235294	5	1	0	0	1	3.6038	12.987374	83.4777	-0.309594
68694-11-1	15	4	8	23	3	1	0	0	15	0	0	1	3	2	5	0	4	12	1	11	0	38	24	33	39	49	57	59	0	4	0	0	0	1	1	2	0	0	0	0.333333	4	0	0	0	0	4.5602	20.795424	82.284	-0.64344
128639-02-1	14	5	11	26	3	2	0	0	15	0	0	3	3	2	6	0	6	14	2	11	0	40	27	39	51	65	75	86	0	6	0	0	0	1	1	2	0	0	0	0.4	6	0	1	1	0	3.24302	10.517179	88.76	-0.570317
122453-73-0	11	5	8	23	3	1	1	0	15	0	0	1	2	2	4	0	3	12	0	11	1	34	24	35	46	65	81	94	0	3	0	0	0	1	1	2	0	0	0	0.266667	3	0	0	0	0	5.45548	29.762262	83.921	-0.64344
7173-51-5	48	0	1	23	0	0	0	0	22	0	0	0	1	0	18	0	0	22	0	0	0	71	22	24	22	21	20	19	0	1	0	0	0	0	0	0	0	0	0	1	1	0	0	0	0	7.3442	53.937274	107.0624	-0.943712
114369-43-6	17	1	5	24	0	1	0	0	19	0	0	0	4	3	6	0	4	8	0	17	1	41	26	35	45	55	65	65	0	4	0	0	0	2	1	3	0	0	0	0.210526	4	0	1	1	0	4.02588	16.20771	93.528	-0.781627
87546-18-7	23	2	8	29	1	1	0	0	21	0	0	5	1	3	8	0	5	21	4	6	0	52	31	43	58	77	98	112	0	6	1	1	2	1	0	1	0	0	0	0.47619	6	0	0	0	2	4.3351	18.793092	105.376	-0.71692
23031-36-9	24	0	3	22	0	0	0	0	19	0	0	3	0	2	4	0	3	18	4	0	1	46	23	35	45	59	62	61	0	3	2	0	2	0	0	0	1	0	1	0.578947	3	0	3	3	0	3.4492	11.896981	85.846	-0.851393
96489-71-3	25	1	5	24	0	1	0	0	19	0	1	1	2	2	3	0	4	12	1	12	0	49	25	38	44	50	57	63	0	3	0	0	0	1	1	2	0	0	0	0.473684	3	0	0	0	0	5.2415	27.473322	103.206	-0.781627
156052-68-5	16	3	6	20	0	3	0	0	14	0	0	2	1	1	5	1	2	12	2	6	0	36	20	29	36	37	40	38	1	3	0	0	0	1	0	1	0	0	0	0.428571	3	1	1	1	1	4.00822	16.065828	83.0882	-0.222058
7696-12-0	25	0	5	24	0	0	0	0	19	0	0	4	1	3	4	0	4	21	5	0	0	49	26	40	54	72	81	81	0	5	2	1	3	0	0	0	1	0	1	0.631579	5	0	2	2	2	2.9649	8.790632	88.498	-0.781627
549-18-8	23	0	1	21	0	0	0	0	20	0	0	0	1	3	3	0	1	10	1	12	0	44	23	31	41	55	72	83	0	1	1	0	1	2	0	2	0	0	0	0.3	1	0	0	0	0	4.1686	17.377226	90.542	-0.938048
123-03-5	38	0	1	22	0	0	0	0	21	0	0	0	1	1	15	0	0	16	0	6	0	60	22	23	24	25	26	22	0	1	0	0	0	0	1	1	0	0	0	0.761905	1	0	0	0	0	6.4554	41.672189	96.949	-0.941013
538-71-6	40	0	2	24	0	0	0	0	22	0	0	1	1	1	15	0	1	18	0	6	0	64	24	28	28	29	30	28	0	2	0	0	0	1	0	1	0	0	0	0.727273	2	0	0	0	0	6.0627	36.756331	105.6234	-0.905041
14866-33-2	68	0	1	33	0	0	0	0	32	0	0	0	1	0	28	0	0	32	0	0	0	101	32	34	36	38	40	42	0	1	0	0	0	0	0	0	0	0	0	1	1	0	0	0	0	11.2452	126.454523	153.2324	-0.961488
52-53-9	38	0	6	33	0	0	0	0	27	0	0	4	2	2	13	0	6	21	0	12	1	71	34	46	61	70	78	84	0	6	0	0	0	2	0	2	0	0	0	0.518519	6	0	1	1	0	5.09308	25.939464	131.656	-0.811255
52-86-8	23	2	5	26	1	1	0	0	21	0	0	2	1	3	6	1	3	15	1	12	0	49	28	39	48	55	70	73	1	3	0	1	1	2	0	2	0	1	1	0.380952	3	1	0	0	0	4.4256	19.585935	100.9873	-0.369735
10540-29-1	29	0	2	28	0	0	0	0	26	0	0	1	1	3	8	0	2	11	1	18	0	57	30	39	50	65	82	85	0	2	0	0	0	3	0	3	0	0	0	0.230769	2	0	0	0	0	5.9961	35.953215	119.582	-0.918895
29091-21-2	17	3	11	24	3	0	0	0	13	0	0	4	4	1	7	1	6	16	2	6	0	41	24	35	44	60	76	86	2	8	0	0	0	1	0	1	0	0	0	0.538462	8	2	0	0	0	3.7304	13.915884	81.9602	-0.534797
119168-77-3	24	1	5	23	0	1	0	0	18	0	0	1	3	2	4	1	3	12	1	11	0	47	24	35	43	51	54	57	1	4	0	0	0	1	1	2	0	0	0	0.444444	4	1	0	0	1	3.8634	14.92586	93.9082	-0.326437
81406-37-3	21	3	8	23	1	2	0	0	15	0	0	3	2	1	9	1	5	16	1	6	0	44	23	30	35	38	41	40	2	5	0	0	0	0	1	1	0	0	0	0.6	5	2	1	1	0	4.3906	19.277368	88.4354	-0.64344
122008-85-9	20	1	6	26	1	0	0	0	20	0	0	4	1	2	8	0	5	13	1	12	1	46	27	35	42	48	59	58	0	5	0	0	0	2	0	2	0	0	0	0.3	5	0	1	0	0	4.60028	21.162576	93.588	-0.760422
110488-70-5	22	1	6	27	0	1	0	0	21	0	0	4	1	3	5	0	4	15	2	12	0	49	29	39	51	63	80	85	0	5	0	1	1	2	0	2	0	1	1	0.285714	5	0	0	0	1	3.6477	13.305715	105.476	-0.769289
153233-91-1	23	2	5	26	2	0	0	0	21	0	0	2	1	3	4	0	3	15	1	12	0	49	28	41	53	69	83	99	0	3	0	1	1	2	0	2	0	0	0	0.380952	3	0	1	1	0	5.1791	26.823077	97.899	-0.798443
67564-91-4	33	0	2	22	0	0	0	0	20	0	0	1	1	2	4	0	2	17	0	6	0	55	23	33	36	44	48	53	0	2	0	1	1	1	0	1	0	1	1	0.7	2	0	3	1	0	4.2719	18.24913	94.459	-0.896203
69806-50-4	20	3	8	27	3	0	0	0	19	0	0	4	1	2	8	0	5	15	1	12	0	47	28	38	43	48	58	61	0	5	0	0	0	1	1	2	0	0	0	0.368421	5	0	1	1	0	5.0033	25.033011	91.712	-0.696023
188489-07-8	13	5	11	27	4	1	0	0	16	0	0	4	2	2	5	0	6	14	2	12	0	40	28	41	51	63	76	86	0	6	0	0	0	1	1	2	0	0	0	0.3125	6	0	0	0	0	3.29412	10.851227	86.669	-0.586125
125225-28-7	24	1	5	23	0	1	0	0	18	0	0	1	3	3	5	1	4	14	0	11	0	47	25	36	47	61	69	77	1	4	1	0	1	1	1	2	1	0	1	0.555556	4	1	3	3	0	3.5875	12.870156	91.1798	-0.326437
129630-19-9	13	5	11	26	3	2	0	0	15	0	0	4	2	2	7	0	6	15	1	11	0	39	27	38	48	62	76	84	0	6	0	0	0	1	1	2	0	0	0	0.333333	6	0	0	0	0	4.0763	16.616222	87.382	-0.570317
124495-18-7	8	3	5	20	1	2	0	0	15	0	0	1	1	3	2	0	2	5	0	17	0	28	22	31	40	54	68	72	0	2	0	0	0	2	1	3	0	0	0	0	2	0	0	0	0	5.473	29.953729	78.237	-0.737981
81741-28-8	56	0	1	27	0	0	0	0	26	1	0	0	0	0	22	0	0	26	0	0	0	83	26	28	30	32	34	30	0	0	0	0	0	0	0	0	0	0	0	1	0	0	0	0	0	10.1054	102.119109	132.19	-0.952453
584-79-2	26	0	3	22	0	0	0	0	19	0	0	3	0	2	5	0	3	18	5	0	0	48	23	35	45	59	62	61	0	3	2	0	2	0	0	0	1	0	1	0.578947	3	0	3	3	0	4.002	16.016004	87.21	-0.851393
95-38-5	42	0	3	25	0	0	0	0	22	0	0	1	2	1	17	1	3	23	2	0	0	67	25	27	30	33	31	30	1	3	0	1	1	0	0	0	0	0	0	0.863636	3	1	0	0	0	5.7303	32.836338	110.4128	-0.435405
68392-35-8	29	0	3	29	0	0	0	0	26	0	0	2	1	3	8	1	3	12	1	18	0	58	31	41	52	67	86	91	1	3	0	0	0	3	0	3	0	0	0	0.230769	3	1	0	0	0	5.7017	32.509383	121.2468	-0.472998
1031-07-8	6	6	11	20	0	6	0	0	9	0	1	4	0	3	0	0	4	19	3	0	0	26	22	40	62	86	115	150	0	4	2	1	3	0	0	0	1	1	2	0.777778	4	0	4	4	0	3.3559	11.262065	78.1408	-0.442788
15457-05-3	7	3	10	23	3	0	0	0	13	0	0	5	2	2	4	0	5	10	2	12	0	30	24	35	41	48	61	69	0	7	0	0	0	2	0	2	0	0	0	0.076923	7	0	0	0	0	4.3141	18.611459	71.2688	-0.557648
88-24-4	36	0	2	27	0	0	0	0	25	0	0	2	0	2	4	2	2	16	0	12	0	63	28	43	52	66	84	87	2	2	0	0	0	2	0	2	0	0	0	0.52	2	2	0	0	0	6.4084	41.067591	115.1756	0.084161
2390-60-5	40	0	3	36	0	0	0	0	33	0	0	0	3	4	9	1	2	18	4	17	0	76	39	53	75	99	127	150	1	3	1	0	1	3	0	3	0	0	0	0.30303	3	1	0	0	0	7.539	56.836521	158.7661	-0.520462
75-07-0	4	0	1	3	0	0	0	0	2	0	0	1	0	0	0	0	1	1	1	0	0	7	2	1	0	0	0	0	0	1	0	0	0	0	0	0	0	0	0	0.5	1	0	0	0	0	0.2052	0.042107	11.738	-0.528321
28434-00-6	26	0	3	22	0	0	0	0	19	0	0	3	0	2	5	0	3	18	5	0	0	48	23	35	45	59	62	61	0	3	2	0	2	0	0	0	1	0	1	0.578947	3	0	3	0	0	4.002	16.016004	87.21	-0.851393
1617-90-9	26	0	5	26	0	0	0	0	21	0	0	3	2	5	2	1	5	19	1	10	0	52	30	48	76	118	178	245	1	5	0	3	3	1	1	2	0	1	1	0.571429	5	1	3	0	0	2.9525	8.717256	98.7398	-0.369735
79559-97-0	17	2	3	20	0	2	0	0	17	0	0	0	1	3	2	1	1	10	0	12	0	37	22	31	43	56	74	81	1	1	1	0	1	2	0	2	0	0	0	0.294118	1	1	2	0	0	5.1796	26.828256	85.7817	-0.369654
3347-22-6	4	0	6	20	0	0	0	0	14	0	2	2	2	3	0	0	6	2	3	15	2	24	22	32	47	64	87	101	0	4	1	1	2	1	0	1	0	0	0	0	4	0	0	0	0	2.15134	4.628264	76.972	-0.688782
163520-33-0	17	0	4	22	0	0	0	0	18	0	0	3	1	3	4	0	4	10	2	12	0	39	24	33	46	61	77	87	0	4	0	1	1	2	0	2	0	0	0	0.222222	4	0	0	0	0	3.2696	10.690284	83.434	-0.806582
139968-49-3	16	6	12	36	6	0	0	0	24	0	0	2	4	3	6	2	4	17	2	18	1	52	38	54	60	73	91	94	2	6	0	0	0	3	0	3	0	0	0	0.125	6	2	0	0	2	6.24418	38.989784	118.1214	0.258675
66104-23-2	26	0	3	22	0	0	0	0	19	0	1	0	2	4	4	1	2	15	0	10	0	48	25	36	53	79	110	140	1	2	1	1	2	1	1	2	0	1	1	0.578947	2	1	3	0	0	4.2711	18.242295	96.8847	-0.399215
101828-21-1	27	0	1	24	0	0	0	0	23	0	0	0	1	3	4	0	1	9	0	17	0	51	26	37	45	56	68	71	0	1	0	0	0	3	0	3	0	0	0	0.304348	1	0	0	0	0	5.7693	33.284822	104.261	-0.94618
130-15-4	6	0	2	12	0	0	0	0	10	0	0	2	0	2	0	0	2	4	3	6	0	18	13	18	24	30	36	30	0	2	1	0	1	1	0	1	0	0	0	0	2	0	0	0	0	1.6218	2.630235	44.243	-0.807328
50-49-7	24	0	2	21	0	0	0	0	19	0	0	0	2	3	4	0	2	11	0	12	0	45	23	31	41	55	72	83	0	2	0	1	1	2	0	2	0	0	0	0.368421	2	0	0	0	0	3.875	15.015625	90.469	-0.891145
7281-04-1	38	0	1	22	0	0	0	0	21	0	0	0	1	1	13	0	0	16	0	6	0	60	22	26	26	29	30	26	0	1	0	0	0	1	0	1	0	0	0	0.714286	1	0	0	0	0	6.1839	38.240619	98.9654	-0.941013
103112-35-2	8	5	10	22	0	5	0	0	12	0	0	2	3	2	3	0	5	11	1	11	0	30	23	34	42	55	69	83	0	5	0	0	0	1	1	2	0	0	0	0.25	5	0	0	0	0	4.5775	20.953506	86.5725	-0.537722
941-69-5	7	0	3	13	0	0	0	0	10	0	0	2	1	2	1	0	2	5	3	6	0	20	14	19	25	32	32	28	0	3	0	1	1	1	0	1	0	0	0	0	3	0	0	0	2	1.116	1.245456	48.075	-0.74763
1119-97-7	38	0	1	18	0	0	0	0	17	0	0	0	1	0	13	0	0	17	0	0	0	56	17	19	15	14	13	12	0	1	0	0	0	0	0	0	0	0	0	1	1	0	0	0	0	5.3937	29.092	83.9774	-0.927102
2642-82-2	12	2	3	17	0	2	0	0	14	0	0	1	0	2	3	1	1	6	0	12	0	29	18	24	30	36	44	42	1	1	0	0	0	2	0	2	0	0	0	0.142857	1	1	0	0	0	4.1176	16.95463	71.8328	-0.313512
2545-59-7	17	3	7	21	0	3	0	0	14	0	0	4	0	1	9	0	4	14	1	6	0	38	21	26	29	31	36	33	0	4	0	0	0	1	0	1	0	0	0	0.5	4	0	0	0	0	4.3855	19.23261	83.653	-0.656633
1594-56-5	3	0	8	15	0	0	0	0	7	0	1	4	3	1	3	0	6	6	2	6	1	18	15	20	24	28	33	32	0	7	0	0	0	1	0	1	0	0	0	0	7	0	0	0	0	2.07618	4.310523	51.2208	-0.455804
24602-86-6	39	0	2	21	0	0	0	0	19	0	0	1	1	1	12	0	2	21	0	0	0	60	21	24	25	29	29	28	0	2	0	1	1	0	0	0	0	1	1	1	2	0	2	2	0	5.4066	29.231324	92.91	-0.891145
21145-77-7	26	0	1	19	0	0	0	0	18	0	0	1	0	2	1	0	1	13	1	6	0	45	20	33	43	55	75	83	0	1	1	0	1	1	0	1	0	0	0	0.611111	1	0	1	1	0	4.79262	22.969206	81.0165	-0.931147
122-18-9	46	0	1	26	0	0	0	0	25	0	0	0	1	1	17	0	0	20	0	6	0	72	26	30	30	33	34	30	0	1	0	0	0	1	0	1	0	0	0	0.76	1	0	0	0	0	7.7443	59.974182	117.4334	-0.950528
124-03-8	44	0	1	21	0	0	0	0	20	0	0	0	1	0	16	0	0	20	0	0	0	65	20	22	20	17	16	15	0	1	0	0	0	0	0	0	0	0	0	1	1	0	0	0	0	6.564	43.086096	97.8284	-0.938048
5836-10-2	16	2	5	22	0	2	0	0	17	0	0	3	0	2	4	1	3	10	1	12	0	38	23	33	42	51	62	66	1	3	0	0	0	2	0	2	0	0	0	0.235294	3	1	0	0	0	4.1809	17.479925	87.1308	-0.309594
99607-70-2	22	1	5	23	0	1	0	0	18	0	0	3	1	2	8	0	4	12	1	11	0	45	24	31	38	47	56	56	0	4	0	0	0	1	1	2	0	0	0	0.444444	4	0	1	1	0	4.779	22.838841	91.944	-0.772128
1085-98-9	11	3	9	18	1	2	0	0	9	0	2	2	2	1	5	0	3	10	2	6	0	29	18	27	29	33	41	31	0	4	0	0	0	1	0	1	0	0	0	0.333333	4	0	0	0	0	3.006	9.036036	74.6638	-0.490819
60506-81-2	32	0	12	37	0	0	0	0	25	0	0	12	0	0	20	1	12	26	10	0	0	69	36	46	51	49	62	69	1	12	0	0	0	0	0	0	0	0	0	0.4	12	1	0	0	0	0.6141	0.377119	128.5508	-0.284469
101463-69-8	11	7	12	33	6	1	0	0	21	0	0	3	2	3	4	2	3	15	2	18	0	44	35	51	62	76	88	91	2	5	0	0	0	3	0	3	0	0	0	0.047619	5	2	0	0	3	6.5303	42.644818	105.7709	0.312076
1541-81-7	33	0	2	18	0	0	0	0	16	0	0	1	1	1	11	0	2	18	0	0	0	51	18	19	20	21	22	18	0	2	0	1	1	0	0	0	0	1	1	1	2	0	0	0	0	4.2395	17.97336	79.103	-0.872567
4455-26-9	37	0	1	18	0	0	0	0	17	0	0	0	1	0	14	0	1	17	0	0	0	55	17	17	16	15	14	13	0	1	0	0	0	0	0	0	0	0	0	1	1	0	0	0	0	5.6392	31.800577	84.249	-0.927102
17781-31-6	13	2	4	22	0	2	0	0	18	0	0	1	1	3	3	1	2	6	0	18	0	35	24	34	46	58	74	79	1	2	0	0	0	2	1	3	0	0	0	0.055556	2	1	0	0	0	4.6726	21.833191	89.2418	-0.354405
66063-05-6	21	1	4	23	0	1	0	0	19	0	0	1	2	3	4	1	1	12	1	12	0	44	25	33	41	51	60	59	1	3	1	0	1	2	0	2	1	0	1	0.315789	3	1	0	0	2	5.3167	28.267299	94.7117	-0.369333
1155-74-4	34	0	1	20	0	0	0	0	19	0	0	0	1	1	13	0	0	14	0	6	0	54	20	21	22	23	24	20	0	1	0	0	0	0	1	1	0	0	0	0.736842	1	0	0	0	0	5.6752	32.207895	87.715	-0.934776
731-27-1	13	3	9	19	1	2	0	0	10	0	2	2	2	1	5	0	3	11	2	6	0	32	19	29	31	35	45	37	0	4	0	0	0	1	0	1	0	0	0	0.4	4	0	0	0	0	3.31442	10.98538	79.4008	-0.517304
67469-78-7	32	2	5	33	2	0	0	0	28	0	0	1	2	4	10	0	3	18	0	18	0	65	36	47	58	70	88	88	0	3	0	1	1	3	0	3	0	1	1	0.357143	3	0	0	0	0	5.3212	28.315169	128.238	-0.841302
510-74-7	26	1	6	28	1	0	0	0	22	0	0	2	3	4	6	1	4	18	1	12	0	54	31	43	58	74	93	101	1	5	0	2	2	2	0	2	0	2	2	0.409091	5	1	0	0	1	3.0231	9.139134	106.8477	-0.358481
17692-51-2	29	0	5	30	0	0	0	0	25	0	0	2	3	5	4	1	4	17	1	16	0	59	34	49	68	96	132	159	1	5	1	1	2	2	1	3	0	1	1	0.4	5	1	3	0	1	4.0647	16.521786	118.5187	-0.41495
1135280-78-2	22	1	7	29	1	0	0	0	22	0	1	2	3	4	5	1	5	12	3	17	0	51	32	45	60	75	95	102	1	5	0	1	1	2	1	3	0	1	1	0.318182	5	1	0	0	0	3.79309	14.387532	113.2872	-0.336442
87051-43-2	25	2	7	34	2	0	0	0	27	0	1	1	3	5	5	0	5	14	2	22	0	59	38	54	73	96	122	137	0	4	0	1	1	2	2	4	0	1	1	0.259259	4	0	0	0	0	5.48302	30.063508	132.276	-0.787643
162408-66-4	35	0	6	36	0	0	0	0	30	0	0	3	3	4	10	1	5	19	2	18	0	71	39	52	67	80	98	105	1	6	0	1	1	3	0	3	0	1	1	0.333333	6	1	0	0	1	4.897	23.980609	145.0967	-0.437761
40796-97-2	17	2	5	20	0	2	0	0	15	0	0	2	1	3	2	0	3	15	1	6	0	37	22	32	41	54	64	69	0	3	0	2	2	1	0	1	0	2	2	0.533333	3	0	3	0	0	3.7754	14.253645	79.4725	-0.737981
112108-01-7	20	1	3	22	0	1	0	0	19	0	0	1	1	4	0	1	2	13	0	12	0	42	25	37	53	74	106	129	1	2	1	1	2	2	0	2	0	0	0	0.368421	2	1	2	0	0	3.9802	15.841992	89.8448	-0.399215
112192-04-8	26	0	3	26	0	0	0	0	23	0	0	1	2	4	6	2	2	12	1	16	0	52	29	39	51	65	80	82	2	3	0	1	1	2	1	3	0	0	0	0.304348	3	2	0	0	0	4.9855	24.85521	108.3775	0.136954
630-56-8	40	0	4	31	0	0	0	0	27	0	0	4	0	4	6	0	4	30	4	0	0	71	34	53	78	108	144	182	0	4	4	0	4	0	0	0	3	0	3	0.814815	4	0	6	0	0	5.9696	35.636124	120.356	-0.862989
20229-30-5	24	0	4	24	0	0	0	0	20	0	2	0	2	4	2	0	4	15	0	12	0	48	27	38	52	70	99	119	0	2	0	2	2	2	0	2	0	1	1	0.4	2	0	1	1	0	4.4043	19.397858	104.303	-0.822765
54739-18-3	21	3	7	22	3	0	0	0	15	0	0	2	2	1	9	1	4	15	1	6	0	43	22	28	31	34	39	45	2	4	0	0	0	1	0	1	0	0	0	0.533333	4	2	0	0	0	3.2015	10.249602	78.7144	-0.672152
170364-57-5	29	0	7	39	0	0	0	0	32	0	0	2	5	7	5	1	6	16	3	26	0	68	45	66	96	140	188	235	1	7	0	2	2	2	3	5	0	1	1	0.21875	7	1	0	0	2	4.9323	24.327583	152.6057	-0.43426
89565-68-4	20	0	4	21	0	0	0	0	17	0	0	2	2	4	2	1	3	13	1	10	0	41	24	35	49	66	79	90	1	4	0	2	2	1	1	2	0	2	2	0.470588	4	1	3	0	0	2.9499	8.70191	81.3092	-0.338175
111974-69-7	25	0	6	27	0	0	0	0	21	0	1	2	3	4	5	1	6	17	1	12	0	52	30	40	54	72	98	116	1	5	0	2	2	2	0	2	0	1	1	0.380952	5	1	0	0	0	2.856	8.156736	109.1218	-0.345556
116666-63-8	38	1	7	36	1	0	0	0	29	0	0	3	3	4	11	1	5	22	1	16	0	74	39	55	72	99	124	139	1	6	1	0	1	2	1	3	0	0	0	0.517241	6	1	2	0	0	5.2709	27.782387	139.5277	-0.410194
82248-59-7	21	0	2	19	0	0	0	0	17	0	0	1	1	2	6	1	2	8	0	12	0	40	20	25	31	37	45	42	1	2	0	0	0	2	0	2	0	0	0	0.294118	2	1	1	0	0	3.72462	13.872794	79.5337	-0.404483
124-22-1	27	0	1	13	0	0	0	0	12	0	0	0	1	0	10	1	1	12	0	0	0	40	12	11	10	9	8	7	2	1	0	0	0	0	0	0	0	0	0	1	1	2	0	0	0	3.866	14.945956	60.8984	-0.897156
13676-54-5	14	0	6	27	0	0	0	0	21	0	0	4	2	4	4	0	4	12	6	12	0	41	30	43	58	76	84	88	0	6	0	2	2	2	0	2	0	0	0	0.047619	6	0	0	0	4	2.1362	4.56335	98.956	-0.769289
5137-55-3	54	0	1	26	0	0	0	0	25	0	0	0	1	0	21	0	0	25	0	0	0	80	25	27	27	27	27	27	0	1	0	0	0	0	0	0	0	0	0	1	1	0	0	0	0	8.5145	72.49671	120.9134	-0.950528
10262-69-8	23	0	1	21	0	0	0	0	20	0	0	0	1	5	4	1	1	12	0	12	0	44	24	35	54	81	118	144	1	1	3	0	3	2	0	2	0	0	0	0.4	1	1	0	0	0	4.2114	17.73589	87.9017	-0.478882
116-66-5	18	0	6	20	0	0	0	0	14	0	0	4	2	2	2	0	4	13	2	6	0	38	21	35	46	68	87	96	0	6	1	0	1	1	0	1	0	0	0	0.571429	6	0	0	0	0	3.77032	14.215313	75.1568	-0.688782
13029-08-8	8	2	2	14	0	2	0	0	12	0	0	0	0	2	1	0	0	3	0	12	0	22	15	20	26	32	37	30	0	0	0	0	0	2	0	2	0	0	0	0	0	0	0	0	0	4.6604	21.719328	61.898	-0.835305
2094-98-6	20	0	4	18	0	0	0	0	14	0	0	0	4	2	2	0	4	16	1	0	2	38	19	26	33	36	43	40	0	4	2	0	2	0	0	0	2	0	2	0.857143	4	0	0	0	0	3.89156	15.144239	67.714	-0.763496
25332-39-2	22	1	7	26	0	1	0	0	19	0	0	1	5	4	5	0	6	12	1	16	0	48	29	40	53	68	83	87	0	6	0	1	1	1	2	3	0	1	1	0.368421	6	0	0	0	0	2.3617	5.577627	104.174	-0.722401
29091-09-6	1	5	11	18	3	2	0	0	7	0	0	4	2	1	2	0	4	10	2	6	0	19	18	28	34	43	48	55	0	6	0	0	0	1	0	1	0	0	0	0.142857	6	0	0	0	0	3.8286	14.658178	54.7728	-0.381748
30124-94-8	21	0	11	32	0	0	0	0	21	0	0	6	5	2	10	0	10	16	4	12	1	53	33	43	50	58	71	79	0	11	0	0	0	2	0	2	0	0	0	0.285714	11	0	0	0	0	3.81448	14.550258	113.9084	-0.650475
7575-23-7	28	0	12	29	0	0	0	0	17	0	4	8	0	0	16	4	12	24	4	0	0	57	28	34	36	38	44	46	0	8	0	0	0	0	0	0	0	0	0	0.764706	8	0	0	0	0	1.4252	2.031195	120.149	1.799678
1134-04-9	0	7	8	14	0	7	0	0	6	0	0	0	1	1	0	0	1	8	0	6	0	14	14	22	26	29	32	27	0	1	0	0	0	0	1	1	0	0	0	0.166667	1	0	0	0	0	5.5219	30.49138	63.514	-0.417653
119313-12-1	30	0	4	27	0	0	0	0	23	0	0	2	2	3	7	0	4	16	1	12	0	57	29	40	54	65	76	75	0	4	0	1	1	2	0	2	0	1	1	0.434783	4	0	1	1	0	3.659	13.388281	110.6595	-0.842555
3407-42-9	28	0	1	17	0	0	0	0	16	0	0	1	0	3	1	1	1	19	0	0	0	45	19	30	42	56	72	87	1	1	3	0	3	0	0	0	3	0	3	1	1	1	6	6	0	3.8558	14.867194	70.6138	-0.428833
146653-56-7	10	3	5	21	3	0	0	0	16	0	0	1	1	2	3	0	2	8	1	12	1	31	22	31	36	41	51	50	0	2	0	0	0	2	0	2	0	0	0	0.125	2	0	0	0	0	4.00248	16.019846	70.6355	-0.750438
15930-66-2	25	0	2	13	0	0	0	0	11	0	0	1	1	0	10	1	2	12	0	0	0	38	12	11	10	9	8	7	2	2	0	0	0	0	0	0	0	0	0	1	2	2	0	0	0	2.7123	7.356571	57.8664	-0.822393
18924-66-8	39	0	3	21	0	0	0	0	18	0	0	2	1	0	17	2	3	20	0	0	0	60	20	20	20	20	18	16	2	3	0	0	0	0	0	0	0	0	0	1	3	2	0	0	0	3.9741	15.793471	91.6896	0.237113
2449-05-0	14	0	6	22	0	0	0	0	16	0	0	4	2	2	4	0	4	8	3	12	0	36	23	28	31	34	40	32	0	6	0	0	0	2	0	2	0	0	0	0.125	6	0	0	0	2	4.1122	16.910189	78.11	-0.716962
3179-80-4	36	0	3	20	0	0	0	0	17	0	0	1	2	0	14	1	2	18	1	0	0	56	19	20	18	17	16	15	1	3	0	0	0	0	0	0	0	0	0	0.941176	3	1	0	0	1	3.9752	15.802215	88.0247	-0.369654
61931-82-6	24	0	2	20	0	0	0	0	18	0	0	0	2	2	5	1	2	9	0	12	0	44	21	28	34	44	52	52	2	2	0	0	0	2	0	2	0	0	0	0.333333	2	2	1	1	0	4.8415	23.440122	88.3524	-0.885577
440-17-5	24	3	7	28	3	0	0	0	21	0	1	0	3	4	4	0	4	19	0	12	0	52	31	45	58	76	105	122	0	3	0	2	2	2	0	2	0	1	1	0.428571	3	0	0	0	0	4.9456	24.458959	107.569	-0.742184
6202-23-9	21	0	1	21	0	0	0	0	20	0	0	0	1	3	3	0	1	9	2	12	0	42	23	31	41	55	72	83	0	1	1	0	1	2	0	2	0	0	0	0.2	1	0	0	0	0	4.5538	20.737094	92.062	-0.938048
57808-66-9	24	1	8	30	0	1	0	0	22	0	0	2	5	5	5	2	5	12	2	20	0	54	34	49	68	94	117	131	2	7	0	1	1	2	2	4	0	1	1	0.363636	7	2	0	0	0	3.3532	11.24395	119.4554	0.242954
4880-88-0	22	0	3	22	0	0	0	0	19	0	0	1	2	5	1	0	3	15	1	10	0	44	26	41	65	102	150	199	0	3	0	3	3	1	1	2	0	1	1	0.526316	3	0	2	0	0	3.7746	14.247605	87.1575	-0.851393
1163-36-6	20	1	4	23	0	1	0	0	19	0	0	0	3	4	4	0	3	10	0	16	0	43	26	36	48	65	82	94	0	3	0	1	1	2	1	3	0	1	1	0.315789	3	0	0	0	0	4.3338	18.781822	94.798	-0.815024
1841-19-6	31	2	6	35	2	0	0	0	29	0	0	1	3	5	7	1	3	20	1	18	0	66	39	55	75	97	124	138	1	4	0	2	2	3	0	3	0	2	2	0.344828	4	1	0	0	1	5.3054	28.147269	134.2127	-0.429679
53179-11-6	33	1	5	34	0	1	0	0	29	0	0	2	2	4	7	1	3	18	1	18	0	67	37	53	72	91	116	122	1	4	0	1	1	3	0	3	0	1	1	0.344828	4	1	0	0	1	5.088	25.887744	137.9978	-0.450335
53179-07-0	21	0	3	20	0	0	0	0	17	0	0	2	1	2	7	1	3	9	0	12	0	41	21	26	33	40	48	46	1	3	0	0	0	2	0	2	0	0	0	0.294118	3	1	1	1	0	3.4248	11.729255	81.3487	-0.369654
57149-07-2	28	0	5	29	0	0	0	0	24	0	0	3	2	4	7	1	5	15	0	17	0	57	32	43	57	73	90	89	1	5	0	1	1	3	0	3	0	1	1	0.333333	5	1	1	1	0	3.4103	11.630146	117.0968	-0.40472
60607-34-3	30	0	5	32	0	0	0	0	27	0	0	1	4	5	7	1	4	13	1	22	0	62	36	49	67	90	112	117	1	5	0	1	1	3	1	4	0	1	1	0.296296	5	1	0	0	0	4.1269	17.031304	129.9157	-0.43365
75444-65-4	24	1	6	29	1	0	0	0	23	0	0	2	3	4	5	0	5	13	2	17	0	53	32	45	60	75	95	102	0	5	0	1	1	1	2	3	0	1	1	0.347826	5	0	0	0	0	3.27942	10.754596	109.7975	-0.785198
54063-53-5	27	0	4	25	0	0	0	0	21	0	0	3	1	2	11	2	4	13	1	12	0	52	26	32	38	44	51	48	2	4	0	0	0	2	0	2	0	0	0	0.380952	4	2	1	1	0	3.2414	10.506674	100.198	0.19373
7681-67-6	24	0	4	24	0	0	0	0	20	0	1	1	2	3	6	0	4	13	1	12	0	48	26	36	48	64	88	106	0	3	0	1	1	2	0	2	0	0	0	0.35	3	0	0	0	0	4.8337	23.364656	101.8055	-0.822765
106266-06-2	27	1	7	30	1	0	0	0	23	0	0	2	4	5	4	0	6	17	1	16	0	57	34	49	68	91	116	132	0	6	0	2	2	1	2	3	0	1	1	0.521739	6	0	0	0	0	3.59042	12.891116	112.258	-0.759346
1054-88-2	25	0	6	28	0	0	0	0	22	0	0	3	3	5	3	1	5	19	1	12	0	53	32	46	65	87	112	125	1	6	0	3	3	2	0	2	0	2	2	0.409091	6	1	1	1	1	2.2549	5.084574	106.6887	-0.358481
1021868-76-7	31	2	8	30	0	2	0	0	22	0	0	4	2	1	14	1	4	21	3	6	0	61	30	38	44	49	59	62	1	6	0	0	0	1	0	1	0	0	0	0.590909	6	1	1	1	2	3.8309	14.675795	117.5872	-0.315905
85-79-0	29	0	5	25	0	0	0	0	20	0	0	2	3	2	10	1	4	14	1	11	0	54	26	33	42	52	65	71	1	5	0	0	0	1	1	2	0	0	0	0.5	5	1	0	0	1	3.4853	12.147316	102.2672	-0.356368
129-77-1	25	0	3	24	0	0	0	0	21	0	0	2	1	3	5	0	3	13	1	12	0	49	26	34	44	57	68	67	0	3	0	1	1	2	0	2	0	1	1	0.380952	3	0	1	1	0	3.846	14.791716	95.955	-0.863903
132-69-4	23	0	4	23	0	0	0	0	19	0	0	1	3	3	7	0	4	9	0	16	0	46	25	33	42	56	70	78	0	4	0	0	0	2	1	3	0	0	0	0.315789	4	0	0	0	0	3.4151	11.662908	93.943	-0.815024
141-94-6	45	0	3	24	0	0	0	0	21	0	0	0	3	1	12	1	3	24	0	0	0	69	24	31	34	43	48	55	2	3	0	1	1	0	0	0	0	1	1	1	3	2	2	2	0	4.7117	22.200117	107.2174	-0.863903
149-16-6	30	0	4	22	0	0	0	0	18	0	0	2	2	1	11	1	4	15	1	6	0	52	22	26	29	31	35	32	2	4	0	0	0	1	0	1	0	0	0	0.611111	4	2	0	0	0	3.7179	13.82278	92.0099	-0.806582
521-78-8	26	0	2	22	0	0	0	0	20	0	0	0	2	3	4	0	2	12	0	12	0	48	24	33	43	59	76	89	0	2	0	1	1	2	0	2	0	0	0	0.4	2	0	1	1	0	4.121	16.982641	95.016	-0.896203
537-12-2	27	0	7	29	0	0	0	0	22	0	0	4	3	3	7	2	5	17	2	12	0	56	31	39	45	55	63	57	2	7	0	1	1	2	0	2	0	1	1	0.363636	7	2	1	1	2	4.3383	18.820847	112.0374	0.227902
553-08-2	55	0	5	37	0	0	0	0	32	0	0	1	4	2	22	0	4	26	0	12	0	92	38	46	51	57	68	69	0	5	0	0	0	1	1	2	0	0	0	0.6875	5	0	0	0	0	8.0495	64.79445	158.2304	-0.858524
1104-22-9	27	1	3	28	0	1	0	0	25	0	0	0	2	4	5	0	2	13	0	18	0	55	31	42	54	71	91	95	0	2	0	1	1	3	0	3	0	1	1	0.28	2	0	1	1	0	5.55562	30.864914	117.766	-0.883552
1553-34-0	23	0	2	22	0	0	0	0	20	0	1	0	1	4	2	0	2	13	0	12	0	45	25	35	48	67	91	103	0	1	0	2	2	2	0	2	0	1	1	0.4	1	0	1	1	0	5.015	25.150225	93.688	-0.896203
1649-18-9	22	1	5	24	1	0	0	0	19	0	0	1	3	3	6	0	4	13	1	12	0	46	26	34	42	49	60	59	0	4	0	1	1	1	1	2	0	1	1	0.368421	4	0	0	0	0	3.0058	9.034834	92.8545	-0.781627
2062-84-2	24	1	6	28	1	0	0	0	22	0	0	2	3	4	6	1	4	13	2	16	0	52	31	43	57	74	92	99	1	5	0	1	1	2	1	3	0	1	1	0.363636	5	1	0	0	0	3.7687	14.2031	107.2342	-0.358481
2753-45-9	35	0	6	31	0	0	0	0	25	0	0	5	1	2	13	0	6	19	1	12	0	66	32	41	51	57	65	65	0	6	0	0	0	2	0	2	0	0	0	0.48	6	0	1	1	0	4.6025	21.183006	122.4695	-0.799064
2773-92-4	24	0	3	20	0	0	0	0	17	0	0	1	2	2	7	0	3	10	0	11	0	44	21	27	33	43	55	60	0	3	0	0	0	1	1	2	0	0	0	0.470588	3	0	0	0	0	3.5178	12.374917	84.404	-0.836378
3416-26-0	35	2	6	36	2	0	0	0	30	0	0	1	3	4	9	1	3	20	1	18	0	71	39	53	66	81	100	99	1	4	0	1	1	3	0	3	0	1	1	0.366667	4	1	0	0	1	5.75004	33.06296	141.3027	-0.437761
5987-82-6	28	0	5	22	0	0	0	0	17	0	0	3	2	1	10	1	5	15	1	6	0	50	22	27	32	34	39	41	2	5	0	0	0	1	0	1	0	0	0	0.588235	5	2	0	0	0	2.9463	8.680684	89.3279	-0.761772
14984-68-0	24	1	3	23	0	1	0	0	20	0	0	1	1	3	6	0	2	13	0	12	0	47	25	32	40	49	60	57	0	2	0	1	1	2	0	2	0	1	1	0.4	2	0	1	1	0	4.9319	24.323638	95.98	-0.85792
35898-87-4	44	0	12	43	0	0	0	0	31	0	0	10	2	3	16	0	12	31	2	12	0	87	45	59	77	93	110	116	0	12	0	1	1	2	0	2	0	1	1	0.548387	12	0	0	0	0	3.5399	12.530892	159.492	-0.71655
27523-40-6	14	4	7	25	0	4	0	0	18	0	0	1	2	3	6	0	3	10	0	17	0	39	27	37	47	58	64	70	0	3	0	0	0	2	1	3	0	0	0	0.166667	3	0	1	1	0	6.4548	41.664443	102.681	-0.711333
30544-47-9	18	3	8	26	3	0	0	0	18	0	0	4	1	2	8	2	5	14	1	12	0	44	27	36	42	50	60	60	2	5	0	0	0	2	0	2	0	0	0	0.277778	5	2	0	0	0	3.6147	13.066056	89.356	0.327059
64872-77-1	17	3	6	25	0	3	0	0	19	0	1	0	2	3	7	0	3	10	0	17	0	42	27	36	44	53	61	60	0	2	0	0	0	2	1	3	0	0	0	0.210526	2	0	1	1	0	6.637	44.049769	108.107	-0.750851
36167-63-2	30	5	7	33	3	2	0	0	26	0	0	1	1	3	10	1	2	19	0	16	0	63	35	50	64	85	118	148	1	2	0	0	0	3	0	3	0	0	0	0.461538	2	1	1	1	0	8.6443	74.723922	132.3088	-0.382129
61318-91-0	15	3	6	24	0	3	0	0	18	0	1	0	2	3	6	0	3	9	0	17	0	39	26	35	43	53	62	65	0	2	0	0	0	2	1	3	0	0	0	0.166667	2	0	1	1	0	6.518	42.484324	104.177	-0.740488
65473-14-5	21	0	1	22	0	0	0	0	21	0	0	0	1	3	5	0	1	6	1	17	0	43	24	31	39	49	59	56	0	1	0	0	0	3	0	3	0	0	0	0.142857	1	0	0	0	0	4.985	24.850225	95.758	-0.941013
3200-06-4	33	0	4	28	0	0	0	0	24	0	0	3	1	3	10	0	4	18	1	11	0	61	30	39	50	61	71	77	0	4	0	1	1	2	0	2	0	1	1	0.541667	4	0	2	2	0	4.4526	19.825647	113.48	-0.84821
3737-09-5	29	0	4	25	0	0	0	0	21	0	0	1	3	2	8	1	3	13	1	12	0	54	26	36	48	59	64	70	2	4	0	0	0	1	1	2	0	0	0	0.428571	4	2	1	1	1	3.3619	11.302372	102.2484	-0.829888
2347-80-0	30	0	8	30	0	0	0	0	22	0	2	2	4	4	6	0	6	19	2	12	0	60	33	48	64	80	109	128	0	6	0	2	2	2	0	2	0	1	1	0.454545	6	0	0	0	0	3.1771	10.093964	123.4398	-0.726331
92953-10-1	37	1	2	23	0	1	0	0	21	0	0	0	1	1	13	0	0	17	0	6	0	60	23	28	32	32	34	30	0	1	0	0	0	1	0	1	0	0	0	0.714286	1	0	0	0	0	6.4897	42.116206	104.2254	-0.900816
27848-84-6	26	1	7	31	0	0	1	0	24	0	0	3	3	5	4	0	6	18	1	16	0	57	35	53	77	111	152	186	0	6	1	1	2	1	2	3	0	1	1	0.416667	6	0	3	0	0	3.9109	15.295139	122.0545	-0.767101
52468-60-7	26	2	4	30	2	0	0	0	26	0	0	0	2	4	6	0	2	14	1	18	0	56	33	44	56	71	92	96	0	2	0	1	1	3	0	3	0	1	1	0.230769	2	0	0	0	0	5.3852	29.000379	118.132	-0.858391
60628-96-8	18	0	2	24	0	0	0	0	22	0	0	0	2	4	4	0	2	4	0	23	0	42	27	36	49	65	79	84	0	2	0	0	0	3	1	4	0	0	0	0.045455	2	0	1	1	0	5.1878	26.913269	97.788	-0.905041
848-53-3	23	1	3	22	0	1	0	0	19	0	0	0	2	3	3	0	2	12	0	12	0	45	24	32	41	53	68	74	0	2	0	1	1	2	0	2	0	1	1	0.368421	2	0	1	1	0	4.0669	16.539676	93.424	-0.851393
54767-75-8	35	0	3	23	0	0	0	0	20	0	1	1	1	1	12	2	3	17	0	6	0	58	23	28	31	34	37	37	2	2	0	0	0	1	0	1	0	0	0	0.7	2	2	2	2	0	5.5591	30.903593	103.2355	0.192552
23210-56-2	27	0	3	24	0	0	0	0	21	0	0	2	1	3	5	2	3	14	0	12	0	51	26	35	44	52	64	63	2	3	0	1	1	2	0	2	0	1	1	0.428571	3	2	2	2	0	3.7688	14.203853	96.9716	0.172695
98774-23-3	25	0	2	21	0	0	0	0	19	0	0	1	1	2	8	0	2	10	0	12	0	46	22	27	32	36	42	40	0	2	0	0	0	2	0	2	0	0	0	0.368421	2	0	0	0	0	3.998	15.984004	88.973	-0.891145
156727-74-1	39	0	5	33	0	0	0	0	28	0	0	2	3	3	9	0	4	21	2	12	0	72	35	48	65	83	105	117	0	5	0	1	1	2	0	2	0	1	1	0.464286	5	0	3	0	1	4.8472	23.495348	135.9305	-0.841302
90293-01-9	23	0	2	20	0	0	0	0	18	0	0	1	1	2	8	1	2	9	0	12	0	43	21	25	30	36	43	40	1	2	0	0	0	2	0	2	0	0	0	0.333333	2	1	0	0	0	3.6558	13.364874	84.3457	-0.418853
119431-25-3	23	2	4	24	1	1	0	0	20	0	0	1	1	3	5	1	2	14	0	12	0	47	26	35	42	50	64	61	1	2	0	1	1	2	0	2	0	1	1	0.4	2	1	1	1	0	4.4672	19.955876	95.6798	-0.383116
91940-87-3	36	0	7	33	0	0	0	0	26	0	0	5	2	3	11	0	6	22	1	12	0	69	35	47	61	74	92	103	0	7	0	1	1	2	0	2	0	0	0	0.5	7	0	0	0	1	3.2128	10.322084	128.898	-0.781209
75529-73-6	29	2	6	29	2	0	0	0	23	0	0	1	3	3	7	1	2	18	1	12	0	58	31	41	51	61	76	79	1	4	0	1	1	2	0	2	0	1	1	0.434783	4	1	0	0	2	4.224	17.842176	110.9627	-0.370581
97612-24-3	25	1	6	23	0	1	0	0	17	0	0	3	2	2	6	2	4	17	1	6	0	48	24	33	45	56	60	58	2	5	0	1	1	1	0	1	0	1	1	0.588235	5	2	1	0	1	2.8307	8.012862	91.649	0.32124
17780-75-5	15	2	4	17	0	2	0	0	13	0	0	1	1	1	6	0	2	10	0	6	1	32	17	21	23	25	26	23	0	2	0	0	0	1	0	1	0	0	0	0.384615	2	0	0	0	0	3.3273	11.070925	72.904	-0.749583
77257-42-2	30	0	2	24	0	0	0	0	22	0	0	1	1	2	9	0	1	12	1	12	0	54	25	32	39	40	44	43	0	2	0	0	0	2	0	2	0	0	0	0.363636	2	0	0	0	0	5.1123	26.135611	104.0574	-0.905041
4789-68-8	21	1	4	23	0	1	0	0	19	0	1	0	2	4	1	0	3	14	0	12	0	44	26	37	50	68	96	113	0	2	0	2	2	2	0	2	0	1	1	0.368421	2	0	1	1	0	4.3358	18.799162	97.532	-0.815024
52-49-3	31	0	2	22	0	0	0	0	20	0	0	1	1	3	5	1	2	18	0	6	0	53	24	32	42	51	62	59	1	2	1	1	2	1	0	1	1	1	2	0.7	2	1	1	1	0	4.3305	18.75323	91.8218	-0.444025
1098-60-8	19	3	6	24	3	0	0	0	18	0	1	0	2	3	4	0	3	14	0	12	0	43	26	38	48	64	89	109	0	2	0	1	1	2	0	2	0	0	0	0.333333	2	0	0	0	0	5.2598	27.665496	92.186	-0.740488
2062-77-3	23	4	7	29	4	0	0	0	22	0	0	2	1	3	6	1	3	18	1	12	0	52	31	45	54	62	80	85	1	3	0	1	1	2	0	2	0	1	1	0.409091	3	1	0	0	0	4.791	22.953681	100.9793	-0.336442
104076-39-3	27	0	5	27	0	0	0	0	22	0	1	1	3	4	8	1	5	14	0	16	0	54	30	39	49	63	75	75	1	4	0	1	1	2	1	3	0	1	1	0.409091	4	1	0	0	0	5.1632	26.658634	113.7917	-0.382188
61129-30-4	17	1	3	19	0	0	1	0	16	0	0	0	2	2	4	0	2	7	1	12	0	36	20	26	31	38	48	48	0	2	0	0	0	1	1	2	0	0	0	0.1875	2	0	0	0	0	3.8374	14.725639	84.012	-0.827687
23642-66-2	20	3	6	25	3	0	0	0	19	0	0	2	1	2	7	1	3	13	1	12	0	45	26	35	39	44	50	45	1	3	0	0	0	2	0	2	0	0	0	0.315789	3	1	1	1	0	4.083	16.670889	89.3372	-0.316849
548-66-3	31	0	3	23	0	0	0	0	20	0	0	2	1	2	8	0	3	17	1	6	0	54	24	30	38	46	52	50	0	3	1	0	1	1	0	1	1	0	1	0.65	3	0	1	1	0	4.2355	17.93946	94.505	-0.85792
13636-18-5	25	0	1	24	0	0	0	0	23	0	0	0	1	3	7	1	1	8	0	18	0	49	26	33	42	51	60	55	1	1	0	0	0	3	0	3	0	0	0	0.217391	1	1	1	1	0	5.5594	30.906928	102.2037	-0.506531
13187-06-9	19	0	2	21	0	0	0	0	19	0	1	0	1	4	0	0	2	11	1	12	0	40	24	34	48	68	96	108	0	1	0	2	2	2	0	2	0	1	1	0.263158	1	0	0	0	0	4.6787	21.890234	89.76	-0.891145
50-42-0	25	0	3	23	0	0	0	0	20	0	0	2	1	2	8	0	3	11	1	12	0	48	24	30	38	46	52	50	0	3	0	0	0	2	0	2	0	0	0	0.35	3	0	0	0	0	3.7035	13.715912	93.474	-0.85792
611-75-6	20	2	4	18	0	0	2	0	14	0	0	0	2	2	3	1	2	13	0	6	0	38	19	26	32	38	44	41	2	2	1	0	1	1	0	1	1	0	1	0.571429	2	2	0	0	0	4.5583	20.778099	84.5944	-0.763496
125-52-0	28	0	5	25	0	0	0	0	20	0	0	3	2	3	5	1	5	19	2	6	0	53	27	37	50	60	70	67	1	5	1	1	2	1	0	1	1	0	1	0.6	5	1	1	1	0	2.7317	7.462185	97.4218	-0.356368
64211-46-7	13	4	8	26	0	4	0	0	18	0	0	1	3	3	6	0	4	10	1	17	0	39	28	38	47	58	65	68	0	4	0	0	0	2	1	3	0	0	0	0.111111	4	0	0	0	0	6.1178	37.427477	106.477	-0.68438
79307-93-0	24	1	5	27	0	1	0	0	22	0	0	1	3	4	3	0	4	12	1	17	0	51	30	42	56	74	100	116	0	4	0	1	1	2	1	3	0	1	1	0.363636	4	0	1	1	0	4.2975	18.468506	110.646	-0.805922
145158-71-0	23	0	6	22	0	0	0	0	16	0	0	1	5	2	7	4	3	11	2	10	0	45	23	29	36	44	52	58	4	6	0	0	0	1	1	2	0	0	0	0.375	6	4	0	0	0	2.81457	7.921804	90.8348	1.869617
481-49-2	38	0	8	45	0	0	0	0	37	0	0	6	2	9	2	0	8	28	0	24	0	83	52	77	111	157	222	279	0	8	0	5	5	4	0	4	0	0	0	0.351351	8	0	2	0	0	6.8739	47.250501	170.701	-0.817502
219861-08-2	21	1	4	24	1	0	0	0	20	0	0	1	2	3	5	0	3	13	0	12	1	45	26	37	50	67	87	108	0	3	0	1	1	2	0	2	0	0	0	0.35	3	0	1	0	0	3.81298	14.538816	90.914	-0.822765
129722-12-9	27	2	7	30	0	2	0	0	23	0	0	2	3	4	7	1	4	20	1	12	0	57	33	45	58	72	91	93	1	5	0	2	2	2	0	2	0	1	1	0.434783	5	1	0	0	1	4.8593	23.612796	123.2367	-0.34892
82752-99-6	32	1	8	33	0	1	0	0	25	0	0	2	5	4	10	0	7	18	1	17	0	65	36	48	62	77	91	93	0	7	0	1	1	2	1	3	0	1	1	0.44	7	0	0	0	0	3.5519	12.615994	132.524	-0.751162
109826-26-8	28	0	6	32	0	0	0	0	26	0	0	2	4	6	3	1	5	15	1	21	0	60	37	55	79	112	144	170	1	6	0	2	2	2	2	4	0	1	1	0.346154	6	1	1	1	0	4.2028	17.663528	125.1797	-0.402675
33414-30-1	22	3	8	29	3	0	0	0	21	0	1	1	3	4	3	0	4	19	1	12	0	51	32	47	61	81	113	131	0	4	0	2	2	2	0	2	0	1	1	0.380952	4	0	0	0	1	4.4722	20.000573	107.709	-0.71692
90-54-0	27	0	3	24	0	0	0	0	21	0	0	2	1	2	10	0	3	12	1	12	0	51	25	31	38	43	48	45	0	3	0	0	0	2	0	2	0	0	0	0.380952	3	0	0	0	0	4.2227	17.831195	98.8185	-0.863903
17692-39-6	25	0	3	23	0	0	0	0	20	0	0	2	1	3	7	0	3	13	0	12	0	48	25	31	37	43	52	47	0	3	0	1	1	2	0	2	0	1	1	0.4	3	0	0	0	0	3.5304	12.463724	92.796	-0.85792
1641-17-4	14	0	3	18	0	0	0	0	15	0	0	3	0	2	3	1	3	6	1	12	0	32	19	26	33	39	47	47	1	3	0	0	0	2	0	2	0	0	0	0.133333	3	1	0	0	0	2.94022	8.644894	69.2703	-0.334135
33743-96-3	23	0	4	25	0	0	0	0	21	0	0	3	1	4	5	0	4	15	1	12	0	48	28	38	50	63	78	82	0	4	0	2	2	2	0	2	0	1	1	0.380952	4	0	1	1	0	3.5201	12.391104	96.6195	-0.829888
3563-01-7	27	0	3	24	0	0	0	0	21	0	0	2	1	2	8	0	3	12	1	12	0	51	25	33	44	51	57	55	0	3	0	0	0	2	0	2	0	0	0	0.380952	3	0	0	0	0	3.8776	15.035782	98.085	-0.863903
37561-27-6	25	0	7	33	0	0	0	0	26	0	1	3	3	6	4	0	6	19	1	18	0	58	38	54	75	104	137	153	0	6	0	3	3	3	0	3	0	1	1	0.269231	6	0	0	0	1	4.3624	19.030534	128.435	-0.781209
54-30-8	32	0	4	23	0	0	0	0	19	0	0	2	2	1	11	1	4	16	1	6	0	55	23	28	32	35	37	37	1	4	0	0	0	1	0	1	0	0	0	0.631579	4	1	1	1	0	3.2484	10.552103	95.3877	-0.369333
1223-36-5	21	1	5	19	0	1	0	0	14	0	0	2	2	1	8	1	3	12	1	6	0	40	19	23	25	25	28	25	1	4	0	0	0	1	0	1	0	0	0	0.5	4	1	0	0	1	2.1768	4.738458	77.7447	-0.249292
101477-54-7	30	2	7	34	2	0	0	0	27	0	0	3	2	4	8	0	5	19	0	18	0	64	37	51	69	90	115	122	0	5	0	1	1	3	0	3	0	1	1	0.333333	5	0	0	0	0	4.8978	23.988445	127.591	-0.787643
115256-11-6	27	0	10	29	0	0	0	0	19	0	2	5	3	2	11	2	6	14	4	12	0	56	30	42	41	50	58	56	2	8	0	0	0	2	0	2	0	0	0	0.368421	8	2	0	0	0	1.9829	3.931892	116.513	0.330319
136434-34-9	19	0	3	21	0	0	0	0	18	0	1	1	1	3	6	1	3	7	0	16	0	40	23	30	40	52	62	66	1	2	0	0	0	2	1	3	0	0	0	0.222222	2	1	1	0	0	4.6309	21.445235	90.1797	-0.385077
141505-33-1	12	0	7	21	0	0	0	0	14	0	0	1	6	2	3	2	6	11	3	6	2	33	22	29	36	42	50	53	2	7	0	1	1	1	0	1	0	0	0	0.214286	7	2	1	0	1	1.36176	1.85439	77.1864	0.424722
129273-38-7	30	0	7	30	0	0	0	0	23	0	1	2	4	5	6	0	6	22	2	10	0	60	34	48	68	91	111	121	0	6	1	2	3	1	1	2	1	2	3	0.608696	6	0	2	0	2	3.3737	11.381852	119.675	-0.759346
168273-06-1	21	3	8	30	0	3	0	0	22	0	0	1	4	4	4	1	4	15	1	17	0	51	33	47	63	85	110	131	1	5	0	1	1	2	1	3	0	1	1	0.272727	5	1	0	0	1	5.93862	35.267208	121.6572	-0.315905
192725-17-0	48	0	9	46	0	0	0	0	37	0	0	5	4	4	15	4	5	28	3	18	0	94	49	66	82	102	117	115	4	9	0	1	1	3	0	3	0	1	1	0.432432	9	4	4	0	4	4.32814	18.732796	179.5359	1.298072
90729-43-4	39	0	3	35	0	0	0	0	32	0	0	2	1	4	9	0	3	19	1	18	0	74	38	52	64	77	96	102	0	3	0	1	1	3	0	3	0	1	1	0.40625	3	0	0	0	0	7.2176	52.09375	143.9805	-0.907098
130636-43-0	27	0	10	29	0	0	0	0	19	0	0	5	5	2	11	2	9	15	3	12	0	56	30	40	49	54	61	62	2	10	0	0	0	1	1	2	0	0	0	0.473684	10	2	0	0	0	0.3312	0.109693	110.3569	0.330319
74697-28-2	26	1	7	27	0	1	0	0	20	0	0	5	1	2	9	0	6	15	2	11	0	53	28	38	50	61	76	91	0	6	0	0	0	1	1	2	0	0	0	0.5	6	0	0	0	0	3.58102	12.823704	105.851	-0.732656
108929-04-0	15	0	3	19	0	0	0	0	16	0	0	0	3	4	0	1	3	9	1	12	0	34	22	32	47	68	91	110	2	3	0	2	2	2	0	2	0	0	0	0.1875	3	2	1	1	0	2.4668	6.085102	77.3994	-0.827687
38821-52-2	25	0	4	26	0	0	0	0	22	0	0	1	3	4	5	2	2	12	1	16	0	51	29	39	51	64	77	78	2	4	0	1	1	2	1	3	0	1	1	0.318182	4	2	0	0	1	3.6048	12.994583	105.3729	0.174975
78-41-1	32	1	4	31	0	1	0	0	27	0	0	2	1	3	10	1	3	15	0	18	0	63	33	45	57	68	86	95	1	3	0	0	0	3	0	3	0	0	0	0.333333	3	1	1	1	0	5.84762	34.19466	129.0588	-0.456537
60812-23-9	29	0	3	16	0	0	0	0	13	0	0	2	1	0	12	2	3	15	0	0	0	45	15	15	14	12	11	10	3	3	0	0	0	0	0	0	0	0	0	1	3	3	1	1	0	2.4633	6.067847	68.4902	-0.290523
147228-81-7	42	0	1	24	0	0	0	0	23	0	0	0	1	1	15	0	0	18	0	6	0	66	24	28	28	31	32	28	0	1	0	0	0	1	0	1	0	0	0	0.73913	1	0	0	0	0	6.9641	48.498689	108.1994	-0.94618
65899-73-2	13	3	7	23	0	3	0	0	16	0	1	1	2	3	6	0	4	9	0	16	0	36	25	34	43	53	56	63	0	3	0	0	0	1	2	3	0	0	0	0.1875	3	0	1	1	0	5.8629	34.373596	95.548	-0.686336
106463-17-6	28	0	8	28	0	0	0	0	20	0	1	5	2	2	11	2	6	15	2	12	0	56	29	39	46	56	64	58	3	7	0	0	0	2	0	2	0	0	0	0.4	7	3	1	0	0	2.3409	5.479813	108.6419	-0.287797
10402-53-6	32	0	4	28	0	0	0	0	24	0	0	2	2	3	9	0	4	17	1	12	0	60	30	39	49	59	71	67	0	4	0	1	1	2	0	2	0	1	1	0.458333	4	0	2	2	0	3.9008	15.216241	113.6255	-0.84821
59-58-5	24	0	8	23	0	0	0	0	15	0	2	2	4	1	10	2	7	15	2	6	0	47	23	29	35	40	45	43	3	6	0	0	0	0	1	1	0	0	0	0.533333	6	3	0	0	1	2.73092	7.457924	97.5312	-0.197749
82186-77-4	32	3	5	35	0	3	0	0	30	0	0	1	1	4	10	1	2	19	1	18	0	67	38	53	71	101	143	176	1	2	1	0	1	3	0	3	0	0	0	0.333333	2	1	1	1	0	9.1517	83.753613	151.5388	-0.458025
132866-11-6	41	0	9	45	0	0	0	0	36	0	0	6	3	4	12	1	8	25	5	18	0	86	48	68	87	117	144	161	1	9	0	1	1	3	0	3	0	0	0	0.333333	9	1	1	1	0	6.4784	41.969667	173.4011	-0.429299
231277-92-2	26	2	11	40	1	1	0	0	29	0	1	4	4	5	11	2	8	14	2	28	0	66	44	62	76	98	124	142	2	8	0	0	0	3	2	5	0	0	0	0.172414	8	2	0	0	0	6.1391	37.688549	154.1242	0.173931
148016-81-3	24	0	12	27	0	0	0	0	15	0	2	6	4	3	7	5	7	24	5	0	0	51	29	45	59	84	110	132	6	10	0	3	3	0	0	0	0	2	2	0.733333	10	6	6	0	1	-1.6031	2.56993	98.5272	1.880891
78613-35-1	35	0	2	23	0	0	0	0	21	0	0	1	1	2	6	0	2	18	0	6	0	58	24	34	39	46	50	55	0	2	0	1	1	1	0	1	0	1	1	0.714286	2	0	3	1	0	4.662	21.734244	99.076	-0.900816
3735-85-1	38	0	10	42	0	0	0	0	32	0	0	8	2	6	8	1	9	29	2	16	0	80	47	68	97	136	191	242	1	10	1	2	3	2	1	3	1	1	2	0.5	10	1	6	0	0	3.9191	15.359345	153.7547	-0.384173
90494-79-4	22	3	4	28	3	0	0	0	24	0	0	0	1	4	4	0	1	13	1	17	0	50	31	44	55	68	89	93	0	1	0	1	1	3	0	3	0	0	0	0.25	1	0	0	0	0	6.1904	38.321052	108.13	-0.84821
33237-74-0	30	0	2	24	0	0	0	0	22	0	0	0	2	3	8	0	2	14	0	12	0	54	26	34	45	57	69	78	0	2	1	0	1	2	0	2	0	0	0	0.454545	2	0	0	0	0	4.3923	19.292299	103.831	-0.905041
127625-29-0	24	1	7	30	1	0	0	0	23	0	1	2	3	5	5	0	4	15	2	17	0	54	34	50	70	96	128	146	0	5	0	2	2	3	0	3	0	1	1	0.304348	5	0	0	0	0	3.6999	13.68926	118.1498	-0.759346
71119-11-4	25	0	5	27	0	0	0	0	22	0	0	2	3	3	8	3	4	12	0	16	1	52	29	40	49	61	72	71	3	5	0	0	0	2	1	3	0	0	0	0.318182	5	3	1	1	0	3.39018	11.49332	106.7432	0.871539
99755-59-6	25	0	3	22	0	0	0	0	19	0	1	1	1	3	6	1	3	13	0	11	0	47	24	32	42	53	62	69	1	2	1	0	1	1	1	2	0	0	0	0.473684	2	1	1	0	0	4.2657	18.196196	93.8068	-0.399215
133099-07-7	30	0	4	32	0	0	0	0	28	0	0	2	2	5	7	1	3	17	1	18	0	62	36	51	73	100	119	132	2	4	0	2	2	3	0	3	0	1	1	0.321429	4	2	1	0	1	3.9575	15.661806	126.7504	-0.867299
364782-34-3	22	3	4	26	3	0	0	0	22	0	0	0	1	3	6	1	1	11	0	17	0	48	28	39	48	59	72	68	1	1	0	0	0	3	0	3	0	0	0	0.272727	1	1	1	0	0	6.142	37.724164	100.1307	-0.407756
108612-45-9	25	1	8	32	1	0	0	0	24	0	0	1	6	5	5	1	6	13	1	22	0	57	36	51	69	92	122	140	1	7	0	1	1	2	2	4	0	1	1	0.291667	7	1	0	0	0	3.4122	11.643109	123.7307	-0.340725
25875-51-8	13	2	7	22	0	2	0	0	15	0	0	0	5	2	4	3	3	8	3	12	0	35	23	29	32	35	42	37	3	5	0	0	0	2	0	2	0	0	0	0	5	3	0	0	0	3.47537	12.078197	92.0901	1.11377
25122-57-0	32	2	7	33	1	1	0	0	26	0	0	5	0	4	5	0	5	30	6	0	0	65	36	59	92	132	179	230	0	5	4	0	4	0	0	0	3	0	3	0.692308	5	0	7	0	0	4.7014	22.103162	121.36	-0.781209
54556-98-8	29	0	4	27	0	0	0	0	23	0	0	3	1	3	7	0	4	16	1	12	0	56	29	39	53	69	86	86	0	4	0	1	1	2	0	2	0	1	1	0.434783	4	0	0	0	0	3.9942	15.953634	106.518	-0.842555
804-36-4	12	0	12	26	0	0	0	0	14	0	0	6	6	2	7	3	8	11	6	10	0	38	27	36	41	47	52	55	4	12	0	0	0	0	2	2	0	0	0	0	12	4	0	0	0	2.25467	5.083537	91.2776	0.479144
87233-62-3	26	0	5	22	0	0	0	0	17	0	0	1	4	3	5	0	5	14	0	10	0	48	24	32	43	58	75	92	0	5	0	1	1	1	1	2	0	1	1	0.588235	5	0	0	0	0	2.2147	4.904896	90.553	-0.761772
6577-41-9	34	0	3	25	0	0	0	0	22	0	0	2	1	4	4	0	2	22	0	6	0	59	28	40	54	73	91	100	0	3	1	2	3	1	0	1	1	2	3	0.727273	3	0	2	2	0	4.4656	19.941583	100.1564	-0.869407
53-60-1	20	0	3	20	0	0	0	0	17	0	1	0	2	3	4	0	3	10	0	12	0	40	22	30	40	55	74	83	0	2	0	1	1	2	0	2	0	0	0	0.294118	2	0	0	0	0	4.241	17.986081	87.184	-0.836378
15362-40-0	9	2	4	18	0	2	0	0	14	0	0	1	1	3	1	0	1	7	1	12	0	27	20	29	41	58	72	75	0	2	0	1	1	2	0	2	0	0	0	0.071429	2	0	0	0	1	4.2142	17.759482	73.754	-0.763496
2026-24-6	31	0	1	21	0	0	0	0	20	0	0	0	1	3	2	1	1	17	0	6	0	52	23	36	51	68	87	105	2	1	2	0	2	1	0	1	1	0	1	0.7	1	2	3	0	0	4.779	22.838841	90.7064	-0.938048
3282-73-3	56	0	1	27	0	0	0	0	26	0	0	0	1	0	22	0	0	26	0	0	0	83	26	28	26	25	24	23	0	1	0	0	0	0	0	0	0	0	0	1	1	0	0	0	0	8.9046	79.291901	125.5304	-0.952453
126-64-7	22	0	2	19	0	0	0	0	17	0	0	2	0	1	6	0	2	10	3	6	0	41	19	25	27	29	31	29	0	2	0	0	0	1	0	1	0	0	0	0.352941	2	0	1	1	0	4.5345	20.56169	79.1245	-0.879417
145742-28-5	23	3	7	27	3	0	0	0	20	0	0	2	2	3	6	2	4	17	0	12	0	50	29	40	48	62	75	78	2	4	0	1	1	2	0	2	0	1	1	0.4	4	2	2	0	0	4.1767	17.444823	96.7244	0.267325
127308-82-1	29	0	4	31	0	0	0	0	27	0	0	3	1	5	7	0	4	17	0	18	0	60	35	47	62	81	101	106	0	4	0	2	2	3	0	3	0	1	1	0.333333	4	0	1	0	0	5.2284	27.336167	121.543	-0.862989
149062-75-9	14	2	4	17	0	2	0	0	13	0	0	0	2	3	0	0	2	12	1	6	0	31	19	27	36	49	65	77	0	2	0	2	2	1	0	1	0	1	1	0.461538	2	0	0	0	0	4.413	19.474569	72.435	-0.749583
253450-09-8	23	1	7	28	1	0	0	0	21	0	1	3	2	4	6	1	4	14	1	16	0	51	31	43	54	68	86	89	1	5	0	1	1	2	1	3	0	1	1	0.380952	5	1	1	1	0	3.3225	11.039006	107.3781	-0.323139
676116-04-4	30	0	6	31	0	0	0	0	25	0	1	1	4	5	4	1	5	18	1	16	0	61	35	52	70	96	123	135	1	5	0	2	2	2	1	3	0	1	1	0.44	5	1	0	0	1	4.58922	21.06094	129.4287	-0.392612
361343-19-3	23	2	7	29	0	2	0	0	22	0	1	1	3	4	3	0	4	18	2	12	0	52	32	45	60	76	99	106	0	4	0	2	2	2	0	2	0	2	2	0.318182	4	0	0	0	1	4.8661	23.678929	125.402	-0.751059
289716-94-5	12	3	5	19	1	2	0	0	14	0	0	1	1	2	4	1	2	8	0	12	0	31	20	27	33	40	50	48	1	2	0	0	0	2	0	2	0	0	0	0.142857	2	1	0	0	0	4.6442	21.568594	75.6997	-0.249292
215297-27-1	35	0	12	40	0	0	0	0	28	0	1	4	7	5	10	1	9	19	3	22	0	75	44	63	87	115	153	191	1	11	0	1	1	1	3	4	0	1	1	0.428571	11	1	0	0	0	2.9073	8.452393	152.9605	-0.317374
402910-27-4	22	0	7	24	0	0	0	0	17	0	2	3	2	2	6	1	5	11	2	12	0	46	25	36	42	51	64	71	2	5	0	0	0	2	0	2	0	0	0	0.294118	5	2	0	0	0	3.21822	10.35694	98.2402	-0.69935
291305-06-1	18	2	7	24	0	2	0	0	17	0	1	2	2	3	3	2	3	12	2	12	0	42	26	39	51	65	89	108	3	4	1	0	1	2	0	2	0	0	0	0.294118	4	3	2	0	0	3.827	14.645929	97.1549	-0.259701
263553-33-9	29	0	5	26	0	0	0	0	21	0	0	2	3	2	8	1	4	14	1	12	0	55	27	36	43	52	57	55	1	5	0	0	0	1	1	2	0	0	0	0.428571	5	1	1	0	1	4.13992	17.138938	105.8422	-0.369735
444610-91-7	34	3	12	45	3	0	0	0	33	0	2	4	3	5	12	1	8	25	1	23	0	79	49	69	87	108	139	164	1	7	0	1	1	3	1	4	0	1	1	0.333333	7	1	0	0	0	7.4778	55.917493	171.5478	-0.363015
461023-63-2	43	0	9	42	0	0	0	0	33	0	0	6	3	5	10	3	6	31	3	12	0	85	46	65	88	113	149	169	3	9	1	2	3	2	0	2	1	2	3	0.545455	9	3	2	0	2	4.58	20.9764	158.2928	0.701112
313994-79-5	47	1	7	42	1	0	0	0	35	0	0	2	4	5	11	1	5	28	1	17	0	89	46	65	86	115	138	162	1	6	1	1	2	2	1	3	1	1	2	0.542857	6	1	4	0	0	6.4157	41.161206	165.2418	-0.455154
264618-44-2	42	2	8	43	0	2	0	0	35	0	0	2	4	5	8	1	3	27	2	18	0	85	47	67	89	111	147	162	1	6	0	2	2	3	0	3	0	2	2	0.428571	6	1	1	0	3	7.2101	51.985542	174.9662	-0.43841
464930-42-5	52	0	12	54	0	0	0	0	42	0	1	7	4	6	14	2	8	32	4	23	0	106	59	85	110	138	175	196	2	11	0	2	2	4	0	4	0	1	1	0.428571	11	2	4	0	2	6.344	40.246336	209.0452	0.052765
929601-09-2	26	1	6	28	0	1	0	0	22	0	0	4	1	3	8	2	5	17	1	12	0	54	30	40	49	60	76	79	2	5	1	0	1	2	0	2	0	0	0	0.409091	5	2	2	2	0	3.4624	11.988214	108.7975	0.211649
139290-65-6	28	1	5	27	1	0	0	0	22	0	0	3	1	3	7	1	4	17	0	12	0	55	29	39	51	62	76	74	1	4	0	1	1	2	0	2	0	1	1	0.454545	4	1	1	0	0	3.831	14.676561	103.7738	-0.382188
344930-95-6	32	0	12	39	0	0	0	0	27	0	1	7	4	5	9	0	10	22	4	17	0	71	43	63	87	119	157	180	0	11	0	2	2	1	2	3	0	1	1	0.444444	11	0	0	0	1	2.8722	8.249533	143.1813	-0.687556
725228-45-5	23	1	5	30	1	0	0	0	25	0	0	2	2	4	3	1	3	14	1	17	1	53	33	45	59	72	87	94	2	4	0	1	1	2	1	3	0	1	1	0.24	4	2	0	0	1	4.297	18.464209	113.2999	-0.825376
433212-21-6	34	0	10	35	0	0	0	0	25	0	1	7	2	3	11	4	8	22	3	12	0	69	37	51	59	71	89	92	4	9	1	0	1	2	0	2	1	0	1	0.48	9	4	1	0	0	2.9961	8.976615	133.4733	1.547993
122-68-9	18	0	2	20	0	0	0	0	18	0	0	2	0	2	6	0	2	7	2	12	0	38	21	25	28	31	35	28	0	2	0	0	0	2	0	2	0	0	0	0.166667	2	0	0	0	0	3.8758	15.021826	81.198	-0.885577
34161-23-4	21	1	7	27	0	1	0	0	20	0	0	4	2	4	5	0	5	17	1	12	0	48	30	41	52	64	79	83	0	6	0	2	2	2	0	2	0	1	1	0.35	6	0	0	0	1	2.7919	7.794706	101.369	-0.732656
79-78-7	24	0	1	17	0	0	0	0	16	0	0	1	0	1	5	0	1	13	4	0	0	41	17	23	26	29	29	29	0	1	1	0	1	0	0	0	0	0	0	0.5625	1	0	1	1	0	4.4604	19.895168	73.84	-0.922564
103-53-7	16	0	2	19	0	0	0	0	17	0	0	2	0	2	5	0	2	6	2	12	0	35	20	24	27	30	34	28	0	2	0	0	0	2	0	2	0	0	0	0.117647	2	0	0	0	0	3.4857	12.150104	76.581	-0.879417
564-20-5	26	0	2	18	0	0	0	0	16	0	0	2	0	3	0	0	2	19	1	0	0	44	20	34	47	68	82	100	0	2	2	1	3	0	0	0	2	1	3	0.9375	2	0	4	0	0	3.9346	15.481077	71.067	-0.872567
132-18-3	23	0	2	21	0	0	0	0	19	0	0	1	1	3	4	0	2	11	0	12	0	44	23	30	38	48	62	59	0	2	0	1	1	2	0	2	0	1	1	0.368421	2	0	0	0	0	3.8868	15.107214	86.331	-0.891145
2508-72-7	19	0	3	20	0	0	0	0	17	0	0	0	3	3	5	1	3	9	1	12	0	39	22	28	35	44	51	51	1	3	0	1	1	2	0	2	0	0	0	0.235294	3	1	0	0	0	2.6949	7.262486	84.2387	-0.369654
3598-37-6	22	0	4	23	0	0	0	0	19	0	1	1	2	3	5	0	4	12	1	12	0	45	25	35	46	62	86	103	0	3	0	1	1	2	0	2	0	0	0	0.315789	3	0	0	0	0	4.4436	19.745581	97.1885	-0.815024
14976-57-9	26	1	3	24	0	1	0	0	21	0	0	1	1	3	6	0	2	14	0	12	0	50	26	36	47	56	63	66	0	2	0	1	1	2	0	2	0	1	1	0.428571	2	0	2	0	0	5.1044	26.054899	100.569	-0.863903
51773-92-3	16	6	9	26	6	0	0	0	17	0	0	1	2	3	2	2	3	17	0	11	0	42	28	43	54	71	97	116	2	3	0	1	1	1	1	2	0	1	1	0.470588	3	2	2	0	0	4.4479	19.783814	82.3485	0.36508
125317-39-7	54	0	12	57	0	0	0	0	45	0	0	8	4	9	7	2	11	44	5	16	0	111	65	104	166	264	397	564	2	12	1	5	6	2	1	3	1	1	2	0.533333	12	2	8	0	0	4.7536	22.596713	214.0775	0.029837
3810-80-8	32	0	4	34	0	0	0	0	30	0	0	2	2	4	8	0	4	17	1	18	1	66	37	51	72	91	112	118	0	4	0	1	1	3	0	3	0	1	1	0.333333	4	0	0	0	0	5.48328	30.06636	134.321	-0.875159
16662-46-7	40	0	7	35	0	0	0	0	28	0	0	5	2	2	14	0	7	23	0	12	1	75	36	49	66	78	89	98	0	7	0	0	0	2	0	2	0	0	0	0.535714	7	0	1	1	0	5.10168	26.027139	138.208	-0.793711
304680-36-2	23	0	2	14	0	0	0	0	12	0	0	0	2	1	7	0	1	9	0	5	0	37	14	16	17	19	17	15	0	2	0	0	0	0	1	1	0	0	0	0.75	2	0	0	0	0	2.6731	7.145464	58.984	-0.835305
36861-47-9	20	0	1	18	0	0	0	0	17	0	0	1	0	3	1	0	1	12	2	6	0	38	20	31	43	58	70	76	0	1	2	0	2	1	0	1	2	0	2	0.470588	1	0	2	2	0	4.01352	16.108343	74.158	-0.927102
61546-00-7	31	0	2	18	0	0	0	0	16	0	0	0	2	1	11	0	1	13	0	5	0	49	18	20	21	23	21	19	0	2	0	0	0	0	1	1	0	0	0	0.8125	2	0	0	0	0	4.2335	17.922522	77.452	-0.872567
219947-95-2	39	0	2	22	0	0	0	0	20	0	0	0	2	1	15	0	1	17	0	5	0	61	22	24	25	27	25	23	0	2	0	0	0	0	1	1	0	0	0	0.85	2	0	0	0	0	5.7939	33.569277	95.92	-0.896203
69227-51-6	16	0	1	8	0	0	0	0	7	0	0	0	1	1	1	0	0	8	0	0	0	24	8	11	12	11	7	4	0	1	0	1	1	0	0	0	0	1	1	1	1	0	0	0	0	1.2467	1.554261	35.6934	-0.828095
654057-97-3	68	0	1	33	0	0	0	0	32	1	0	0	0	0	28	0	0	32	0	0	0	101	32	34	36	38	40	42	0	0	0	0	0	0	0	0	0	0	0	1	0	0	0	0	0	12.446	154.902916	159.892	-0.961488
75859-03-9	27	0	3	24	0	0	0	0	21	0	0	0	3	4	4	1	3	12	0	15	0	51	27	38	52	74	93	105	1	3	0	1	1	2	1	3	0	1	1	0.428571	3	1	2	0	0	3.8668	14.952142	102.5607	-0.424254
129299-90-7	19	0	4	22	0	0	0	0	18	0	0	1	3	4	2	1	3	9	1	15	0	41	25	37	54	75	96	114	1	4	0	1	1	1	2	3	0	0	0	0.333333	4	1	1	0	0	3.42654	11.741176	86.1412	-0.354405
588941-45-1	22	1	8	27	0	1	0	0	19	0	1	3	3	3	6	1	5	14	3	12	0	49	29	41	50	63	70	79	1	6	1	0	1	1	1	2	1	0	1	0.421053	6	1	1	0	1	3.8361	14.715663	104.5395	-0.27229
107071-66-9	40	0	3	36	0	0	0	0	33	0	0	1	2	4	12	0	2	19	2	18	0	76	39	49	61	74	91	90	0	3	0	1	1	2	1	3	0	1	1	0.393939	3	0	0	0	1	7.7253	59.68026	149.527	-0.909711
625114-41-2	20	1	9	28	0	1	0	0	19	0	1	4	3	3	6	1	6	14	4	12	0	48	30	43	52	66	74	83	1	7	1	0	1	1	1	2	1	0	1	0.368421	7	1	2	0	1	3.0151	9.090828	104.9295	-0.252455
1191914-21-2	49	0	9	40	0	0	0	0	31	0	0	4	5	5	7	0	7	36	2	6	0	89	44	64	87	112	146	171	0	9	0	4	4	0	1	1	0	4	4	0.806452	9	0	1	0	2	4.60794	21.233111	153.1985	-0.769847
187164-19-8	9	2	7	21	0	2	0	0	14	0	2	0	3	3	2	0	5	10	1	11	1	30	23	32	43	56	61	71	0	3	0	1	1	1	1	2	0	1	1	0.142857	3	0	1	0	0	5.06088	25.612506	90.308	-0.656633
54533-86-7	21	1	8	29	0	1	0	0	21	0	0	3	4	3	8	0	6	12	2	17	0	50	31	43	58	74	92	108	0	7	0	0	0	2	1	3	0	0	0	0.238095	7	0	0	0	0	4.5067	20.310345	111.7279	-0.71692
141626-36-0	44	0	8	39	0	0	0	0	31	0	1	5	2	3	18	1	6	22	3	16	0	83	41	55	67	89	113	134	1	7	0	0	0	2	1	3	0	0	0	0.516129	7	1	0	0	0	7.049	49.688401	159.535	-0.408795
198481-33-3	34	0	5	35	0	0	0	0	30	0	0	3	2	5	7	2	5	17	0	22	0	69	39	54	72	97	130	155	2	5	0	1	1	3	1	4	0	1	1	0.333333	5	2	0	0	0	6.33102	40.081814	141.3876	0.077132
124756-23-6	26	0	6	26	0	0	0	0	20	0	0	4	2	4	5	1	5	21	2	6	0	52	29	41	54	71	84	90	1	6	1	2	3	1	0	1	1	1	2	0.6	6	1	1	1	2	2.1254	4.517325	96.0777	-0.331714
263248-42-6	32	0	3	28	0	0	0	0	25	0	0	1	2	4	6	1	3	18	1	12	0	60	31	41	52	64	82	87	1	3	0	2	2	2	0	2	0	1	1	0.48	3	1	0	0	0	5.3099	28.195038	115.8772	-0.464507
150408-73-4	19	1	7	33	1	0	0	0	26	0	0	2	4	6	3	2	3	13	3	22	0	52	38	56	81	114	153	190	2	6	0	2	2	3	1	4	0	0	0	0.115385	6	2	1	0	2	3.8032	14.46433	124.0909	0.161843
167820-10-2	19	1	7	33	1	0	0	0	26	0	0	2	4	6	3	2	3	13	3	22	0	52	38	56	81	114	153	190	2	6	0	2	2	3	1	4	0	0	0	0.115385	6	2	1	0	2	3.8032	14.46433	124.0909	0.161843
132810-10-7	30	1	4	27	1	0	0	0	23	0	0	0	3	4	3	0	3	18	0	12	0	57	30	41	55	72	99	119	0	3	1	1	2	1	1	2	0	1	1	0.521739	3	0	0	0	0	4.6886	21.98297	109.834	-0.842555
103377-41-9	30	1	6	34	1	0	0	0	28	0	1	1	3	5	6	1	4	19	1	18	0	64	38	52	69	90	119	134	1	4	0	2	2	3	0	3	0	1	1	0.321429	4	1	1	1	1	5.2394	27.451312	136.7177	-0.421163
1766-91-2	18	3	12	25	3	0	0	0	13	0	2	4	3	2	5	3	5	16	4	6	0	43	26	41	48	65	88	105	4	7	0	1	1	1	0	1	0	0	0	0.538462	7	4	1	1	0	1.963	3.853369	84.6914	0.509878
86-12-4	22	0	3	20	0	0	0	0	17	0	1	0	2	3	4	0	3	11	0	11	0	42	22	29	37	47	57	59	0	2	0	1	1	1	1	2	0	1	1	0.411765	2	0	0	0	0	3.8489	14.814031	87.463	-0.836378
57132-53-3	58	1	14	60	0	1	0	0	46	0	0	8	5	5	21	1	11	37	5	22	0	118	64	86	111	140	177	198	1	13	0	1	1	3	1	4	0	1	1	0.456522	13	1	1	1	2	6.16422	37.997608	231.6187	-0.423548
89419-40-9	35	1	6	34	0	1	0	0	28	0	0	1	4	6	4	1	4	26	1	12	0	69	39	57	82	113	151	177	1	5	0	4	4	2	0	2	0	3	3	0.535714	5	1	1	1	1	4.7432	22.497946	137.8177	-0.421163
14587-50-9	29	0	3	28	0	0	0	0	25	0	0	2	1	3	9	1	3	12	0	18	0	57	30	39	50	59	68	63	1	3	0	0	0	3	0	3	0	0	0	0.28	3	1	2	2	0	4.8465	23.488562	114.1728	-0.464507
5486-77-1	23	1	5	21	0	1	0	0	16	0	0	2	2	1	9	1	3	13	2	6	0	44	21	26	31	35	39	40	1	4	0	0	0	1	0	1	0	0	0	0.4375	4	1	0	0	1	2.9764	8.858957	87.2652	-0.291272
6170-42-9	20	1	4	20	0	1	0	0	16	0	0	0	3	2	6	0	3	9	0	12	0	40	21	27	31	37	47	44	0	3	0	0	0	1	1	2	0	0	0	0.3125	3	0	0	0	0	3.3032	10.91113	85.293	-0.78718
36415-61-9	26	0	3	23	0	0	0	0	20	0	0	1	2	6	2	1	2	17	0	10	0	49	27	41	62	93	135	176	1	3	1	3	4	1	1	2	1	2	3	0.6	3	1	4	0	0	3.9366	15.49682	93.1617	-0.412229
2426-63-3	26	0	3	20	0	0	0	0	17	0	0	1	2	2	6	1	2	11	0	10	0	46	21	29	37	45	50	59	1	3	0	0	0	1	1	2	0	0	0	0.529412	3	1	0	0	0	3.8378	14.728709	85.5327	-0.369654
125-79-1	22	0	2	21	0	0	0	0	19	0	0	0	2	2	5	0	2	9	0	12	1	43	22	30	40	49	60	56	0	2	0	0	0	2	0	2	0	0	0	0.315789	2	0	1	1	0	3.83648	14.718579	87.043	-0.891145
911-65-9	28	0	7	29	0	0	0	0	22	0	0	3	4	3	10	0	6	14	1	16	0	57	31	42	55	70	90	111	0	7	0	0	0	2	1	3	0	0	0	0.409091	7	0	0	0	0	4.2758	18.282466	114.5924	-0.751059
55096-75-8	29	0	3	25	0	0	0	0	22	0	0	2	1	2	8	1	3	13	1	12	0	54	26	35	47	64	81	78	1	3	0	0	0	2	0	2	0	0	0	0.409091	3	1	2	1	0	4.3124	18.596794	102.6477	-0.435405
90736-23-5	27	1	4	26	1	0	0	0	22	0	0	1	2	3	6	0	2	15	1	12	0	53	28	37	47	58	72	71	0	3	0	1	1	2	0	2	0	1	1	0.409091	3	0	0	0	1	4.2758	18.282466	103.785	-0.836465
78995-18-3	30	0	3	26	0	0	0	0	23	0	0	1	2	3	6	0	2	15	1	12	0	56	28	37	48	61	75	72	0	3	0	1	1	2	0	2	0	1	1	0.434783	3	0	2	0	1	4.3827	19.208059	108.374	-0.874486
117332-94-2	28	0	4	25	0	0	0	0	21	0	1	1	2	3	6	0	3	15	1	11	0	53	27	36	47	59	67	69	0	3	0	1	1	1	1	2	0	1	1	0.47619	3	0	1	1	1	4.5867	21.037817	106.299	-0.829888
131690-45-4	28	0	4	25	0	0	0	0	21	0	1	1	2	3	6	0	3	15	1	11	0	53	27	36	47	60	70	70	0	3	0	1	1	1	1	2	0	1	1	0.47619	3	0	2	0	1	4.4442	19.750914	106.251	-0.829888
79278-88-9	26	0	4	24	0	0	0	0	20	0	1	1	2	3	6	0	3	14	1	11	0	50	26	34	44	55	63	63	0	3	0	1	1	1	1	2	0	1	1	0.45	3	0	0	0	1	4.1982	17.624883	101.704	-0.822765
131740-09-5	20	1	7	28	0	1	0	0	21	0	0	5	1	4	2	3	6	13	1	17	0	48	31	46	64	90	118	143	3	6	0	1	1	2	1	3	0	1	1	0.285714	6	3	2	0	0	3.3046	10.920381	107.1214	0.917324
106516-24-9	26	2	7	31	1	1	0	0	24	0	0	1	4	5	5	1	3	18	1	16	0	57	35	50	68	91	120	147	1	5	0	2	2	2	1	3	0	2	2	0.375	5	1	0	0	2	4.6276	21.414682	121.6297	-0.36065
84-02-6	24	1	5	25	0	1	0	0	20	0	1	0	3	4	4	0	4	16	0	12	0	49	28	39	52	70	96	104	0	3	0	2	2	2	0	2	0	1	1	0.4	3	0	0	0	0	4.5802	20.978232	107.577	-0.79037
26864-56-2	27	6	8	36	5	1	0	0	28	0	0	1	1	4	7	1	2	21	0	18	0	63	39	57	71	87	112	124	1	2	0	1	1	3	0	3	0	1	1	0.357143	2	1	0	0	0	7.5327	56.741569	129.9018	-0.382627
127308-98-9	29	0	4	31	0	0	0	0	27	0	0	3	1	5	7	0	4	17	0	18	0	60	35	47	62	81	101	106	0	4	0	2	2	3	0	3	0	1	1	0.333333	4	0	1	0	0	5.2284	27.336167	121.543	-0.862989
1217457-81-2	24	0	2	22	0	0	0	0	20	0	0	0	2	3	5	0	2	11	1	12	0	46	24	33	44	60	77	86	0	2	1	0	1	1	1	2	0	0	0	0.35	2	0	1	0	0	4.1467	17.195121	92.889	-0.896203
170729-80-3	21	7	14	37	7	0	0	0	23	0	0	3	4	4	6	2	5	22	1	17	0	58	40	60	73	94	125	144	2	7	0	1	1	2	1	3	0	1	1	0.391304	7	2	3	0	0	4.9521	24.523294	114.4454	0.296269
65576-45-6	16	1	3	20	0	1	0	0	17	0	0	1	1	4	0	0	2	11	0	12	0	36	23	34	48	70	97	119	0	2	0	2	2	2	0	2	0	1	1	0.294118	2	0	2	0	0	4.2585	18.134822	80.947	-0.836378
918639-10-8	29	2	10	36	0	2	0	0	26	0	0	3	5	4	9	1	8	21	0	17	1	65	39	54	72	92	123	139	1	8	0	1	1	2	1	3	0	1	1	0.384615	8	1	0	0	0	5.19038	26.940045	143.3557	-0.327493
133454-47-4	27	1	7	31	1	0	0	0	24	0	0	4	2	4	8	0	6	17	1	16	0	58	34	47	62	79	99	110	0	6	0	1	1	2	1	3	0	1	1	0.416667	6	0	0	0	0	4.8266	23.296068	115.4925	-0.767101
169293-50-9	25	2	7	29	2	0	0	0	22	0	0	4	1	4	6	3	5	20	0	12	0	54	32	45	58	73	96	102	3	5	0	2	2	2	0	2	0	0	0	0.454545	5	3	4	0	0	2.3636	5.586605	103.1573	0.891473
1210-39-5	12	0	1	16	0	0	0	0	15	0	0	1	0	2	3	0	1	3	2	12	0	28	17	21	27	34	40	34	0	1	0	0	0	2	0	2	0	0	0	0	1	0	0	0	0	3.3172	11.003816	66.027	-0.91744
219947-94-1	35	0	2	20	0	0	0	0	18	0	0	0	2	1	13	0	1	15	0	5	0	55	20	22	23	25	23	21	0	2	0	0	0	0	1	1	0	0	0	0.833333	2	0	0	0	0	5.0137	25.137188	86.686	-0.885577
70862-65-6	47	0	2	26	0	0	0	0	24	0	0	0	2	1	18	0	1	21	0	5	0	73	26	29	33	36	36	38	0	2	0	0	0	0	1	1	0	0	0	0.875	2	0	0	0	0	7.36542	54.249412	114.584	-0.912507
1100-88-5	22	0	1	26	0	0	0	0	25	1	0	0	0	4	5	0	0	5	0	24	0	48	29	39	55	76	100	104	0	0	0	0	0	4	0	4	0	0	0	0.04	0	0	0	0	0	5.1807	26.839652	115.294	-0.950528
75980-60-8	21	0	3	25	0	0	0	0	22	1	0	2	0	3	4	0	2	7	2	18	0	46	27	39	54	71	84	88	0	2	0	0	0	3	0	3	0	0	0	0.136364	2	0	0	0	0	4.76616	22.716281	104.742	-0.869407
1146-95-8	19	0	1	18	0	0	0	0	17	0	0	0	1	2	4	1	1	6	1	12	0	37	19	24	32	41	48	42	2	1	0	0	0	2	0	2	0	0	0	0.176471	1	2	0	0	0	3.8572	14.877992	78.2514	-0.927102
119356-77-3	23	0	2	23	0	0	0	0	21	0	0	1	1	3	6	0	2	8	0	17	0	46	25	33	43	54	63	59	0	2	0	0	0	3	0	3	0	0	0	0.238095	2	0	1	0	0	4.9116	24.123815	96.93	-0.900816
130726-68-0	22	0	4	21	0	0	0	0	17	0	1	1	2	2	8	0	4	10	1	11	0	43	22	27	35	45	51	52	0	3	0	0	0	1	1	2	0	0	0	0.352941	3	0	0	0	0	4.6618	21.732379	90.579	-0.797341
139-62-8	33	0	4	26	0	0	0	0	22	0	0	3	1	3	7	0	4	21	1	6	0	59	28	36	44	51	60	56	0	4	1	1	2	1	0	1	1	1	2	0.681818	4	0	1	1	0	4.8194	23.226616	103.7285	-0.836465
154-82-5	38	0	8	36	0	0	0	0	28	0	0	6	2	3	12	0	6	24	2	12	0	74	38	50	64	76	92	99	0	8	0	1	1	2	0	2	0	1	1	0.5	8	0	0	0	2	3.7374	13.968159	138.128	-0.771876
167465-36-3	31	2	7	39	2	0	0	0	32	0	0	2	3	7	6	1	5	22	0	23	0	70	45	67	96	139	192	233	1	5	2	1	3	3	1	4	1	1	2	0.34375	5	1	4	0	0	5.2114	27.15869	146.4138	-0.43426
17243-57-1	18	1	2	14	0	1	0	0	12	0	0	0	1	1	6	1	1	8	0	6	0	32	14	16	17	19	20	16	1	1	0	0	0	1	0	1	0	0	0	0.5	1	1	1	1	0	2.8361	8.043463	62.9477	-0.305107
18174-58-8	25	0	4	26	0	0	0	0	22	0	0	3	1	4	5	0	4	16	1	12	0	51	29	40	56	76	95	101	0	4	0	2	2	2	0	2	0	2	2	0.409091	4	0	1	1	0	3.7057	13.732212	99.537	-0.836465
202189-78-4	37	0	6	34	0	0	0	0	28	0	0	3	3	4	10	1	5	20	1	16	0	71	37	52	69	85	109	128	1	6	0	1	1	2	1	3	0	1	1	0.5	6	1	0	0	0	4.8571	23.59142	135.4488	-0.421163
211915-06-9	41	0	12	46	0	0	0	0	34	0	0	5	7	4	15	2	9	23	4	22	0	87	49	65	83	103	126	146	3	12	0	0	0	2	2	4	0	0	0	0.352941	12	3	0	0	2	5.6026	31.389127	177.8606	-0.371025
27469-60-9	18	2	4	21	2	0	0	0	17	0	0	0	2	3	3	1	2	11	0	12	0	39	23	31	40	52	68	69	1	2	0	1	1	2	0	2	0	1	1	0.294118	2	1	0	0	0	2.9594	8.758048	79.0857	-0.338175
29608-49-9	29	2	9	35	2	0	0	0	26	0	0	0	7	4	10	2	7	18	2	18	0	64	38	51	66	87	116	130	2	7	0	1	1	2	1	3	0	1	1	0.269231	7	2	0	0	0	4.2572	18.123752	135.6294	0.190519
47739-98-0	37	1	6	34	0	1	0	0	28	0	0	1	4	5	6	1	4	25	1	12	0	71	38	54	75	98	128	145	2	5	0	3	3	2	0	2	0	2	2	0.535714	5	2	0	0	1	4.7726	22.777711	139.9484	-0.816815
4945-47-5	24	0	2	21	0	0	0	0	19	0	0	0	2	3	4	0	2	11	0	12	0	45	23	30	38	48	62	61	0	2	0	1	1	2	0	2	0	1	1	0.368421	2	0	0	0	0	3.7874	14.344399	89.586	-0.891145
52605-52-4	18	2	4	17	0	2	0	0	13	0	0	0	2	2	4	0	2	12	0	6	0	35	18	23	28	34	42	41	0	2	0	1	1	1	0	1	0	1	1	0.538462	2	0	0	0	0	3.0909	9.553663	75.442	-0.749583
65847-85-0	20	3	9	28	3	0	0	0	19	0	0	3	3	3	6	1	6	17	1	12	0	48	30	41	49	59	71	69	1	6	0	1	1	1	1	2	0	1	1	0.368421	6	1	0	0	0	3.333	11.108889	96.5052	-0.252455
66304-03-8	26	0	4	25	0	0	0	0	21	0	0	2	2	3	6	2	3	14	1	12	0	51	27	37	51	62	68	68	2	4	0	1	1	2	0	2	0	1	1	0.380952	4	2	1	1	1	2.523	6.365529	99.1615	0.19373
72479-26-6	20	2	6	30	0	2	0	0	24	0	1	1	2	4	8	0	4	10	0	23	0	50	33	44	55	69	82	86	0	3	0	0	0	3	1	4	0	0	0	0.125	3	0	1	1	0	7.2992	53.278321	123.226	-0.792361
73573-42-9	38	0	10	43	0	0	0	0	33	0	0	8	2	6	7	2	9	29	3	16	0	81	48	70	100	140	195	245	2	10	1	2	3	2	1	3	1	1	2	0.454545	10	2	6	0	0	4.2591	18.139933	158.9585	0.114194
74512-12-2	17	3	7	27	0	3	0	0	20	0	0	2	2	3	7	0	4	11	1	17	0	44	29	39	49	60	69	69	0	4	0	0	0	2	1	3	0	0	0	0.15	4	0	0	0	0	6.2846	39.496197	110.372	-0.732656
7642-64-0	32	0	4	29	0	0	0	0	25	0	0	4	0	5	4	0	4	25	3	5	0	61	33	49	69	95	124	153	0	4	4	0	4	0	1	1	3	0	3	0.68	4	0	6	0	0	5.2658	27.72865	109.002	-0.853476
86487-64-1	24	1	7	28	1	0	0	0	21	0	1	2	3	4	5	0	6	17	2	12	0	52	31	44	59	74	90	100	0	5	0	2	2	1	1	2	0	1	1	0.47619	5	0	0	0	0	2.93392	8.607887	107.5565	-0.742184
90-86-8	23	0	2	21	0	0	0	0	19	0	0	1	1	2	6	1	2	9	1	12	0	44	22	28	34	37	40	34	1	2	0	0	0	2	0	2	0	0	0	0.263158	2	1	2	2	0	3.7537	14.090264	88.9698	-0.431979
912-57-2	40	0	3	30	0	0	0	0	27	0	0	3	0	5	4	0	3	31	3	0	0	70	34	50	70	96	129	155	0	3	5	0	5	0	0	0	4	0	4	0.851852	3	0	6	0	0	6.4005	40.9664	117.782	-0.891406
100-00-5	4	1	4	10	0	1	0	0	6	0	0	2	1	1	1	0	2	3	1	6	0	14	10	13	14	14	16	13	0	3	0	0	0	1	0	1	0	0	0	0	3	0	0	0	0	2.2482	5.054403	38.1064	-0.576152
1000-05-1	26	0	7	15	0	0	0	0	8	0	0	3	0	0	6	0	3	14	0	0	0	41	14	21	16	23	10	13	0	3	0	0	0	0	0	0	0	0	0	1	3	0	0	0	0	2.4066	5.791724	75.973	-0.520919
10001-13-5	22	0	3	15	0	0	0	0	12	0	0	1	2	2	1	0	2	15	1	0	0	37	16	21	26	30	36	32	0	3	1	1	2	0	0	0	1	1	2	0.916667	3	0	0	0	1	1.3407	1.797476	60.652	-0.781378
100-01-6	6	0	4	10	0	0	0	0	6	0	0	2	2	1	1	1	3	3	1	6	0	16	10	13	14	14	16	13	2	4	0	0	0	1	0	1	0	0	0	0	4	2	0	0	0	1.177	1.385329	37.5088	-0.576152
100-02-7	5	0	4	10	0	0	0	0	6	0	0	3	1	1	1	1	3	3	1	6	0	15	10	13	14	14	16	13	1	4	0	0	0	1	0	1	0	0	0	0	4	1	0	0	0	1.3004	1.69104	34.7612	0.030885
10004-44-1	5	0	3	7	0	0	0	0	4	0	0	2	1	1	0	1	2	1	1	5	0	12	7	9	9	10	6	2	1	3	0	0	0	0	1	1	0	0	0	0.25	3	1	0	0	0	0.27632	0.076353	24.0657	0.179551
100-06-1	10	0	2	11	0	0	0	0	9	0	0	2	0	1	2	0	2	4	1	6	0	21	11	14	16	16	18	17	0	2	0	0	0	1	0	1	0	0	0	0.222222	2	0	0	0	0	1.8978	3.601645	42.9985	-0.789532
100-10-7	11	0	2	11	0	0	0	0	9	0	0	1	1	1	2	0	2	4	1	6	0	22	11	14	16	16	18	17	0	2	0	0	0	1	0	1	0	0	0	0.222222	2	0	0	0	0	1.5651	2.449538	46.1565	-0.789532
100-11-8	6	1	4	11	0	0	1	0	7	0	0	2	1	1	2	0	2	4	1	6	0	17	11	14	16	16	18	17	0	3	0	0	0	1	0	1	0	0	0	0.142857	3	0	0	0	0	2.4897	6.198606	45.7274	-0.614081
100-14-1	6	1	4	11	0	1	0	0	7	0	0	2	1	1	2	0	2	4	1	6	0	17	11	14	16	16	18	17	0	3	0	0	0	1	0	1	0	0	0	0.142857	3	0	0	0	0	2.3336	5.445689	42.6534	-0.614081
100-15-2	8	0	4	11	0	0	0	0	7	0	0	2	2	1	2	1	3	4	1	6	0	19	11	14	16	16	18	17	1	4	0	0	0	1	0	1	0	0	0	0.142857	4	1	0	0	0	1.6365	2.678132	42.6431	-0.030836
10016-20-3	60	0	30	66	0	0	0	0	36	0	0	30	0	22	6	18	30	72	0	0	0	126	72	108	156	204	276	336	18	30	0	22	22	0	0	0	0	22	22	1	30	18	30	0	0	-13.0548	170.427803	195.8004	12.772309
100-18-5	18	0	0	12	0	0	0	0	12	0	0	0	0	1	2	0	0	6	0	6	0	30	12	16	18	18	20	21	0	0	0	0	0	1	0	1	0	0	0	0.5	0	0	0	0	0	3.9334	15.471636	54.62	-0.968794
100-19-6	7	0	4	12	0	0	0	0	8	0	0	3	1	1	2	0	3	4	2	6	0	19	12	16	18	18	20	21	0	4	0	0	0	1	0	1	0	0	0	0.125	4	0	0	0	0	1.7974	3.230647	43.1009	-0.645862
100-20-9	4	2	4	12	0	2	0	0	8	0	0	2	0	1	2	0	2	4	2	6	0	16	12	16	18	18	20	21	0	2	0	0	0	1	0	1	0	0	0	0	2	0	0	0	0	2.4446	5.976069	46.809	-0.645862
100-21-0	6	0	4	12	0	0	0	0	8	0	0	4	0	1	2	2	2	4	2	6	0	18	12	16	18	18	20	21	2	4	0	0	0	1	0	1	0	0	0	0	4	2	0	0	0	1.083	1.172889	40.3606	0.670937
100-22-1	16	0	2	12	0	0	0	0	10	0	0	0	2	1	2	0	2	6	0	6	0	28	12	16	18	18	20	21	0	2	0	0	0	1	0	1	0	0	0	0.4	2	0	0	0	0	1.8186	3.307306	55.096	-0.807328
10022-28-3	22	0	2	12	0	0	0	0	10	0	0	2	0	0	8	0	2	11	0	0	0	34	11	11	11	9	7	6	0	2	0	0	0	0	0	0	0	0	0	1	2	0	0	0	0	2.9658	8.79597	51.182	-0.807328
100-25-4	4	0	6	12	0	0	0	0	6	0	0	4	2	1	2	0	4	4	2	6	0	16	12	16	18	18	20	21	0	6	0	0	0	1	0	1	0	0	0	0	6	0	0	0	0	1.503	2.259009	39.7508	-0.484397
1002-69-3	21	1	1	11	0	1	0	0	10	0	0	0	0	0	8	0	0	10	0	0	0	32	10	9	8	7	6	5	0	0	0	0	0	0	0	0	0	0	0	1	0	0	0	0	0	4.3659	19.061083	53.33	-0.877258
100-27-6	9	0	4	12	0	0	0	0	8	0	0	3	1	1	3	1	3	5	1	6	0	21	12	15	17	18	20	19	1	4	0	0	0	1	0	1	0	0	0	0.25	4	1	0	0	0	1.1296	1.275996	43.8862	-0.082866
1002-84-2	30	0	2	17	0	0	0	0	15	0	0	2	0	0	13	1	1	15	1	0	0	47	16	16	14	13	12	11	1	2	0	0	0	0	0	0	0	0	0	0.933333	2	1	0	0	0	5.1622	26.648309	73.3308	-0.371172
100286-90-6	38	0	10	43	0	0	0	0	33	0	0	6	4	7	4	1	9	29	3	17	0	81	49	74	109	150	209	270	1	10	0	4	4	1	2	3	0	2	2	0.515152	10	1	1	0	1	4.0911	16.737099	159.9458	-0.392181
100-29-8	9	0	4	12	0	0	0	0	8	0	0	3	1	1	3	0	3	5	1	6	0	21	12	15	17	18	20	19	0	4	0	0	0	1	0	1	0	0	0	0.25	4	0	0	0	0	1.9935	3.974042	44.2654	-0.645862
100299-08-9	7	0	7	17	0	0	0	0	10	0	0	1	6	3	1	0	6	2	1	16	0	24	19	27	38	50	59	65	0	7	0	0	0	0	3	3	0	0	0	0.1	7	0	0	0	0	-0.18788	0.035299	58.34	-0.576603
10030-73-6	30	0	2	18	0	0	0	0	16	0	0	2	0	0	13	1	1	15	2	0	0	48	17	17	15	14	13	12	1	2	0	0	0	0	0	0	0	0	0	0.8125	2	1	0	0	0	5.3283	28.390781	77.8538	-0.388671
10032-15-2	22	0	2	13	0	0	0	0	11	0	0	2	0	0	7	0	2	11	1	0	0	35	12	13	13	10	8	7	0	2	0	0	0	0	0	0	0	0	0	0.909091	2	0	1	1	0	3.156	9.960336	54.556	-0.822393
100-36-7	16	0	2	8	0	0	0	0	6	0	0	0	2	0	4	1	2	7	0	0	0	24	7	7	7	5	2	0	2	2	0	0	0	0	0	0	0	0	0	1	2	2	0	0	0	0.2869	0.082312	36.8424	-0.709796
100-37-8	15	0	2	8	0	0	0	0	6	0	0	1	1	0	4	1	2	7	0	0	0	23	7	7	7	5	2	0	1	2	0	0	0	0	0	0	0	0	0	1	2	1	0	0	0	0.3205	0.10272	34.8738	-0.039433
100-39-0	7	1	1	8	0	0	1	0	7	0	0	0	0	1	1	0	0	2	0	6	0	15	8	9	10	10	10	5	0	0	0	0	0	1	0	1	0	0	0	0.142857	0	0	0	0	0	2.5815	6.664142	39.073	-0.828095
100-40-3	12	0	0	8	0	0	0	0	8	0	0	0	0	1	1	0	0	6	2	0	0	20	8	9	10	10	10	5	0	0	1	0	1	0	0	0	0	0	0	0.5	0	0	1	1	0	2.5287	6.394324	36.678	-0.946395
100-41-4	10	0	0	8	0	0	0	0	8	0	0	0	0	1	1	0	0	2	0	6	0	18	8	9	10	10	10	5	0	0	0	0	0	1	0	1	0	0	0	0.25	0	0	0	0	0	2.249	5.058001	35.82	-0.946395
100-42-5	8	0	0	8	0	0	0	0	8	0	0	0	0	1	1	0	0	1	1	6	0	16	8	9	10	10	10	5	0	0	0	0	0	1	0	1	0	0	0	0	0	0	0	0	0	2.3296	5.427036	36.533	-0.946395
10042-59-8	22	0	1	11	0	0	0	0	10	0	0	1	0	0	7	1	1	10	0	0	0	33	10	10	10	9	7	5	1	1	0	0	0	0	0	0	0	0	0	1	1	1	1	1	0	2.9753	8.85241	49.6258	-0.294014
100-43-6	7	0	1	8	0	0	0	0	7	0	0	0	1	1	1	0	1	1	1	6	0	15	8	9	10	10	10	5	0	1	0	0	0	0	1	1	0	0	0	0	1	0	0	0	0	1.7246	2.974245	34.328	-0.828095
100-44-7	7	1	1	8	0	1	0	0	7	0	0	0	0	1	1	0	0	2	0	6	0	15	8	9	10	10	10	5	0	0	0	0	0	1	0	1	0	0	0	0.142857	0	0	0	0	0	2.4254	5.882565	35.999	-0.828095
100-46-9	9	0	1	8	0	0	0	0	7	0	0	0	1	1	1	1	1	2	0	6	0	17	8	9	10	10	10	5	2	1	0	0	0	1	0	1	0	0	0	0.142857	1	2	0	0	0	1.1453	1.311712	34.3334	-0.828095
100-47-0	5	0	1	8	0	0	0	0	7	0	0	0	1	1	0	0	1	1	0	6	1	13	8	9	10	10	10	5	0	1	0	0	0	1	0	1	0	0	0	0	1	0	0	0	0	1.55828	2.428237	31.157	-0.828095
100-48-1	4	0	2	8	0	0	0	0	6	0	0	0	2	1	0	0	2	1	0	6	1	12	8	9	10	10	10	5	0	2	0	0	0	0	1	1	0	0	0	0	2	0	0	0	0	0.95328	0.908743	28.952	-0.709796
10049-83-9	20	0	8	24	0	0	0	0	16	0	2	4	2	2	7	4	8	13	0	12	0	44	25	34	45	52	57	52	4	6	0	0	0	0	2	2	0	0	0	0.375	6	4	0	0	0	2.57084	6.609218	95.7132	1.859733
100-50-5	10	0	1	8	0	0	0	0	7	0	0	1	0	1	1	0	1	6	2	0	0	18	8	9	10	10	10	5	0	1	1	0	1	0	0	0	0	0	0	0.571429	1	0	1	1	0	1.5416	2.376531	32.545	-0.828095
100-51-6	8	0	1	8	0	0	0	0	7	0	0	1	0	1	1	1	1	2	0	6	0	16	8	9	10	10	10	5	1	1	0	0	0	1	0	1	0	0	0	0.142857	1	1	0	0	0	1.1789	1.389805	32.3648	-0.157732
10052-47-8	18	0	1	8	0	0	0	0	7	0	0	0	1	0	3	0	0	7	0	0	0	26	7	9	9	3	0	0	0	1	0	0	0	0	0	0	0	0	0	1	1	0	0	0	0	1.4927	2.228153	37.8074	-0.828095
100-52-7	6	0	1	8	0	0	0	0	7	0	0	1	0	1	1	0	1	1	1	6	0	14	8	9	10	10	10	5	0	1	0	0	0	1	0	1	0	0	0	0	1	0	0	0	0	1.4991	2.247301	31.8295	-0.828095
100-53-8	8	0	1	8	0	0	0	0	7	0	1	0	0	1	1	1	1	2	0	6	0	16	8	9	10	10	10	5	0	0	0	0	0	1	0	1	0	0	0	0.142857	0	0	0	0	0	2.1164	4.479149	39.132	-0.157732
100-54-9	4	0	2	8	0	0	0	0	6	0	0	0	2	1	0	0	2	1	0	6	1	12	8	9	10	10	10	5	0	2	0	0	0	0	1	1	0	0	0	0	2	0	0	0	0	0.95328	0.908743	28.952	-0.709796
100-55-0	7	0	2	8	0	0	0	0	6	0	0	1	1	1	1	1	2	2	0	6	0	15	8	9	10	10	10	5	1	2	0	0	0	0	1	1	0	0	0	0.166667	2	1	0	0	0	0.5739	0.329361	30.1598	-0.039433
10061-01-5	4	2	2	5	0	2	0	0	3	0	0	0	0	0	1	0	0	3	1	0	0	9	4	3	2	1	0	0	0	0	0	0	0	0	0	0	0	0	0	0.333333	0	0	0	0	0	1.9777	3.911297	25.713	-0.538947
100-61-8	9	0	1	8	0	0	0	0	7	0	0	0	1	1	1	1	1	2	0	6	0	17	8	9	10	10	10	5	1	1	0	0	0	1	0	1	0	0	0	0.142857	1	1	0	0	0	1.7283	2.987021	35.9887	-0.157732
59-88-1	8	0	2	8	0	0	0	0	6	0	0	0	2	1	1	2	2	2	0	6	0	16	8	9	10	10	10	5	3	2	0	0	0	1	0	1	0	0	0	0	2	3	0	0	0	0.9722	0.945173	34.2521	-0.039433
100-64-1	11	0	2	8	0	0	0	0	6	0	0	1	1	1	0	1	2	7	1	0	0	19	8	9	10	10	10	5	1	2	1	0	1	0	0	0	1	0	1	0.833333	2	1	0	0	0	1.7807	3.170892	32.3065	-0.039433
100643-71-8	19	1	3	22	0	1	0	0	19	0	0	0	2	4	0	1	2	12	1	12	0	41	25	35	49	69	95	110	1	2	1	1	2	1	1	2	0	1	1	0.315789	2	1	0	0	0	4.0189	16.151557	91.2227	-0.399215
100-65-2	7	0	2	8	0	0	0	0	6	0	0	1	1	1	1	2	2	2	0	6	0	15	8	9	10	10	10	5	2	2	0	0	0	1	0	1	0	0	0	0	2	2	0	0	0	1.4877	2.213251	31.8512	0.845971
100-69-6	7	0	1	8	0	0	0	0	7	0	0	0	1	1	1	0	1	1	1	6	0	15	8	9	10	10	10	5	0	1	0	0	0	0	1	1	0	0	0	0	1	0	0	0	0	1.7246	2.974245	34.328	-0.828095
100-70-9	4	0	2	8	0	0	0	0	6	0	0	0	2	1	0	0	2	1	0	6	1	12	8	9	10	10	10	5	0	2	0	0	0	0	1	1	0	0	0	0	2	0	0	0	0	0.95328	0.908743	28.952	-0.709796
1007-28-9	8	1	6	11	0	1	0	0	5	0	0	0	5	1	2	2	5	5	0	6	0	19	11	14	15	19	18	16	3	5	0	0	0	0	1	1	0	0	0	0.4	5	3	0	0	0	0.539	0.290521	43.4131	0.144615
100-74-3	13	0	2	8	0	0	0	0	6	0	0	1	1	1	1	0	2	8	0	0	0	21	8	9	10	10	10	5	0	2	0	1	1	0	0	0	0	1	1	1	2	0	0	0	0	0.3385	0.114582	32.933	-0.709796
100-75-4	10	0	3	8	0	0	0	0	5	0	0	1	2	1	1	0	2	7	1	0	0	18	8	9	10	10	10	5	0	3	0	1	1	0	0	0	0	1	1	1	3	0	0	0	0	1.1537	1.331024	31.219	-0.591497
100-76-5	13	0	1	8	0	0	0	0	7	0	0	0	1	3	0	0	1	9	0	0	0	21	9	12	15	18	24	15	0	1	0	3	3	0	0	0	0	3	3	1	1	0	0	0	0	1.1021	1.214624	33.781	-0.828095
100-80-1	10	0	0	9	0	0	0	0	9	0	0	0	0	1	1	0	0	2	1	6	0	19	9	11	12	13	13	8	0	0	0	0	0	1	0	1	0	0	0	0.111111	0	0	0	0	0	2.63802	6.95915	41.27	-0.954243
10081-67-1	31	0	1	31	0	0	0	0	30	0	0	0	1	4	6	1	1	10	0	24	0	62	34	49	64	76	92	96	1	1	0	0	0	4	0	4	0	0	0	0.2	1	1	0	0	0	8.082	65.318724	133.3067	-0.552425
56-93-9	16	0	1	11	0	0	0	0	10	0	0	0	1	1	2	0	0	5	0	6	0	27	11	15	13	16	16	11	0	1	0	0	0	1	0	1	0	0	0	0.4	1	0	0	0	0	1.8928	3.582692	48.1784	-0.877258
1008-65-7	6	0	4	12	0	0	0	0	8	0	0	2	2	2	1	1	4	2	0	11	0	18	13	17	22	27	27	24	1	4	0	0	0	1	1	2	0	0	0	0	4	1	0	0	0	1.4422	2.079941	41.3988	-0.082866
100-86-7	14	0	1	11	0	0	0	0	10	0	0	1	0	1	2	1	1	5	0	6	0	25	11	15	13	16	16	11	1	1	0	0	0	1	0	1	0	0	0	0.4	1	1	0	0	0	2	4	46.4438	-0.294014
1008-72-6	5	0	5	12	0	0	0	0	7	0	1	4	0	1	2	0	4	3	3	6	0	17	12	17	19	22	21	13	0	4	0	0	0	1	0	1	0	0	0	0	4	0	0	0	0	0.4032	0.16257	39.7927	-0.56513
100-88-9	13	0	5	11	0	0	0	0	6	0	1	3	1	1	2	2	2	9	2	0	0	24	11	15	13	16	16	11	2	4	1	0	1	0	0	0	1	0	1	1	4	2	0	0	0	0.7115	0.506232	41.5573	0.83585
10094-34-5	20	0	2	16	0	0	0	0	14	0	0	2	0	1	5	0	2	9	1	6	0	36	16	21	21	26	24	21	0	2	0	0	0	1	0	1	0	0	0	0.5	2	0	0	0	0	3.351	11.229201	65.225	-0.856277
1009-61-6	10	0	2	12	0	0	0	0	10	0	0	2	0	1	2	0	2	4	2	6	0	22	12	16	18	18	20	21	0	2	0	0	0	1	0	1	0	0	0	0.2	2	0	0	0	0	2.0918	4.375627	46.451	-0.807328
100-97-0	12	0	4	10	0	0	0	0	6	0	0	0	4	4	0	0	4	12	0	0	0	22	12	18	24	36	48	52	0	4	0	4	4	0	0	0	0	4	4	1	4	0	0	0	0	-1.0198	1.039992	36.558	-0.576152
1009-93-4	21	0	6	12	0	0	0	0	6	0	0	0	3	1	0	3	3	12	0	0	0	33	12	21	18	30	18	25	3	3	0	1	1	0	0	0	0	1	1	1	3	3	0	0	0	0.8742	0.764226	61.8531	1.716514
101001-34-7	24	0	7	32	0	0	0	0	25	0	1	4	2	4	8	0	7	12	1	22	0	56	35	48	65	86	109	138	0	6	0	0	0	2	2	4	0	0	0	0.2	6	0	0	0	0	5.5259	30.535571	126.149	-0.774374
101-02-0	15	0	4	22	0	0	0	0	18	1	0	3	0	3	6	0	3	6	0	18	0	37	24	30	36	45	54	51	0	3	0	0	0	3	0	3	0	0	0	0	3	0	0	0	0	5.4503	29.70577	88.13	-0.806582
101-05-3	5	3	7	16	0	3	0	0	9	0	0	0	4	2	2	1	4	5	0	12	0	21	17	23	27	34	38	37	1	4	0	0	0	1	1	2	0	0	0	0	4	1	0	0	0	3.5754	12.783485	64.5817	-0.045872
101-10-0	9	1	4	13	0	1	0	0	9	0	0	3	0	1	3	1	2	6	1	6	0	22	13	17	18	19	21	18	1	3	0	0	0	1	0	1	0	0	0	0.222222	3	1	1	1	0	2.1919	4.804426	49.1778	-0.127364
101-11-1	17	0	5	20	0	0	0	0	15	0	1	3	1	2	5	1	3	7	2	12	0	37	21	29	34	40	48	44	1	4	0	0	0	2	0	2	0	0	0	0.2	4	1	0	0	0	2.9598	8.760416	79.4226	-0.271257
101-14-4	12	2	4	17	0	2	0	0	13	0	0	0	2	2	2	2	2	6	0	12	0	29	18	25	30	34	42	40	4	2	0	0	0	2	0	2	0	0	0	0.076923	2	4	0	0	0	3.7486	14.052002	74.5348	-0.749583
101-18-8	11	0	2	14	0	0	0	0	12	0	0	1	1	2	2	2	2	3	0	12	0	25	15	19	22	27	31	27	2	2	0	0	0	2	0	2	0	0	0	0	2	2	0	0	0	3.1358	9.833242	57.8315	0.407602
101200-48-0	17	0	12	27	0	0	0	0	15	0	1	6	5	2	5	1	9	12	4	12	0	44	28	40	50	62	72	68	1	11	0	0	0	1	1	2	0	0	0	0.266667	11	1	0	0	2	0.50992	0.260018	93.018	-0.125759
101-20-2	9	3	6	19	0	3	0	0	13	0	0	1	2	2	2	2	1	7	1	12	0	28	20	27	31	36	43	39	2	3	0	0	0	2	0	2	0	0	0	0	3	2	0	0	2	5.2908	27.992565	80.5554	0.444904
101-21-3	12	1	4	14	0	1	0	0	10	0	0	2	1	1	2	1	2	7	1	6	0	26	14	18	18	22	21	20	1	3	0	0	0	1	0	1	0	0	0	0.3	3	1	0	0	1	3.2969	10.86955	56.6917	-0.165889
101-26-8	13	0	4	13	0	0	0	0	9	0	0	2	2	1	1	0	2	6	1	6	0	26	13	17	18	19	21	18	0	4	0	0	0	0	1	1	0	0	0	0.333333	4	0	0	0	1	0.5715	0.326612	47.329	-0.672867
101-27-9	9	2	5	16	0	2	0	0	11	0	0	2	1	1	2	1	2	8	1	6	1	25	16	19	20	23	24	22	1	3	0	0	0	1	0	1	0	0	0	0.181818	3	1	0	0	1	3.1307	9.801282	64.9187	-0.168197
101-37-1	15	0	6	18	0	0	0	0	12	0	0	3	3	1	9	0	6	9	3	6	0	33	18	21	24	30	36	37	0	6	0	0	0	0	1	1	0	0	0	0.25	6	0	0	0	0	1.566	2.452356	66.903	-0.654425
101-39-3	10	0	1	11	0	0	0	0	10	0	0	1	0	1	2	0	1	3	2	6	0	21	11	13	14	15	16	11	0	1	0	0	0	1	0	1	0	0	0	0.1	1	0	0	0	0	2.2888	5.238605	46.157	-0.877258
101-41-7	10	0	2	11	0	0	0	0	9	0	0	2	0	1	2	0	2	4	1	6	0	21	11	13	14	15	16	11	0	2	0	0	0	1	0	1	0	0	0	0.222222	2	0	0	0	0	1.4021	1.965884	42.162	-0.789532
101-42-8	12	0	3	12	0	0	0	0	9	0	0	1	2	1	1	1	1	5	1	6	0	24	12	15	16	16	18	13	1	3	0	0	0	1	0	1	0	0	0	0.222222	3	1	0	0	2	1.7801	3.168756	49.1477	-0.163599
1014-70-6	15	0	6	14	0	0	0	0	8	0	1	0	5	1	5	2	6	8	0	6	0	29	14	17	20	25	28	27	2	5	0	0	0	0	1	1	0	0	0	0.625	5	2	0	0	0	1.4571	2.12314	59.9354	0.686037
10147-40-7	25	1	4	16	0	1	0	0	12	0	1	2	0	0	11	0	2	13	2	0	0	41	15	17	13	12	11	10	0	2	0	0	0	0	0	0	0	0	0	1	2	0	0	0	0	4.4759	20.033681	71.4838	-0.733952
101-48-4	14	0	2	12	0	0	0	0	10	0	0	2	0	1	4	0	2	6	0	6	0	26	12	14	16	17	18	13	0	2	0	0	0	1	0	1	0	0	0	0.4	2	0	0	0	0	1.848	3.415104	47.952	-0.807328
101530-10-3	10	1	6	20	0	1	0	0	14	0	2	0	3	3	2	0	5	9	1	11	1	30	22	30	41	53	57	64	0	3	0	1	1	1	1	2	0	1	1	0.142857	3	0	1	1	0	4.40748	19.42588	85.298	-0.688782
101-53-1	12	0	1	14	0	0	0	0	13	0	0	1	0	2	2	1	1	3	0	12	0	26	15	19	22	26	32	26	1	1	0	0	0	2	0	2	0	0	0	0.076923	1	1	0	0	0	2.983	8.898289	57.3548	-0.374715
2198-59-6	12	0	2	14	0	0	0	0	12	0	0	0	2	2	2	2	2	3	0	12	0	26	15	19	22	26	32	26	3	2	0	0	0	2	0	2	0	0	0	0	2	3	0	0	0	3.0124	9.074554	60.5791	-0.305107
101-55-3	9	1	2	14	0	0	1	0	12	0	0	1	0	2	2	0	1	3	0	12	0	23	15	19	22	26	32	26	0	1	0	0	0	2	0	2	0	0	0	0	1	0	0	0	0	4.2414	17.989474	60.658	-0.835305
101-61-1	22	0	2	19	0	0	0	0	17	0	0	0	2	2	4	0	2	8	0	12	0	41	20	27	32	36	44	46	0	2	0	0	0	2	0	2	0	0	0	0.294118	2	0	0	0	0	3.4094	11.624008	84.344	-0.879417
10161-33-8	22	0	2	20	0	0	0	0	18	0	0	2	0	4	0	1	2	19	4	0	0	42	23	36	53	73	98	122	1	2	4	0	4	0	0	0	1	0	1	0.611111	2	1	4	0	0	3.3293	11.084238	78.0518	-0.418853
101626-70-4	15	0	4	14	0	0	0	0	10	0	1	0	3	2	2	1	4	9	1	5	0	29	15	20	25	32	36	41	2	3	0	1	1	0	1	1	0	0	0	0.5	3	2	0	0	0	1.3119	1.721082	60.5714	-0.696088
101-67-7	43	0	1	29	0	0	0	0	28	0	0	0	1	2	16	1	1	18	0	12	0	72	30	35	40	46	56	56	1	1	0	0	0	2	0	2	0	0	0	0.571429	1	1	0	0	0	9.2362	85.30739	130.3267	-0.541276
101-68-8	10	0	4	19	0	0	0	0	15	0	0	2	2	2	4	0	4	4	4	12	0	29	20	25	30	36	44	42	0	4	0	0	0	2	0	2	0	0	0	0.066667	4	0	0	0	0	3.212	10.316944	71.253	-0.775956
101-70-2	15	0	3	17	0	0	0	0	14	0	0	2	1	2	4	1	3	6	0	12	0	32	18	23	28	32	40	38	1	3	0	0	0	2	0	2	0	0	0	0.142857	3	1	0	0	0	3.4474	11.884567	69.2707	-0.313512
101-77-9	14	0	2	15	0	0	0	0	13	0	0	0	2	2	2	2	2	4	0	12	0	29	16	21	24	28	36	30	4	2	0	0	0	2	0	2	0	0	0	0.076923	2	4	0	0	0	2.4418	5.962387	64.5148	-0.846493
101-79-1	10	1	3	15	0	1	0	0	12	0	0	1	1	2	2	1	2	4	0	12	0	25	16	21	24	28	36	30	2	2	0	0	0	2	0	2	0	0	0	0	2	2	0	0	0	3.7145	13.79751	62.3804	-0.781378
101-80-4	12	0	3	15	0	0	0	0	12	0	0	1	2	2	2	2	3	4	0	12	0	27	16	21	24	28	36	30	4	3	0	0	0	2	0	2	0	0	0	0	3	4	0	0	0	2.6433	6.987035	61.7828	-0.781378
101-84-8	10	0	1	13	0	0	0	0	12	0	0	1	0	2	2	0	1	2	0	12	0	23	14	17	20	24	28	22	0	1	0	0	0	2	0	2	0	0	0	0	1	0	0	0	0	3.4789	12.102745	52.958	-0.897156
101-85-9	20	0	1	15	0	0	0	0	14	0	0	1	0	1	6	1	1	8	1	6	0	35	15	17	19	21	23	19	1	1	0	0	0	1	0	1	0	0	0	0.428571	1	1	0	0	0	3.6426	13.268535	65.6468	-0.394941
101-86-0	20	0	1	16	0	0	0	0	15	0	0	1	0	1	7	0	1	8	2	6	0	36	16	18	20	22	24	20	0	1	0	0	0	1	0	1	0	0	0	0.4	1	0	0	0	0	4.2393	17.971664	69.242	-0.91744
101-90-6	14	0	4	16	0	0	0	0	12	0	0	4	0	3	6	0	4	12	0	6	0	30	18	24	26	29	34	35	0	4	0	2	2	1	0	1	0	2	2	0.5	4	0	2	2	0	1.2418	1.542067	56.912	-0.733952
10190-99-5	10	0	8	25	0	0	0	0	17	0	0	7	1	4	3	0	7	10	2	16	0	35	28	42	62	92	133	173	0	8	0	1	1	3	0	3	0	0	0	0.117647	8	0	0	0	0	2.002	4.008004	85.1139	-0.671814
101-97-3	12	0	2	12	0	0	0	0	10	0	0	2	0	1	3	0	2	5	1	6	0	24	12	14	15	17	17	13	0	2	0	0	0	1	0	1	0	0	0	0.3	2	0	0	0	0	1.7922	3.211981	46.779	-0.807328
101973-77-7	16	0	5	19	0	0	0	0	14	0	1	4	0	1	6	1	4	10	3	6	0	35	19	25	27	29	35	33	1	4	0	0	0	1	0	1	0	0	0	0.357143	4	1	1	1	0	2.54832	6.493935	74.3913	-0.249292
101975-10-4	10	2	7	19	2	0	0	0	12	0	0	3	2	2	4	1	4	7	1	12	0	29	20	27	33	41	52	53	1	5	0	0	0	1	1	2	0	0	0	0.166667	5	1	0	0	0	2.0469	4.1898	63.4777	-0.145831
102-01-2	11	0	3	13	0	0	0	0	10	0	0	2	1	1	3	1	2	5	2	6	0	24	13	16	16	19	18	15	1	3	0	0	0	1	0	1	0	0	0	0.2	3	1	0	0	1	1.6042	2.573458	50.3697	-0.202127
102-06-7	13	0	3	16	0	0	0	0	13	0	0	0	3	2	2	3	1	4	1	12	0	29	17	21	24	29	32	26	3	3	0	0	0	2	0	2	0	0	0	0	3	3	0	0	0	3.14537	9.893352	67.8561	1.188574
102-07-8	12	0	3	16	0	0	0	0	13	0	0	1	2	2	2	2	1	4	1	12	0	28	17	21	24	29	32	26	2	3	0	0	0	2	0	2	0	0	0	0	3	2	0	0	2	3.3306	11.092896	65.5254	0.389796
102-08-9	12	0	3	16	0	0	0	0	13	0	1	0	2	2	2	2	1	4	1	12	0	28	17	21	24	29	32	26	2	2	0	0	0	2	0	2	0	0	0	0	2	2	0	0	0	3.4955	12.21852	72.7274	0.389796
102-09-0	10	0	3	16	0	0	0	0	13	0	0	3	0	2	2	0	3	4	1	12	0	26	17	21	24	29	32	26	0	3	0	0	0	2	0	2	0	0	0	0	3	0	0	0	0	3.2644	10.656307	59.536	-0.795114
102121-60-8	25	0	4	26	0	0	0	0	22	0	0	3	1	3	3	2	2	14	2	12	0	51	28	43	54	67	91	96	2	4	1	0	1	2	0	2	0	0	0	0.363636	4	2	0	0	1	4.9861	24.861193	103.0825	0.174975
10213-75-9	21	0	2	13	0	0	0	0	11	0	0	1	1	0	8	0	2	11	0	0	1	34	12	12	12	11	10	8	0	2	0	0	0	0	0	0	0	0	0	0.909091	2	0	1	1	0	3.13308	9.81619	54.355	-0.822393
102-16-9	14	0	2	17	0	0	0	0	15	0	0	2	0	2	4	0	2	5	1	12	0	31	18	22	25	29	33	26	0	2	0	0	0	2	0	2	0	0	0	0.133333	2	0	0	0	0	2.9725	8.835756	66.384	-0.864904
10217-34-2	28	0	5	19	0	0	0	0	14	0	0	4	0	2	9	0	4	20	0	0	0	47	20	27	33	40	44	44	0	4	1	1	2	0	0	0	1	1	2	1	4	0	3	3	0	2.9924	8.954458	76.058	-0.724226
102-20-5	16	0	2	18	0	0	0	0	16	0	0	2	0	2	5	0	2	6	1	12	0	34	19	23	26	30	33	27	0	2	0	0	0	2	0	2	0	0	0	0.1875	2	0	0	0	0	3.015	9.090225	71.251	-0.872567
10222-01-2	2	2	5	8	0	0	2	0	3	0	0	1	2	0	1	1	2	5	1	0	1	10	7	10	9	2	0	0	2	3	0	0	0	0	0	0	0	0	0	0.333333	3	2	0	0	1	0.48138	0.231727	35.3924	-0.354898
102268-15-5	9	0	5	14	0	0	0	0	9	0	0	4	1	1	3	2	3	6	2	6	0	23	14	19	23	27	31	26	2	5	0	0	0	0	1	1	0	0	0	0.222222	5	2	0	0	0	1.0404	1.082432	47.5336	0.616428
102-27-2	13	0	1	10	0	0	0	0	9	0	0	0	1	1	2	1	1	4	0	6	0	23	10	12	13	15	15	11	1	1	0	0	0	1	0	1	0	0	0	0.333333	1	1	0	0	0	2.42682	5.889455	45.3427	-0.257191
102-28-3	10	0	3	11	0	0	0	0	8	0	0	1	2	1	1	2	2	4	1	6	0	21	11	14	14	17	17	14	3	3	0	0	0	1	0	1	0	0	0	0.125	3	3	0	0	1	1.2272	1.50602	45.1581	-0.118562
102-29-4	8	0	3	11	0	0	0	0	8	0	0	3	0	1	1	1	3	4	1	6	0	19	11	14	14	17	17	14	1	3	0	0	0	1	0	1	0	0	0	0.125	3	1	0	0	0	1.3175	1.735806	39.4158	-0.118562
102-36-3	3	2	4	11	0	2	0	0	7	0	0	1	1	1	1	0	2	3	2	6	0	14	11	14	16	17	19	15	0	2	0	0	0	1	0	1	0	0	0	0	2	0	0	0	0	2.9607	8.765744	44.2435	-0.614081
10238-21-8	28	1	10	33	0	1	0	0	23	0	1	5	3	3	8	3	5	19	4	12	0	61	35	48	58	70	80	79	3	8	1	0	1	2	0	2	1	0	1	0.391304	8	3	0	0	3	3.6417	13.261979	126.2094	0.89174
102394-31-0	31	0	7	31	0	0	0	0	24	0	0	2	5	4	6	1	5	20	2	12	0	62	34	47	65	88	116	132	1	7	0	2	2	1	1	2	0	1	1	0.458333	7	1	1	1	2	3.5083	12.308169	122.7782	-0.36065
102-40-9	14	0	4	14	0	0	0	0	10	0	0	4	0	1	6	2	4	8	0	6	0	28	14	16	18	21	24	21	2	4	0	0	0	1	0	1	0	0	0	0.4	4	2	0	0	0	0.4288	0.183869	51.6036	0.546819
102-50-1	11	0	2	10	0	0	0	0	8	0	0	1	1	1	1	1	2	4	0	6	0	21	10	13	15	15	17	12	2	2	0	0	0	1	0	1	0	0	0	0.25	2	2	0	0	0	1.58582	2.514825	42.1434	-0.768202
1025-15-6	15	0	6	18	0	0	0	0	12	0	0	3	3	1	6	0	6	6	6	6	0	33	18	24	33	42	48	46	0	6	0	0	0	0	1	1	0	0	0	0.25	6	0	0	0	0	-0.2703	0.073062	69.813	-0.654425
102518-79-6	18	0	3	18	0	0	0	0	15	0	0	1	2	3	0	2	2	11	3	6	0	36	20	31	44	64	83	102	3	3	2	0	2	0	1	1	0	0	0	0.4	3	3	2	0	0	1.9975	3.990006	72.2531	-0.334135
1277-43-6	5	0	0	5	0	0	0	0	5	0	0	0	0	1	0	0	0	0	0	5	0	10	5	5	5	5	1	0	0	0	0	0	0	1	0	1	0	0	0	0	0	0	0	0	0	1.4055	1.97543	22.035	-0.898244
10258-54-5	9	0	4	10	0	0	0	0	6	0	0	3	1	0	4	0	4	7	1	0	1	19	9	9	8	7	5	4	0	4	0	0	0	0	0	0	0	0	0	0.666667	4	0	0	0	0	0.08968	0.008043	33.065	-0.576152
102-60-3	32	0	6	20	0	0	0	0	14	0	0	4	2	0	11	4	6	19	0	0	0	52	19	24	21	26	24	24	4	6	0	0	0	0	0	0	0	0	0	1	6	4	4	4	0	-0.8864	0.785705	79.6032	1.977155
102625-70-7	15	2	10	26	2	0	0	0	16	0	1	4	3	3	7	1	6	12	0	16	0	41	28	39	51	67	81	90	1	7	0	0	0	1	2	3	0	0	0	0.25	7	1	1	1	0	2.8843	8.319186	90.1791	-0.179629
10265-92-6	8	0	5	7	0	0	0	0	2	1	1	2	1	0	2	1	3	5	1	0	0	15	6	8	6	1	0	0	2	3	0	0	0	0	0	0	0	0	0	1	3	2	1	1	0	1.0626	1.129119	32.3179	-0.267367
102676-31-3	13	0	3	17	0	0	0	0	14	0	0	0	3	3	1	0	3	7	0	11	1	30	19	26	36	47	57	62	0	3	0	1	1	1	1	2	0	0	0	0.285714	3	0	1	1	0	2.68048	7.184973	64.461	-0.807244
102-70-5	15	0	1	10	0	0	0	0	9	0	0	0	1	0	6	0	1	6	3	0	0	25	9	9	9	9	6	3	0	1	0	0	0	0	0	0	0	0	0	0.333333	1	0	0	0	0	1.8464	3.409193	47.031	-0.864227
1027-14-1	24	0	3	18	0	0	0	0	15	0	0	1	2	1	5	1	2	11	1	6	0	42	18	24	28	33	34	30	1	3	0	0	0	1	0	1	0	0	0	0.533333	3	1	0	0	1	2.89216	8.364589	77.0707	-0.334135
102-71-6	15	0	4	10	0	0	0	0	6	0	0	3	1	0	6	3	4	9	0	0	0	25	9	9	9	9	6	3	3	4	0	0	0	0	0	0	0	0	0	1	4	3	0	0	0	-1.7347	3.009184	37.6974	1.786435
102-76-1	14	0	6	15	0	0	0	0	9	0	0	6	0	0	5	0	6	11	3	0	0	29	14	17	14	15	16	13	0	6	0	0	0	0	0	0	0	0	0	0.666667	6	0	0	0	0	0.0443	0.001962	48.82	-0.586034
102-77-2	12	0	5	16	0	0	0	0	11	0	2	1	2	3	2	0	5	8	0	10	0	28	18	24	31	41	49	50	0	3	0	1	1	1	1	2	0	1	1	0.363636	3	0	0	0	0	2.6356	6.946387	67.869	-0.672789
1027-87-8	18	0	6	19	0	0	0	0	13	0	1	3	2	2	3	2	3	11	3	6	0	37	20	28	32	38	38	40	2	5	1	0	1	1	0	1	1	0	1	0.461538	5	2	0	0	2	1.92552	3.707627	72.2882	0.444904
102-79-4	19	0	3	11	0	0	0	0	8	0	0	2	1	0	7	2	3	10	0	0	0	30	10	10	10	10	8	5	2	3	0	0	0	0	0	0	0	0	0	1	3	2	0	0	0	0.0731	0.005344	45.5196	0.660398
10281-55-7	18	0	0	10	0	0	0	0	10	0	0	0	0	0	4	0	0	7	2	0	0	28	9	10	8	6	5	5	0	0	0	0	0	0	0	0	0	0	0	0.6	0	0	1	0	0	3.5549	12.637314	48.026	-0.960253
102-81-8	23	0	2	12	0	0	0	0	10	0	0	1	1	0	8	1	2	11	0	0	0	35	11	11	11	11	10	7	1	2	0	0	0	0	0	0	0	0	0	1	2	1	0	0	0	1.8809	3.537785	53.3418	-0.244332
102-82-9	27	0	1	13	0	0	0	0	12	0	0	0	1	0	9	0	1	12	0	0	0	40	12	12	12	12	12	9	0	1	0	0	0	0	0	0	0	0	0	1	1	0	0	0	0	3.6887	13.606508	61.164	-0.897156
1028-33-7	20	0	6	19	0	0	0	0	13	0	0	2	4	2	5	0	6	8	2	10	0	39	20	28	39	51	60	67	0	6	0	0	0	0	2	2	0	0	0	0.615385	6	0	0	0	0	1.014	1.028196	74.357	-0.672495
102851-06-9	22	4	9	35	3	1	0	0	26	0	0	3	2	3	8	1	5	17	1	18	1	57	37	52	63	76	93	97	1	5	0	0	0	3	0	3	0	0	0	0.230769	5	1	2	1	0	7.39568	54.696083	126.1067	-0.344638
102-85-2	27	0	4	16	0	0	0	0	12	1	0	3	0	0	12	0	3	15	0	0	0	43	15	15	15	15	15	15	0	3	0	0	0	0	0	0	0	0	0	1	3	0	0	0	0	4.6634	21.7473	69.5	-0.733952
102-87-4	75	0	1	37	0	0	0	0	36	0	0	0	1	0	33	0	1	36	0	0	0	112	36	36	36	36	36	36	0	1	0	0	0	0	0	0	0	0	0	1	1	0	0	0	0	13.0511	170.331211	171.972	-0.96584
10287-53-3	15	0	3	14	0	0	0	0	11	0	0	2	1	1	3	0	3	7	1	6	0	29	14	18	21	22	24	25	0	3	0	0	0	1	0	1	0	0	0	0.363636	3	0	0	0	0	1.9293	3.722198	56.7255	-0.765697
102-96-5	7	0	3	11	0	0	0	0	8	0	0	2	1	1	2	0	2	3	2	6	0	18	11	13	13	14	16	11	0	3	0	0	0	1	0	1	0	0	0	0	3	0	0	0	0	1.934	3.740356	42.4704	-0.701807
103-03-7	9	0	4	11	0	0	0	0	7	0	0	1	3	1	2	3	2	4	1	6	0	20	11	13	13	14	16	11	4	4	0	0	0	1	0	1	0	0	0	0	4	4	0	0	2	0.6818	0.464851	42.7838	0.748124
103055-07-8	8	10	15	32	8	2	0	0	17	0	0	3	2	2	5	2	3	19	2	12	0	40	33	50	59	71	74	77	2	5	0	0	0	2	0	2	0	0	0	0.176471	5	2	1	1	3	6.1055	37.27713	95.8309	0.424795
103-05-9	16	0	1	12	0	0	0	0	11	0	0	1	0	1	3	1	1	6	0	6	0	28	12	16	14	15	18	13	1	1	0	0	0	1	0	1	0	0	0	0.454545	1	1	0	0	0	2.3901	5.712578	51.0608	-0.325065
103-09-3	20	0	2	12	0	0	0	0	10	0	0	2	0	0	6	0	2	10	1	0	0	32	11	12	11	10	10	7	0	2	0	0	0	0	0	0	0	0	0	0.9	2	0	1	1	0	2.7659	7.650203	49.939	-0.807328
10310-32-4	34	0	6	35	0	0	0	0	29	0	0	6	0	4	13	1	6	20	0	18	0	69	38	49	63	79	96	103	1	6	0	1	1	3	0	3	0	1	1	0.37931	6	1	5	1	0	4.4963	20.216714	132.4298	-0.429679
103-11-7	20	0	2	13	0	0	0	0	11	0	0	2	0	0	7	0	2	10	2	0	0	33	12	13	13	11	11	9	0	2	0	0	0	0	0	0	0	0	0	0.727273	2	0	1	1	0	2.932	8.596624	54.462	-0.822393
10311-84-9	17	1	9	23	0	1	0	0	14	1	2	4	1	2	8	0	6	15	3	6	0	40	24	34	46	62	71	78	0	5	0	1	1	1	0	1	0	0	0	0.428571	5	0	1	1	2	3.8782	15.040435	96.578	-0.600544
103-16-2	12	0	2	15	0	0	0	0	13	0	0	2	0	2	3	1	2	4	0	12	0	27	16	20	23	26	32	26	1	2	0	0	0	2	0	2	0	0	0	0.076923	2	1	0	0	0	2.9712	8.828029	58.8808	-0.329826
872-90-2	10	0	1	8	0	0	0	0	7	0	0	0	1	1	1	0	0	2	0	6	0	18	8	9	10	10	10	5	0	1	0	0	0	0	1	1	0	0	0	0.285714	1	0	0	0	0	0.994	0.988036	32.311	-0.828095
103177-37-3	23	0	9	36	0	0	0	0	27	0	0	4	5	5	9	2	7	10	2	28	0	59	40	54	71	91	114	127	2	9	0	0	0	3	2	5	0	0	0	0.148148	9	2	0	0	1	4.6271	21.410054	134.9259	0.175974
10319-14-9	10	1	5	23	0	0	1	0	18	0	0	3	1	4	1	1	4	7	2	17	0	33	26	39	58	81	106	123	1	4	1	0	1	2	1	3	0	0	0	0.055556	4	1	0	0	0	3.8657	14.943636	88.9518	-0.326437
103-23-1	42	0	4	26	0	0	0	0	22	0	0	4	0	0	17	0	4	23	2	0	0	68	25	28	29	28	29	26	0	4	0	0	0	0	0	0	0	0	0	0.909091	4	0	2	2	0	6.066	36.796356	106.998	-0.836465
1032350-13-2	21	0	6	31	0	0	0	0	25	0	0	1	5	6	3	2	5	8	1	27	0	52	36	54	78	104	139	174	3	6	1	0	1	2	3	5	1	0	1	0.16	6	3	0	0	0	4.2427	18.000503	121.7021	-0.392612
103-24-2	48	0	4	29	0	0	0	0	25	0	0	4	0	0	20	0	4	26	2	0	0	77	28	31	32	31	32	29	0	4	0	0	0	0	0	0	0	0	0	0.92	4	0	2	2	0	7.2363	52.364038	120.849	-0.853476
103-26-4	10	0	2	12	0	0	0	0	10	0	0	2	0	1	2	0	2	4	2	6	0	22	12	14	15	15	17	13	0	2	0	0	0	1	0	1	0	0	0	0.1	2	0	0	0	0	1.8728	3.50738	47.492	-0.807328
10326-41-7	6	0	3	6	0	0	0	0	3	0	0	3	0	0	1	2	2	4	1	0	0	12	5	6	4	0	0	0	2	3	0	0	0	0	0	0	0	0	0	0.666667	3	2	1	0	0	-0.5482	0.300523	19.3166	1.317293
103-28-6	14	0	2	13	0	0	0	0	11	0	0	2	0	1	3	0	2	6	1	6	0	27	13	16	17	16	18	15	0	2	0	0	0	1	0	1	0	0	0	0.363636	2	0	0	0	0	2.3858	5.692042	51.076	-0.822393
103-29-7	14	0	0	14	0	0	0	0	14	0	0	0	0	2	3	0	0	3	0	12	0	28	15	18	21	24	28	22	0	0	0	0	0	2	0	2	0	0	0	0.142857	0	0	0	0	0	3.4718	12.053395	60.292	-0.974523
103-30-0	12	0	0	14	0	0	0	0	14	0	0	0	0	2	2	0	0	2	1	12	0	26	15	18	21	24	28	22	0	0	0	0	0	2	0	2	0	0	0	0	0	0	0	0	0	3.857	14.876449	61.812	-0.974523
103-33-3	10	0	2	14	0	0	0	0	12	0	0	0	2	2	2	0	2	2	1	12	0	24	15	18	21	24	28	22	0	2	0	0	0	2	0	2	0	0	0	0	2	0	0	0	0	4.102	16.826404	57.06	-0.835305
103-34-4	16	0	6	14	0	0	0	0	8	0	2	2	2	2	3	0	6	15	0	0	0	30	15	18	21	24	28	22	0	4	0	2	2	0	0	0	0	2	2	1	4	0	0	0	0	0.8622	0.743389	59.966	-0.55687
103361-09-7	15	1	7	26	1	0	0	0	19	0	0	4	2	4	2	0	4	18	4	6	1	41	29	43	63	89	118	138	0	6	1	2	3	1	0	1	0	0	0	0.315789	6	0	0	0	3	1.9281	3.71757	91.068	-0.722401
103-36-6	12	0	2	13	0	0	0	0	11	0	0	2	0	1	3	0	2	5	2	6	0	25	13	15	16	17	18	14	0	2	0	0	0	1	0	1	0	0	0	0.181818	2	0	0	0	0	2.2629	5.120716	52.109	-0.822393
103-37-7	14	0	2	13	0	0	0	0	11	0	0	2	0	1	4	0	2	6	1	6	0	27	13	15	16	17	18	14	0	2	0	0	0	1	0	1	0	0	0	0.363636	2	0	0	0	0	2.5299	6.400394	51.146	-0.822393
10338-51-9	20	0	7	21	0	0	0	0	14	0	0	7	0	2	5	5	7	16	0	6	0	41	22	30	38	43	51	48	5	7	0	1	1	1	0	1	0	1	1	0.571429	7	5	5	0	0	-1.2488	1.559501	71.53	2.845215
103-38-8	16	0	2	14	0	0	0	0	12	0	0	2	0	1	4	0	2	7	1	6	0	30	14	17	17	19	19	15	0	2	0	0	0	1	0	1	0	0	0	0.416667	2	0	0	0	0	2.7759	7.705621	55.693	-0.835305
10339-55-6	20	0	1	12	0	0	0	0	11	0	0	1	0	0	5	1	1	9	2	0	0	32	11	14	12	8	7	8	1	1	0	0	0	0	0	0	0	0	0	0.636364	1	1	1	1	0	3.0599	9.362988	54.1028	-0.325065
1034-01-1	22	0	5	20	0	0	0	0	15	0	0	5	0	1	8	3	5	13	1	6	0	42	20	25	29	31	35	34	3	5	0	0	0	1	0	1	0	0	0	0.533333	5	3	0	0	0	3.3207	11.027048	75.0949	1.103098
103-41-3	14	0	2	18	0	0	0	0	16	0	0	2	0	2	4	0	2	5	2	12	0	32	19	23	26	29	34	27	0	2	0	0	0	2	0	2	0	0	0	0.0625	2	0	0	0	0	3.4432	11.855626	71.714	-0.872567
103420-77-5	20	0	6	31	0	0	0	0	25	0	0	2	4	5	3	2	3	10	3	22	0	51	35	50	70	94	124	145	2	6	0	1	1	3	1	4	0	0	0	0.08	6	2	1	0	2	3.7378	13.971149	121.4859	0.161038
103-45-7	12	0	2	12	0	0	0	0	10	0	0	2	0	1	3	0	2	5	1	6	0	24	12	14	14	15	16	13	0	2	0	0	0	1	0	1	0	0	0	0.3	2	0	0	0	0	1.7922	3.211981	46.779	-0.807328
103475-41-8	20	1	7	27	0	1	0	0	20	0	0	3	3	3	6	1	5	11	1	17	0	47	29	40	51	63	83	98	1	6	0	0	0	2	1	3	0	0	0	0.2	6	1	0	0	1	3.9815	15.852342	103.4395	-0.308923
103-48-0	16	0	2	14	0	0	0	0	12	0	0	2	0	1	4	0	2	7	1	6	0	30	14	17	18	17	18	15	0	2	0	0	0	1	0	1	0	0	0	0.416667	2	0	0	0	0	2.4283	5.896641	55.943	-0.835305
103-49-1	15	0	1	15	0	0	0	0	14	0	0	0	1	2	4	1	1	4	0	12	0	30	16	19	22	25	28	22	1	1	0	0	0	2	0	2	0	0	0	0.142857	1	1	0	0	0	2.9764	8.858957	63.4277	-0.394941
103-50-4	14	0	1	15	0	0	0	0	14	0	0	1	0	2	4	0	1	4	0	12	0	29	16	19	22	25	28	22	0	1	0	0	0	2	0	2	0	0	0	0.142857	1	0	0	0	0	3.4034	11.583132	61.377	-0.911608
103-52-6	16	0	2	14	0	0	0	0	12	0	0	2	0	1	5	0	2	7	1	6	0	30	14	16	17	18	18	15	0	2	0	0	0	1	0	1	0	0	0	0.416667	2	0	0	0	0	2.5724	6.617242	56.013	-0.835305
103-54-8	12	0	2	13	0	0	0	0	11	0	0	2	0	1	3	0	2	5	2	6	0	25	13	15	15	16	17	13	0	2	0	0	0	1	0	1	0	0	0	0.181818	2	0	0	0	0	2.2629	5.120716	52.109	-0.822393
103-56-0	14	0	2	14	0	0	0	0	12	0	0	2	0	1	4	0	2	6	2	6	0	28	14	16	17	17	18	14	0	2	0	0	0	1	0	1	0	0	0	0.25	2	0	0	0	0	2.653	7.038409	56.726	-0.835305
103577-45-3	14	3	9	25	3	0	0	0	16	0	1	2	3	3	5	1	4	11	0	16	0	39	27	39	47	59	74	80	1	5	0	0	0	1	2	3	0	0	0	0.25	5	1	1	1	0	3.51522	12.356772	86.7301	-0.198294
103-59-3	16	0	2	15	0	0	0	0	13	0	0	2	0	1	4	0	2	7	2	6	0	31	15	18	19	18	19	15	0	2	0	0	0	1	0	1	0	0	0	0.307692	2	0	0	0	0	2.899	8.404201	61.273	-0.846493
103-60-6	16	0	3	15	0	0	0	0	12	0	0	3	0	1	5	0	3	8	1	6	0	31	15	18	19	18	19	15	0	3	0	0	0	1	0	1	0	0	0	0.416667	3	0	0	0	0	2.2646	5.128413	57.734	-0.781378
103628-46-2	21	0	6	20	0	0	0	0	14	0	1	2	3	2	6	2	3	9	2	10	0	41	21	30	35	44	54	62	2	5	0	0	0	1	1	2	0	0	0	0.428571	5	2	0	0	0	1.3212	1.745569	82.2402	0.409863
103-63-9	9	1	1	9	0	0	1	0	8	0	0	0	0	1	2	0	0	3	0	6	0	18	9	10	11	12	12	7	0	0	0	0	0	1	0	1	0	0	0	0.25	0	0	0	0	0	2.624	6.885376	43.94	-0.848216
103-65-1	12	0	0	9	0	0	0	0	9	0	0	0	0	1	2	0	0	3	0	6	0	21	9	10	11	12	12	7	0	0	0	0	0	1	0	1	0	0	0	0.333333	0	0	0	0	0	2.6391	6.964849	40.437	-0.954243
103-69-5	11	0	1	9	0	0	0	0	8	0	0	0	1	1	2	1	1	3	0	6	0	20	9	10	11	12	12	7	1	1	0	0	0	1	0	1	0	0	0	0.25	1	1	0	0	0	2.1184	4.487619	40.6057	-0.212708
103-70-8	7	0	2	9	0	0	0	0	7	0	0	1	1	1	2	1	1	2	1	6	0	16	9	10	11	12	12	7	1	2	0	0	0	1	0	1	0	0	0	0	2	1	0	0	1	1.2549	1.574774	36.1287	-0.106681
103-72-0	5	0	2	9	0	0	0	0	7	0	1	0	1	1	1	0	2	1	2	6	0	14	9	10	11	12	12	7	0	1	0	0	0	1	0	1	0	0	0	0	1	0	0	0	0	2.4209	5.860757	41.128	-0.742189
103725-47-9	17	0	10	25	0	0	0	0	15	0	1	6	3	1	9	4	6	14	5	6	0	42	25	31	32	33	38	30	4	9	0	0	0	1	0	1	0	0	0	0.266667	9	4	0	0	3	-1.0068	1.013646	89.8954	1.894148
10373-78-1	14	0	2	12	0	0	0	0	10	0	0	2	0	2	0	0	2	11	2	0	0	26	13	23	35	43	45	46	0	2	2	0	2	0	0	0	2	0	2	0.8	2	0	2	2	0	1.5807	2.498612	44.626	-0.807328
103-74-2	9	0	2	9	0	0	0	0	7	0	0	1	1	1	2	1	2	3	0	6	0	18	9	10	11	12	12	7	1	2	0	0	0	0	1	1	0	0	0	0.285714	2	1	0	0	0	0.6164	0.379949	35.0268	-0.106681
103-76-4	14	0	3	9	0	0	0	0	6	0	0	1	2	1	2	2	3	9	0	0	0	23	9	10	11	12	12	7	2	3	0	1	1	0	0	0	0	1	1	1	3	2	0	0	0	-1.1161	1.245679	36.3955	0.842504
90-33-5	8	0	3	13	0	0	0	0	10	0	0	3	0	2	0	1	3	2	1	11	0	21	14	20	25	33	40	41	1	3	0	0	0	1	1	2	0	0	0	0.1	3	1	0	0	0	1.80702	3.265321	48.8858	-0.202127
103766-25-2	4	1	4	9	0	1	0	0	5	0	0	2	1	1	0	2	2	2	1	6	0	13	9	12	13	13	14	8	2	3	0	0	0	0	1	1	0	0	0	0	3	2	0	0	0	0.7339	0.538609	33.7375	0.948531
103775-14-0	30	0	9	34	0	0	0	0	25	0	0	7	2	3	10	3	6	21	3	12	0	64	36	50	65	81	106	118	3	9	0	1	1	2	0	2	0	0	0	0.4	9	3	3	0	1	2.1058	4.434394	124.0083	0.840305
10381-75-6	7	1	7	14	0	0	1	0	7	0	0	2	4	2	0	1	5	3	2	10	0	21	15	23	32	41	49	51	1	6	0	0	0	0	2	2	0	0	0	0.285714	6	1	0	0	0	-0.2772	0.07684	54.2757	0.042937
103-82-2	8	0	2	10	0	0	0	0	8	0	0	2	0	1	2	1	1	3	1	6	0	18	10	12	12	14	14	9	1	2	0	0	0	1	0	1	0	0	0	0.125	2	1	0	0	0	1.3137	1.725808	37.7818	-0.161166
103-83-3	13	0	1	10	0	0	0	0	9	0	0	0	1	1	2	0	1	4	0	6	0	23	10	12	12	14	14	9	0	1	0	0	0	1	0	1	0	0	0	0.333333	1	0	0	0	0	1.7482	3.056203	43.833	-0.864227
103-84-4	9	0	2	10	0	0	0	0	8	0	0	1	1	1	1	1	1	3	1	6	0	19	10	12	12	14	14	9	1	2	0	0	0	1	0	1	0	0	0	0.125	2	1	0	0	1	1.645	2.706025	40.7457	-0.161166
103-85-5	8	0	3	10	0	0	0	0	7	0	1	0	2	1	1	2	1	3	1	6	0	18	10	12	12	14	14	9	3	2	0	0	0	1	0	1	0	0	0	0	2	3	0	0	0	1.3421	1.801232	46.8501	-0.065141
1038-59-1	24	0	6	22	0	0	0	0	16	0	1	3	2	2	3	2	3	14	3	6	0	46	23	31	35	41	45	49	2	5	1	0	1	1	0	1	1	0	1	0.5625	5	2	0	0	2	3.09582	9.584101	86.1392	0.348386
103878-83-7	10	1	5	13	0	1	0	0	8	0	0	1	3	1	3	2	3	6	1	6	0	23	13	16	18	19	22	19	3	4	0	0	0	0	1	1	0	0	0	0.25	4	3	0	0	1	0.4235	0.179352	50.6346	-0.052601
103890-78-4	33	0	7	33	0	0	0	0	26	0	0	6	1	2	7	1	7	22	6	6	0	66	34	48	59	82	101	119	1	7	0	1	1	1	0	1	0	0	0	0.423077	7	1	0	0	0	4.4025	19.382006	125.8637	-0.382129
10389-73-8	14	1	2	12	0	1	0	0	10	0	0	0	1	1	2	1	1	6	0	6	0	26	12	17	16	19	21	13	2	1	0	0	0	1	0	1	0	0	0	0.4	1	2	0	0	0	2.6198	6.863352	53.4224	-0.807328
103-89-9	11	0	2	11	0	0	0	0	9	0	0	1	1	1	1	1	1	4	1	6	0	22	11	14	14	16	18	13	1	2	0	0	0	1	0	1	0	0	0	0.222222	2	1	0	0	1	1.95342	3.81585	45.4827	-0.206288
103-90-2	9	0	3	11	0	0	0	0	8	0	0	2	1	1	1	2	2	4	1	6	0	20	11	14	14	16	18	13	2	3	0	0	0	1	0	1	0	0	0	0.125	3	2	0	0	1	1.3506	1.82412	42.4105	0.660398
103922-33-4	24	0	7	26	0	0	0	0	19	0	0	3	4	3	8	2	7	15	3	10	0	50	28	37	47	54	59	52	3	7	0	1	1	1	1	2	0	1	1	0.421053	7	3	0	0	0	1.2928	1.671332	102.2561	-0.293693
103-95-7	18	0	1	14	0	0	0	0	13	0	0	1	0	1	4	0	1	7	1	6	0	32	14	18	20	21	24	23	0	1	0	0	0	1	0	1	0	0	0	0.461538	1	0	1	1	0	3.1875	10.160156	59.463	-0.904914
10397-75-8	20	6	18	42	0	0	0	6	24	0	0	8	4	2	11	6	6	25	6	12	0	62	43	62	83	108	123	136	6	12	0	0	0	2	0	2	0	0	0	0.25	12	6	0	0	4	5.5674	30.995943	205.6124	3.064443
10402-33-2	18	0	3	21	0	0	0	0	18	0	0	3	0	2	6	0	3	8	2	12	0	39	22	28	34	42	49	46	0	3	0	0	0	2	0	2	0	0	0	0.166667	3	0	0	0	0	3.5718	12.757755	82.676	-0.844243
10405-02-4	30	0	4	29	0	0	0	0	25	0	0	3	1	5	4	1	3	20	1	12	0	59	33	49	72	97	119	136	1	4	0	3	3	2	0	2	0	3	3	0.48	4	1	3	0	0	3.7697	14.210638	111.0352	-0.438859
104054-27-5	16	0	2	16	0	0	0	0	14	0	0	0	2	3	2	1	1	7	0	11	0	32	18	26	37	50	60	67	1	2	1	0	1	1	1	2	0	0	0	0.357143	2	1	0	0	0	2.8563	8.15845	64.4067	-0.351685
104-06-3	12	0	6	16	0	0	0	0	10	0	1	1	4	1	3	3	3	7	3	6	0	28	16	20	20	23	26	25	4	5	0	0	0	1	0	1	0	0	0	0.1	5	4	0	0	1	0.8121	0.659506	68.2608	0.573284
104098-48-8	17	0	6	20	0	0	0	0	14	0	0	3	3	2	3	2	4	12	3	6	0	37	21	32	42	51	62	69	2	6	0	1	1	0	1	1	0	0	0	0.428571	6	2	1	1	1	1.37932	1.902524	73.856	0.409863
104-12-1	4	1	3	10	0	1	0	0	7	0	0	1	1	1	1	0	2	2	2	6	0	14	10	12	13	14	16	11	0	2	0	0	0	1	0	1	0	0	0	0	2	0	0	0	0	2.3073	5.323633	39.2335	-0.672177
104-13-2	15	0	1	11	0	0	0	0	10	0	0	0	1	1	3	1	1	5	0	6	0	26	11	13	14	15	18	13	2	1	0	0	0	1	0	1	0	0	0	0.4	1	2	0	0	0	2.6114	6.81941	49.4664	-0.877258
770-05-8	11	0	3	11	0	0	0	0	8	0	0	2	1	1	2	3	3	5	0	6	0	22	11	14	16	16	18	15	4	3	0	0	0	1	0	1	0	0	0	0.25	3	4	1	1	0	0.3843	0.147686	42.121	0.660398
10416-59-8	21	0	4	12	0	0	0	0	8	0	0	1	1	0	2	0	2	10	1	0	0	33	11	17	10	13	6	9	0	2	0	0	0	0	0	0	0	0	0	0.875	2	0	0	0	0	3.0912	9.555517	60.886	-0.645862
10418-03-8	32	0	3	24	0	0	0	0	21	0	0	1	2	5	0	2	2	23	0	5	0	56	28	47	71	98	133	178	2	3	4	0	4	0	1	1	3	0	3	0.857143	3	2	7	0	0	4.1181	16.958748	94.4955	0.172695
104-20-1	14	0	2	13	0	0	0	0	11	0	0	2	0	1	4	0	2	6	1	6	0	27	13	16	17	18	22	19	0	2	0	0	0	1	0	1	0	0	0	0.363636	2	0	0	0	0	2.2168	4.914202	51.996	-0.822393
10420-33-4	12	0	5	13	0	0	0	0	8	0	0	5	0	0	4	0	5	9	3	0	0	25	12	15	16	15	13	6	0	5	0	0	0	0	0	0	0	0	0	0.625	5	0	1	1	0	-0.0723	0.005227	42.82	-0.598104
104206-82-8	13	0	9	23	0	0	0	0	14	0	1	7	1	2	4	0	7	12	6	6	0	36	24	36	45	56	67	74	0	8	1	0	1	1	0	1	1	0	1	0.357143	8	0	0	0	0	1.1193	1.252832	77.8917	-0.600544
104-21-2	12	0	3	13	0	0	0	0	10	0	0	3	0	1	3	0	3	6	1	6	0	25	13	16	17	18	22	19	0	3	0	0	0	1	0	1	0	0	0	0.3	3	0	0	0	0	1.7583	3.091619	48.464	-0.74763
104-22-3	14	0	5	18	0	0	0	0	13	0	1	2	2	2	4	2	3	5	2	12	0	32	19	26	30	33	40	38	3	4	0	0	0	2	0	2	0	0	0	0.076923	4	3	0	0	0	1.7473	3.053057	71.3219	-0.225064
104227-87-4	19	0	9	23	0	0	0	0	14	0	0	4	5	2	7	1	9	12	2	10	0	42	24	32	37	46	57	60	2	9	0	0	0	0	2	2	0	0	0	0.5	9	2	0	0	0	0.541	0.292681	81.1084	-0.600544
104-27-8	14	0	2	14	0	0	0	0	12	0	0	2	0	1	4	0	2	6	2	6	0	28	14	17	19	19	23	21	0	2	0	0	0	1	0	1	0	0	0	0.25	2	0	0	0	0	2.6875	7.222656	57.326	-0.835305
104-28-9	18	0	4	18	0	0	0	0	14	0	0	4	0	1	7	0	4	10	2	6	0	36	18	21	23	24	28	26	0	4	0	0	0	1	0	1	0	0	0	0.357143	4	0	0	0	0	2.2881	5.235402	69.48	-0.763496
104-31-4	53	0	12	42	0	0	0	0	30	0	0	11	1	1	32	1	12	35	1	6	0	95	42	45	48	50	54	55	1	12	0	0	0	1	0	1	0	0	0	0.766667	12	1	0	0	0	2.8346	8.034957	158.5502	-0.336852
104-32-5	20	0	6	23	0	0	0	0	17	0	0	2	4	2	8	4	4	10	2	12	0	43	24	31	36	39	46	47	6	6	0	0	0	2	0	2	0	0	0	0.176471	6	6	0	0	0	2.10264	4.421095	90.5232	0.32124
10433-59-7	9	2	5	15	0	2	0	0	10	0	0	3	0	1	5	0	3	8	1	6	0	24	15	19	20	22	24	21	0	3	0	0	0	1	0	1	0	0	0	0.3	3	0	0	0	0	1.9023	3.618745	56.198	-0.651148
104344-23-2	31	0	5	23	0	0	0	0	18	0	0	4	1	1	12	2	5	17	0	6	0	54	23	28	28	30	36	33	2	5	0	0	0	1	0	1	0	0	0	0.666667	5	2	1	1	0	2.3659	5.597483	91.8265	0.278344
104376-79-6	16	0	18	36	0	0	0	0	18	0	3	7	8	4	8	2	16	22	6	11	0	52	39	57	78	103	130	145	3	15	0	2	2	0	2	2	0	1	1	0.333333	15	3	2	0	2	-3.1657	10.021656	124.5711	-0.106956
104-38-1	14	0	4	14	0	0	0	0	10	0	0	4	0	1	6	2	4	8	0	6	0	28	14	16	18	20	24	21	2	4	0	0	0	1	0	1	0	0	0	0.4	4	2	0	0	0	0.4288	0.183869	51.6036	0.546819
104-40-5	24	0	1	16	0	0	0	0	15	0	0	1	0	1	8	1	1	10	0	6	0	40	16	18	19	20	23	19	1	1	0	0	0	1	0	1	0	0	0	0.6	1	1	0	0	0	4.6853	21.952036	69.8038	-0.412848
104-45-0	14	0	1	11	0	0	0	0	10	0	0	1	0	1	3	0	1	5	0	6	0	25	11	13	15	16	18	15	0	1	0	0	0	1	0	1	0	0	0	0.4	1	0	0	0	0	2.6477	7.010315	46.989	-0.877258
104-46-1	12	0	1	11	0	0	0	0	10	0	0	1	0	1	2	0	1	4	1	6	0	23	11	13	15	16	18	15	0	1	0	0	0	1	0	1	0	0	0	0.2	1	0	0	0	0	2.7283	7.443621	47.702	-0.877258
104-50-7	14	0	2	10	0	0	0	0	8	0	0	2	0	1	3	0	2	9	1	0	0	24	10	12	13	15	13	10	0	2	0	1	1	0	0	0	0	1	1	0.875	2	0	1	1	0	1.8822	3.542677	38.639	-0.768202
104-51-8	14	0	0	10	0	0	0	0	10	0	0	0	0	1	3	0	0	4	0	6	0	24	10	11	12	13	14	9	0	0	0	0	0	1	0	1	0	0	0	0.4	0	0	0	0	0	3.0292	9.176053	45.054	-0.960253
104-53-0	10	0	1	10	0	0	0	0	9	0	0	1	0	1	3	0	1	3	1	6	0	20	10	11	12	13	14	9	0	1	0	0	0	1	0	1	0	0	0	0.222222	1	0	0	0	0	1.8181	3.305488	40.827	-0.864227
10453-86-8	26	0	3	25	0	0	0	0	22	0	0	3	0	3	6	0	3	14	2	11	0	51	27	39	48	62	67	63	0	3	1	0	1	1	1	2	1	0	1	0.409091	3	0	2	2	0	5.152	26.543104	97.944	-0.869407
104-54-1	10	0	1	10	0	0	0	0	9	0	0	1	0	1	2	1	1	3	1	6	0	20	10	11	12	13	14	9	1	1	0	0	0	1	0	1	0	0	0	0.111111	1	1	0	0	0	1.6921	2.863202	42.5618	-0.257191
104-55-2	8	0	1	10	0	0	0	0	9	0	0	1	0	1	2	0	1	2	2	6	0	18	10	11	12	13	14	9	0	1	0	0	0	1	0	1	0	0	0	0	1	0	0	0	0	1.8987	3.605062	41.54	-0.864227
104-61-0	16	0	2	11	0	0	0	0	9	0	0	2	0	1	4	0	2	10	1	0	0	27	11	13	14	16	14	12	0	2	0	1	1	0	0	0	0	1	1	0.888889	2	0	1	1	0	2.2723	5.163347	43.256	-0.789532
104-63-2	13	0	2	11	0	0	0	0	9	0	0	1	1	1	4	2	2	5	0	6	0	24	11	12	13	14	15	11	2	2	0	0	0	1	0	1	0	0	0	0.333333	2	2	0	0	0	0.7685	0.590592	45.2345	0.572672
191217-81-9	17	0	4	14	0	0	0	0	10	0	1	0	3	2	3	2	4	10	0	5	0	31	15	20	25	33	39	40	3	3	1	0	1	0	1	1	0	0	0	0.7	3	3	1	0	0	1.5822	2.503357	60.6331	-0.165889
104653-34-1	23	1	4	35	0	0	1	0	31	0	1	2	0	6	3	1	3	10	1	29	0	58	40	58	82	113	155	185	1	2	1	0	1	4	1	5	0	0	0	0.129032	2	1	2	2	0	8.2585	68.202822	148.6848	-0.486372
104-66-5	14	0	2	16	0	0	0	0	14	0	0	2	0	2	5	0	2	5	0	12	0	30	17	20	23	26	29	22	0	2	0	0	0	2	0	2	0	0	0	0.142857	2	0	0	0	0	3.1444	9.887251	63.874	-0.856277
104-67-6	20	0	2	13	0	0	0	0	11	0	0	2	0	1	6	0	2	12	1	0	0	33	13	15	16	18	16	14	0	2	0	1	1	0	0	0	0	1	1	0.909091	2	0	1	1	0	3.0525	9.317756	52.49	-0.822393
10469-09-7	1	4	7	13	0	4	0	0	6	0	0	2	1	1	1	1	2	6	1	6	0	14	13	19	24	26	28	23	1	3	0	0	0	0	1	1	0	0	0	0	3	1	0	0	0	3.3934	11.515164	51.2363	0.096925
104-72-3	26	0	0	16	0	0	0	0	16	0	0	0	0	1	9	0	0	10	0	6	0	42	16	17	18	19	20	16	0	0	0	0	0	1	0	1	0	0	0	0.625	0	0	0	0	0	5.3698	28.834752	72.756	-0.978602
104-75-6	19	0	1	9	0	0	0	0	8	0	0	0	1	0	5	1	1	8	0	0	0	28	8	8	8	6	4	2	2	1	0	0	0	0	0	0	0	0	0	1	1	2	1	1	0	2.1615	4.672082	42.3604	-0.848216
104-76-7	18	0	1	9	0	0	0	0	8	0	0	1	0	0	5	1	1	8	0	0	0	27	8	8	8	6	4	2	1	1	0	0	0	0	0	0	0	0	0	1	1	1	1	1	0	2.1951	4.818464	40.3918	-0.212708
104795-68-8	14	0	9	23	0	0	0	0	14	0	1	3	5	3	5	1	7	9	1	15	0	37	25	35	46	63	79	94	1	8	0	0	0	1	2	3	0	0	0	0.285714	8	1	0	0	1	2.0916	4.374791	85.2412	-0.154853
104-82-5	9	1	1	9	0	1	0	0	8	0	0	0	0	1	1	0	0	3	0	6	0	18	9	11	12	12	14	9	0	0	0	0	0	1	0	1	0	0	0	0.25	0	0	0	0	0	2.73382	7.473772	40.736	-0.848216
10482-56-1	18	0	1	11	0	0	0	0	10	0	0	1	0	1	1	1	1	10	1	0	0	29	11	16	16	16	18	17	1	1	1	0	1	0	0	0	0	0	0	0.8	1	1	1	0	0	2.5037	6.268514	47.3958	-0.294014
104-85-8	7	0	1	9	0	0	0	0	8	0	0	0	1	1	0	0	1	2	0	6	1	16	9	11	12	12	14	9	0	1	0	0	0	1	0	1	0	0	0	0.125	1	0	0	0	0	1.8667	3.484569	35.894	-0.848216
104-87-0	8	0	1	9	0	0	0	0	8	0	0	1	0	1	1	0	1	2	1	6	0	17	9	11	12	12	14	9	0	1	0	0	0	1	0	1	0	0	0	0.125	1	0	0	0	0	1.80752	3.267129	36.5665	-0.848216
104-88-1	5	1	2	9	0	1	0	0	7	0	0	1	0	1	1	0	1	2	1	6	0	14	9	11	12	12	14	9	0	1	0	0	0	1	0	1	0	0	0	0	1	0	0	0	0	2.1525	4.633256	36.8395	-0.742189
104-90-5	11	0	1	9	0	0	0	0	8	0	0	0	1	1	1	0	1	3	0	6	0	20	9	11	12	12	14	9	0	1	0	0	0	0	1	1	0	0	0	0.375	1	0	0	0	0	1.95242	3.811944	38.352	-0.848216
104-91-6	5	0	3	9	0	0	0	0	6	0	0	2	1	1	1	1	3	2	1	6	0	14	9	11	12	12	14	9	1	3	0	0	0	1	0	1	0	0	0	0	3	1	0	0	0	1.7901	3.204458	33.5618	-0.000654
104-93-8	10	0	1	9	0	0	0	0	8	0	0	1	0	1	1	0	1	3	0	6	0	19	9	11	12	12	14	9	0	1	0	0	0	1	0	1	0	0	0	0.25	1	0	0	0	0	2.00362	4.014493	37.731	-0.848216
20265-97-8	9	0	2	9	0	0	0	0	7	0	0	1	1	1	1	1	2	3	0	6	0	18	9	11	12	12	14	9	2	2	0	0	0	1	0	1	0	0	0	0.142857	2	2	0	0	0	1.2774	1.631751	37.4064	-0.742189
104-98-3	6	0	4	10	0	0	0	0	6	0	0	2	2	1	2	2	2	3	2	5	0	16	10	12	12	13	11	9	2	4	0	0	0	0	1	1	0	0	0	0	4	2	0	0	0	0.5075	0.257556	35.2575	0.839199
1050-48-2	28	0	4	26	0	0	0	0	22	0	0	3	1	3	6	1	3	15	1	12	0	54	28	40	55	67	77	79	1	4	0	1	1	2	0	2	0	1	1	0.409091	4	1	1	1	0	3.0946	9.576549	101.4562	-0.407756
105-05-5	14	0	0	10	0	0	0	0	10	0	0	0	0	1	2	0	0	4	0	6	0	24	10	12	14	14	16	13	0	0	0	0	0	1	0	1	0	0	0	0.4	0	0	0	0	0	2.8114	7.90397	45.198	-0.960253
105-06-6	10	0	0	10	0	0	0	0	10	0	0	0	0	1	2	0	0	2	2	6	0	20	10	12	14	14	16	13	0	0	0	0	0	1	0	1	0	0	0	0	0	0	0	0	0	2.9726	8.836351	46.624	-0.960253
105-08-8	16	0	2	10	0	0	0	0	8	0	0	2	0	1	2	2	2	10	0	0	0	26	10	12	14	14	16	13	2	2	1	0	1	0	0	0	1	0	1	1	2	2	0	0	0	0.7774	0.604351	39.6196	0.647149
105-11-3	6	0	4	10	0	0	0	0	6	0	0	2	2	1	0	2	4	6	4	0	0	16	10	12	14	14	16	13	2	4	1	0	1	0	0	0	0	0	0	0	4	2	0	0	0	0.7728	0.59722	36.723	0.839199
105-13-5	10	0	2	10	0	0	0	0	8	0	0	2	0	1	2	1	2	4	0	6	0	20	10	12	14	14	16	13	1	2	0	0	0	1	0	1	0	0	0	0.25	2	1	0	0	0	1.1875	1.410156	38.9168	-0.161166
105-16-8	19	0	3	13	0	0	0	0	10	0	0	2	1	0	6	0	3	10	2	0	0	32	12	14	14	10	8	8	0	3	0	0	0	0	0	0	0	0	0	0.7	3	0	0	0	0	1.4475	2.095256	53.561	-0.74763
105-21-5	12	0	2	9	0	0	0	0	7	0	0	2	0	1	2	0	2	8	1	0	0	21	9	11	12	14	11	8	0	2	0	1	1	0	0	0	0	1	1	0.857143	2	0	1	1	0	1.4921	2.226362	34.022	-0.742189
105219-56-5	22	1	9	31	0	1	0	0	22	0	1	2	5	5	4	0	7	17	2	16	0	53	35	50	70	96	123	152	0	7	0	2	2	1	2	3	0	1	1	0.363636	7	0	0	0	1	3.43302	11.785626	120.488	-0.703176
10527-16-9	9	1	2	17	0	1	0	0	15	0	0	1	0	3	1	0	1	2	1	16	0	26	19	27	40	56	74	79	0	1	0	0	0	3	0	3	0	0	0	0	1	0	0	0	0	4.4589	19.881789	71.8515	-0.864904
105-30-6	14	0	1	7	0	0	0	0	6	0	0	1	0	0	3	1	1	6	0	0	0	21	6	6	5	3	1	0	1	1	0	0	0	0	0	0	0	0	0	1	1	1	1	1	0	1.4149	2.001942	31.1578	-0.087816
105-31-7	10	0	1	7	0	0	0	0	6	0	0	1	0	0	2	1	1	5	0	0	1	17	6	6	5	3	1	0	1	1	0	0	0	0	0	0	0	0	0	0.666667	1	1	1	1	0	0.7806	0.609336	29.7478	-0.087816
105-34-0	5	0	3	7	0	0	0	0	4	0	0	2	1	0	1	0	3	4	1	0	1	12	6	6	5	3	1	0	0	3	0	0	0	0	0	0	0	0	0	0.5	3	0	0	0	0	0.07308	0.005341	22.246	-0.534734
105-36-2	7	1	3	7	0	0	1	0	4	0	0	2	0	0	2	0	2	5	1	0	0	14	6	6	5	3	1	0	0	2	0	0	0	0	0	0	0	0	0	0.75	2	0	0	0	0	0.9444	0.891891	30.427	-0.534734
105-37-3	10	0	2	7	0	0	0	0	5	0	0	2	0	0	2	0	2	5	1	0	0	17	6	6	5	3	1	0	0	2	0	0	0	0	0	0	0	0	0	0.8	2	0	0	0	0	0.9595	0.92064	26.924	-0.668418
10539-19-2	21	0	3	23	0	0	0	0	20	0	0	2	1	3	5	0	3	8	0	17	0	44	25	34	46	61	82	94	0	3	0	0	0	2	1	3	0	0	0	0.25	3	0	0	0	0	4.4052	19.405787	93.473	-0.85792
105-39-5	7	1	3	7	0	1	0	0	4	0	0	2	0	0	2	0	2	5	1	0	0	14	6	6	5	3	1	0	0	2	0	0	0	0	0	0	0	0	0	0.75	2	0	0	0	0	0.7883	0.621417	27.353	-0.534734
105431-72-9	21	0	4	30	0	0	0	0	26	0	0	1	3	5	5	0	3	9	1	24	0	51	34	48	69	100	138	164	0	4	0	1	1	2	2	4	0	0	0	0.115385	4	0	0	0	1	4.8781	23.79586	117.59	-0.858391
105-44-2	13	0	2	8	0	0	0	0	6	0	0	1	1	0	2	1	2	6	1	0	0	21	7	8	6	5	2	0	1	2	0	0	0	0	0	0	0	0	0	0.833333	2	1	0	0	0	1.8826	3.544183	34.3505	-0.039433
105-45-3	8	0	3	8	0	0	0	0	5	0	0	3	0	0	2	0	3	5	2	0	0	16	7	8	6	5	2	0	0	3	0	0	0	0	0	0	0	0	0	0.6	3	0	0	0	0	0.1385	0.019182	27.314	-0.591497
10552-74-6	17	0	7	21	0	0	0	0	14	0	0	6	1	1	5	0	6	12	3	6	0	38	21	29	32	39	48	50	0	7	0	0	0	1	0	1	0	0	0	0.428571	7	0	0	0	0	2.7252	7.426715	74.1994	-0.656633
105-53-3	12	0	4	11	0	0	0	0	7	0	0	4	0	0	4	0	4	8	2	0	0	23	10	11	10	10	6	5	0	4	0	0	0	0	0	0	0	0	0	0.714286	4	0	0	0	0	0.5027	0.252707	37.883	-0.614081
105-54-4	12	0	2	8	0	0	0	0	6	0	0	2	0	0	3	0	2	6	1	0	0	20	7	7	6	5	2	1	0	2	0	0	0	0	0	0	0	0	0	0.833333	2	0	0	0	0	1.3496	1.82142	31.541	-0.709796
105-55-5	12	0	3	8	0	0	0	0	5	0	1	0	2	0	2	2	1	6	1	0	0	20	7	7	6	5	2	1	2	2	0	0	0	0	0	0	0	0	0	0.8	2	2	0	0	0	0.4903	0.240394	39.9514	0.96427
105-56-6	7	0	3	8	0	0	0	0	5	0	0	2	1	0	2	0	3	5	1	0	1	15	7	7	6	5	2	1	0	3	0	0	0	0	0	0	0	0	0	0.6	3	0	0	0	0	0.46318	0.214536	26.863	-0.591497
105-57-7	14	0	2	8	0	0	0	0	6	0	0	2	0	0	4	0	2	7	0	0	0	22	7	7	6	5	2	1	0	2	0	0	0	0	0	0	0	0	0	1	2	0	0	0	0	1.4054	1.975149	32.714	-0.709796
105-58-8	10	0	3	8	0	0	0	0	5	0	0	3	0	0	2	0	3	6	1	0	0	18	7	7	6	5	2	1	0	3	0	0	0	0	0	0	0	0	0	0.8	3	0	0	0	0	1.1794	1.390984	28.648	-0.591497
105-59-9	13	0	3	8	0	0	0	0	5	0	0	2	1	0	4	2	3	7	0	0	0	21	7	7	6	5	2	1	2	3	0	0	0	0	0	0	0	0	0	1	3	2	0	0	0	-1.0972	1.203848	31.6686	0.96427
105-60-2	11	0	2	8	0	0	0	0	6	0	0	1	1	1	0	1	1	7	1	0	0	19	8	9	9	9	9	9	1	2	0	1	1	0	0	0	0	1	1	0.833333	2	1	0	0	1	0.6766	0.457788	31.4777	-0.039433
105613-48-7	28	0	6	19	0	0	0	0	13	0	0	2	4	0	8	4	6	16	2	0	0	47	18	24	24	19	20	19	4	6	0	0	0	0	0	0	0	0	0	0.846154	6	4	2	0	0	1.669	2.785561	78.5014	2.038078
105624-86-0	21	0	4	24	0	0	0	0	20	0	0	3	1	3	3	1	3	12	2	12	0	45	26	39	55	78	104	120	1	4	0	1	1	2	0	2	0	0	0	0.3	4	1	0	0	2	4.4396	19.710048	93.8668	-0.383116
105628-07-7	17	0	6	20	0	0	0	0	14	0	1	2	3	3	2	1	4	9	2	11	0	37	22	31	42	54	67	70	1	5	0	1	1	1	1	2	0	1	1	0.357143	5	1	0	0	0	1.2188	1.485473	77.9885	-0.222058
10563-29-8	21	0	3	11	0	0	0	0	8	0	0	0	3	0	7	2	3	10	0	0	0	32	10	10	8	7	6	5	3	3	0	0	0	0	0	0	0	0	0	1	3	3	0	0	0	-0.1235	0.015252	49.7121	-0.118562
105-67-9	10	0	1	9	0	0	0	0	8	0	0	1	0	1	0	1	1	3	0	6	0	19	9	12	13	13	14	8	1	1	0	0	0	1	0	1	0	0	0	0.25	1	1	0	0	0	2.00904	4.036242	37.5808	-0.212708
105-76-0	20	0	4	16	0	0	0	0	12	0	0	4	0	0	8	0	4	12	3	0	0	36	15	16	15	14	14	12	0	4	0	0	0	0	0	0	0	0	0	0.666667	4	0	0	0	0	2.2292	4.969333	60.874	-0.733952
105816-04-4	27	0	4	23	0	0	0	0	19	0	0	3	1	2	6	2	2	16	2	6	0	50	24	32	38	43	52	52	2	4	1	0	1	1	0	1	1	0	1	0.578947	4	2	1	0	1	3.2609	10.633469	89.9985	0.235448
105-85-1	20	0	2	13	0	0	0	0	11	0	0	2	0	0	7	0	2	10	2	0	0	33	12	13	11	10	9	9	0	2	0	0	0	0	0	0	0	0	0	0.727273	2	0	1	1	0	2.932	8.596624	54.462	-0.822393
105-86-2	18	0	2	13	0	0	0	0	11	0	0	2	0	0	6	0	2	9	3	0	0	31	12	13	11	10	9	9	0	2	0	0	0	0	0	0	0	0	0	0.545455	2	0	0	0	0	2.8521	8.134474	54.438	-0.822393
105-87-3	20	0	2	14	0	0	0	0	12	0	0	2	0	0	5	0	2	10	3	0	0	34	13	15	12	11	10	11	0	2	0	0	0	0	0	0	0	0	0	0.583333	2	0	0	0	0	3.2422	10.511861	59.055	-0.835305
105-90-8	22	0	2	15	0	0	0	0	13	0	0	2	0	0	6	0	2	11	3	0	0	37	14	16	14	12	11	12	0	2	0	0	0	0	0	0	0	0	0	0.615385	2	0	0	0	0	3.6323	13.193603	63.672	-0.846493
10592-13-9	24	0	10	32	0	0	0	0	22	0	0	8	2	4	2	6	9	24	5	6	0	56	35	57	88	131	182	229	7	10	3	0	3	1	0	1	0	0	0	0.409091	10	7	6	0	1	-0.3476	0.120826	109.7749	2.407059
10595-06-9	14	0	3	15	0	0	0	0	12	0	0	3	0	1	5	0	3	7	2	6	0	29	15	18	19	18	19	15	0	3	0	0	0	1	0	1	0	0	0	0.25	3	0	0	0	0	2.1847	4.772914	57.71	-0.781378
105-95-3	26	0	4	19	0	0	0	0	15	0	0	4	0	1	0	0	4	17	2	0	0	45	19	21	21	21	21	21	0	4	0	1	1	0	0	0	0	1	1	0.866667	4	0	0	0	0	3.3775	11.407506	72.705	-0.775956
10595-72-9	62	0	5	37	0	0	0	0	32	0	1	4	0	0	30	0	5	34	2	0	0	99	36	37	36	35	34	33	0	4	0	0	0	0	0	0	0	0	0	0.9375	4	0	0	0	0	10.2082	104.207347	161.399	-0.858524
10595-95-6	8	0	3	6	0	0	0	0	3	0	0	1	2	0	2	0	2	4	1	0	0	14	5	5	4	1	0	0	0	3	0	0	0	0	0	0	0	0	0	1	3	0	0	0	0	0.6195	0.38378	24.099	-0.460391
105-99-7	26	0	4	18	0	0	0	0	14	0	0	4	0	0	11	0	4	15	2	0	0	44	17	18	17	16	15	14	0	4	0	0	0	0	0	0	0	0	0	0.857143	4	0	0	0	0	3.2334	10.454876	70.202	-0.763496
10599-70-9	10	0	2	10	0	0	0	0	8	0	0	2	0	1	1	0	2	4	1	5	0	20	10	14	16	19	15	10	0	2	0	0	0	0	1	1	0	0	0	0.375	2	0	0	0	0	2.09904	4.405969	38.1865	-0.768202
106017-08-7	18	1	8	25	1	0	0	0	17	0	1	3	3	4	2	1	6	15	2	11	0	43	28	42	60	86	121	148	1	6	0	2	2	1	1	2	0	1	1	0.411765	6	1	0	0	0	1.6963	2.877434	95.5593	-0.237812
106-02-5	28	0	2	17	0	0	0	0	15	0	0	2	0	1	0	0	2	16	1	0	0	45	17	18	18	18	18	18	0	2	0	1	1	0	0	0	0	1	1	0.933333	2	0	0	0	0	4.6145	21.29361	70.98	-0.864904
10605-21-7	9	0	5	14	0	0	0	0	9	0	0	2	3	2	1	2	3	4	1	10	0	23	15	20	25	32	37	39	2	5	0	0	0	1	1	2	0	0	0	0.111111	5	2	0	0	1	1.7412	3.031777	52.1214	0.616428
106133-22-6	16	0	2	13	0	0	0	0	11	0	0	0	2	2	2	1	2	8	0	6	0	29	14	17	20	24	28	22	1	2	0	1	1	1	0	1	0	1	1	0.454545	2	1	0	0	0	1.0918	1.192027	54.5887	-0.27689
106-14-9	36	0	3	21	0	0	0	0	18	0	0	3	0	0	16	2	2	19	1	0	0	57	20	21	19	18	17	16	2	3	0	0	0	0	0	0	0	0	0	0.944444	3	2	1	1	0	5.3033	28.124991	88.5716	0.237113
1061517-62-1	31	0	8	42	0	0	0	0	34	0	0	4	4	6	7	0	7	17	2	28	0	73	47	67	92	124	167	200	0	8	0	1	1	4	1	5	0	1	1	0.205882	8	0	0	0	1	4.72552	22.330539	161.301	-0.804459
106-19-4	22	0	4	16	0	0	0	0	12	0	0	4	0	0	9	0	4	13	2	0	0	38	15	16	15	14	13	10	0	4	0	0	0	0	0	0	0	0	0	0.833333	4	0	0	0	0	2.4532	6.01819	60.968	-0.733952
106-20-7	35	0	1	17	0	0	0	0	16	0	0	0	1	0	12	1	1	16	0	0	0	52	16	17	18	17	16	14	1	1	0	0	0	0	0	0	0	0	0	1	1	1	2	2	0	5.0088	25.088077	79.4817	-0.428833
106-21-8	22	0	1	11	0	0	0	0	10	0	0	1	0	0	6	1	1	10	0	0	0	33	10	11	9	8	6	6	1	1	0	0	0	0	0	0	0	0	0	1	1	1	1	1	0	2.8312	8.015693	49.5558	-0.294014
1062243-51-9	35	2	12	39	2	0	0	0	27	0	0	3	7	5	6	2	8	29	2	12	0	74	43	63	84	109	143	170	2	10	1	2	3	1	1	2	1	1	2	0.555556	10	2	0	0	2	3.4135	11.651982	144.2529	0.21271
106-22-9	20	0	1	11	0	0	0	0	10	0	0	1	0	0	5	1	1	9	1	0	0	31	10	11	9	8	6	6	1	1	0	0	0	0	0	0	0	0	0	0.8	1	1	1	1	0	2.7513	7.569652	49.5318	-0.294014
106-23-0	18	0	1	11	0	0	0	0	10	0	0	1	0	0	5	0	1	8	2	0	0	29	10	11	9	8	6	6	0	1	0	0	0	0	0	0	0	0	0	0.7	1	0	1	1	0	2.9579	8.749172	48.51	-0.877258
106-24-1	18	0	1	11	0	0	0	0	10	0	0	1	0	0	4	1	1	8	2	0	0	29	10	11	9	8	6	6	1	1	0	0	0	0	0	0	0	0	0	0.6	1	1	0	0	0	2.6714	7.136378	49.5078	-0.294014
106-25-2	18	0	1	11	0	0	0	0	10	0	0	1	0	0	4	1	1	8	2	0	0	29	10	11	9	8	6	6	1	1	0	0	0	0	0	0	0	0	0	0.6	1	1	0	0	0	2.6714	7.136378	49.5078	-0.294014
106-27-4	18	0	2	11	0	0	0	0	9	0	0	2	0	0	5	0	2	9	1	0	0	29	10	11	9	8	6	6	0	2	0	0	0	0	0	0	0	0	0	0.888889	2	0	0	0	0	2.3758	5.644426	45.322	-0.789532
106-29-6	24	0	2	16	0	0	0	0	14	0	0	2	0	0	7	0	2	12	3	0	0	40	15	17	15	14	12	13	0	2	0	0	0	0	0	0	0	0	0	0.642857	2	0	0	0	0	4.0224	16.179702	68.289	-0.856277
106308-44-5	8	2	7	17	2	0	0	0	10	0	0	1	4	2	3	1	4	6	1	11	0	25	18	25	31	37	41	41	2	5	0	0	0	1	1	2	0	0	0	0.1	5	2	0	0	1	0.7035	0.494912	53.9999	-0.576603
106-30-9	18	0	2	11	0	0	0	0	9	0	0	2	0	0	6	0	2	9	1	0	0	29	10	10	9	8	6	5	0	2	0	0	0	0	0	0	0	0	0	0.888889	2	0	0	0	0	2.5199	6.349896	45.392	-0.789532
106-31-0	14	0	3	11	0	0	0	0	8	0	0	3	0	0	4	0	3	8	2	0	0	25	10	11	10	10	6	5	0	3	0	0	0	0	0	0	0	0	0	0.75	3	0	0	0	0	1.6564	2.743661	40.915	-0.701807
106-32-1	20	0	2	12	0	0	0	0	10	0	0	2	0	0	7	0	2	10	1	0	0	32	11	11	10	9	7	6	0	2	0	0	0	0	0	0	0	0	0	0.9	2	0	0	0	0	2.91	8.4681	50.009	-0.807328
106-33-2	28	0	2	16	0	0	0	0	14	0	0	2	0	0	11	0	2	14	1	0	0	44	15	15	14	13	11	10	0	2	0	0	0	0	0	0	0	0	0	0.928571	2	0	0	0	0	4.4704	19.984476	68.477	-0.856277
106-36-5	12	0	2	8	0	0	0	0	6	0	0	2	0	0	3	0	2	6	1	0	0	20	7	7	6	4	3	1	0	2	0	0	0	0	0	0	0	0	0	0.833333	2	0	0	0	0	1.3496	1.82142	31.541	-0.709796
106-37-6	4	2	2	8	0	0	2	0	6	0	0	0	0	1	0	0	0	2	0	6	0	12	8	10	10	10	12	5	0	0	0	0	0	1	0	1	0	0	0	0	0	0	0	0	0	3.2116	10.314375	41.842	-0.709796
106-38-7	7	1	1	8	0	0	1	0	7	0	0	0	0	1	0	0	0	2	0	6	0	15	8	10	10	10	12	5	0	0	0	0	0	1	0	1	0	0	0	0.142857	0	0	0	0	0	2.75752	7.603917	38.879	-0.828095
106-40-1	6	1	2	8	0	0	1	0	6	0	0	0	1	1	0	1	1	2	0	6	0	14	8	10	10	10	12	5	2	1	0	0	0	1	0	1	0	0	0	0	1	2	0	0	0	2.0313	4.12618	38.5544	-0.709796
106-42-3	10	0	0	8	0	0	0	0	8	0	0	0	0	1	0	0	0	2	0	6	0	18	8	10	10	10	12	5	0	0	0	0	0	1	0	1	0	0	0	0.25	0	0	0	0	0	2.30344	5.305836	35.916	-0.946395
106-43-4	7	1	1	8	0	1	0	0	7	0	0	0	0	1	0	0	0	2	0	6	0	15	8	10	10	10	12	5	0	0	0	0	0	1	0	1	0	0	0	0.142857	0	0	0	0	0	2.64842	7.014128	36.189	-0.828095
106-44-5	8	0	1	8	0	0	0	0	7	0	0	1	0	1	0	1	1	2	0	6	0	16	8	10	10	10	12	5	1	1	0	0	0	1	0	1	0	0	0	0.142857	1	1	0	0	0	1.70062	2.892108	32.8438	-0.157732
106-45-6	8	0	1	8	0	0	0	0	7	0	1	0	0	1	0	1	1	2	0	6	0	16	8	10	10	10	12	5	0	0	0	0	0	1	0	1	0	0	0	0.142857	0	0	0	0	0	2.28372	5.215377	38.431	-0.157732
106-46-7	4	2	2	8	0	2	0	0	6	0	0	0	0	1	0	0	0	2	0	6	0	12	8	10	10	10	12	5	0	0	0	0	0	1	0	1	0	0	0	0	0	0	0	0	0	2.9934	8.960444	36.462	-0.709796
20265-96-7	6	1	2	8	0	1	0	0	6	0	0	0	1	1	0	1	1	2	0	6	0	14	8	10	10	10	12	5	2	1	0	0	0	1	0	1	0	0	0	0	1	2	0	0	0	1.9222	3.694853	35.8644	-0.709796
106-48-9	5	1	2	8	0	1	0	0	6	0	0	1	0	1	0	1	1	2	0	6	0	13	8	10	10	10	12	5	1	1	0	0	0	1	0	1	0	0	0	0	1	1	0	0	0	2.0456	4.184479	33.1168	-0.039433
540-23-8	9	0	1	8	0	0	0	0	7	0	0	0	1	1	0	1	1	2	0	6	0	17	8	10	10	10	12	5	2	1	0	0	0	1	0	1	0	0	0	0.142857	1	2	0	0	0	1.57722	2.487623	35.5914	-0.828095
624-18-0	8	0	2	8	0	0	0	0	6	0	0	0	2	1	0	2	2	2	0	6	0	16	8	10	10	10	12	5	4	2	0	0	0	1	0	1	0	0	0	0	2	4	0	0	0	0.851	0.724201	35.2668	-0.709796
106-51-4	4	0	2	8	0	0	0	0	6	0	0	2	0	1	0	0	2	4	4	0	0	12	8	10	10	10	12	5	0	2	1	0	1	0	0	0	0	0	0	0	2	0	0	0	0	0.2506	0.0628	28.294	-0.709796
106560-14-9	15	0	7	19	0	0	0	0	12	0	1	5	1	3	3	2	5	18	3	0	0	34	21	32	47	68	85	109	2	6	0	3	3	0	0	0	0	2	2	0.666667	6	2	4	0	1	0.3737	0.139652	67.0316	0.496634
106-63-8	12	0	2	9	0	0	0	0	7	0	0	2	0	0	3	0	2	6	2	0	0	21	8	9	7	5	5	2	0	2	0	0	0	0	0	0	0	0	0	0.571429	2	0	0	0	0	1.3716	1.881287	35.994	-0.742189
106-65-0	10	0	4	10	0	0	0	0	6	0	0	4	0	0	3	0	4	7	2	0	0	20	9	10	9	6	6	4	0	4	0	0	0	0	0	0	0	0	0	0.666667	4	0	0	0	0	0.1126	0.012679	33.266	-0.576152
106-68-3	16	0	1	9	0	0	0	0	8	0	0	1	0	0	5	0	1	7	1	0	0	25	8	8	7	5	4	3	0	1	0	0	0	0	0	0	0	0	0	0.875	1	0	0	0	0	2.5458	6.481098	39.44	-0.848216
106685-40-9	28	0	3	31	0	0	0	0	28	0	0	3	0	7	4	1	2	18	1	17	0	59	36	55	78	113	161	202	1	3	4	0	4	3	0	3	4	0	4	0.392857	3	1	0	0	0	6.6814	44.641106	122.7453	-0.4885
106-69-4	14	0	3	9	0	0	0	0	6	0	0	3	0	0	5	3	3	8	0	0	0	23	8	8	7	5	4	3	3	3	0	0	0	0	0	0	0	0	0	1	3	3	1	1	0	-0.4978	0.247805	34.0294	1.830012
106-71-8	7	0	3	9	0	0	0	0	6	0	0	2	1	0	3	0	3	5	2	0	1	16	8	8	7	5	4	3	0	3	0	0	0	0	0	0	0	0	0	0.333333	3	0	0	0	0	0.62928	0.395993	31.386	-0.636162
1067-25-0	16	0	4	10	0	0	0	0	6	0	0	3	0	0	5	0	3	9	0	0	0	26	9	11	13	9	3	0	0	3	0	0	0	0	0	0	0	0	0	1	3	0	0	0	0	1.2745	1.62435	41.879	-0.576152
106-72-9	16	0	1	10	0	0	0	0	9	0	0	1	0	0	4	0	1	7	2	0	0	26	9	10	8	6	5	5	0	1	0	0	0	0	0	0	0	0	0	0.666667	1	0	1	1	0	2.5678	6.593597	43.893	-0.864227
106-75-2	8	2	7	13	0	2	0	0	6	0	0	5	0	0	6	0	5	10	2	0	0	21	12	13	10	9	8	7	0	5	0	0	0	0	0	0	0	0	0	0.666667	5	0	0	0	0	1.7538	3.075814	45.221	-0.448578
1067-53-4	24	0	7	18	0	0	0	0	11	0	0	6	0	0	13	0	6	16	1	0	0	42	17	19	21	21	21	21	0	6	0	0	0	0	0	0	0	0	0	0.818182	6	0	0	0	0	0.6395	0.40896	69.435	-0.59989
106-79-6	22	0	4	16	0	0	0	0	12	0	0	4	0	0	9	0	4	13	2	0	0	38	15	16	15	12	11	10	0	4	0	0	0	0	0	0	0	0	0	0.833333	4	0	0	0	0	2.4532	6.01819	60.968	-0.733952
106797-53-9	16	0	4	16	0	0	0	0	12	0	0	4	0	1	5	2	4	9	1	6	0	32	16	22	24	25	28	27	2	4	0	0	0	1	0	1	0	0	0	0.416667	4	2	0	0	0	1.0113	1.022728	59.6511	0.450958
106-87-6	12	0	2	10	0	0	0	0	8	0	0	2	0	3	1	0	2	12	0	0	0	22	12	18	22	27	33	36	0	2	1	2	3	0	0	0	1	2	3	1	2	0	4	4	0	0.9527	0.907637	35.742	-0.768202
106-88-7	8	0	1	5	0	0	0	0	4	0	0	1	0	1	1	0	1	5	0	0	0	13	5	6	5	3	1	0	0	1	0	1	1	0	0	0	0	1	1	1	1	0	1	1	0	0.7952	0.632343	20.031	-0.718596
1068967-96-3	16	1	7	27	1	0	0	0	20	0	0	1	5	4	3	1	5	7	1	22	0	43	30	43	58	77	96	107	1	6	0	0	0	1	3	4	0	0	0	0.1	6	1	0	0	1	3.63314	13.199706	100.3242	-0.308923
106-89-8	5	1	2	5	0	1	0	0	3	0	0	1	0	1	1	0	1	5	0	0	0	10	5	6	5	3	1	0	0	1	0	1	1	0	0	0	0	1	1	1	1	0	1	1	0	0.624	0.389376	20.46	-0.538947
106-91-2	10	0	3	10	0	0	0	0	7	0	0	3	0	1	3	0	3	8	2	0	0	20	10	13	12	9	9	9	0	3	0	1	1	0	0	0	0	1	1	0.571429	3	0	1	1	0	0.5045	0.25452	35.513	-0.672177
106-92-3	10	0	2	8	0	0	0	0	6	0	0	2	0	1	4	0	2	7	1	0	0	18	8	9	8	7	6	5	0	2	0	1	1	0	0	0	0	1	1	0.666667	2	0	1	1	0	0.5878	0.345509	30.756	-0.709796
106-93-4	4	2	2	4	0	0	2	0	2	0	0	0	0	0	1	0	0	3	0	0	0	8	3	2	1	0	0	0	0	0	0	0	0	0	0	0	0	0	0	1	0	0	0	0	0	1.7762	3.154886	27.588	-0.430677
106-94-5	7	1	1	4	0	0	1	0	3	0	0	0	0	0	1	0	0	3	0	0	0	11	3	2	1	0	0	0	0	0	0	0	0	0	0	0	0	0	0	1	0	0	0	0	0	1.7913	3.208756	24.085	-0.646015
106-95-6	5	1	1	4	0	0	1	0	3	0	0	0	0	0	1	0	0	2	1	0	0	9	3	2	1	0	0	0	0	0	0	0	0	0	0	0	0	0	0	0.333333	0	0	0	0	0	1.5673	2.456429	23.991	-0.646015
1069-66-5	15	0	2	10	0	0	0	0	8	0	0	2	0	0	5	0	2	8	1	0	0	25	9	10	10	9	6	1	0	2	0	0	0	0	0	0	0	0	0	0.875	2	0	0	0	0	0.9527	0.907637	38.313	-0.768202
1070-11-7	24	0	4	14	0	0	0	0	10	0	0	2	2	0	9	4	4	13	0	0	0	38	13	14	15	12	9	8	4	4	0	0	0	0	0	0	0	0	0	1	4	4	2	0	0	-0.2926	0.085615	58.335	2.312058
107-02-8	4	0	1	4	0	0	0	0	3	0	0	1	0	0	1	0	1	1	2	0	0	8	3	2	1	0	0	0	0	1	0	0	0	0	0	0	0	0	0	0	1	0	0	0	0	0.3713	0.137864	16.261	-0.646015
107-04-0	4	2	2	4	0	1	1	0	2	0	0	0	0	0	1	0	0	3	0	0	0	8	3	2	1	0	0	0	0	0	0	0	0	0	0	0	0	0	0	1	0	0	0	0	0	1.6201	2.624724	24.514	-0.430677
107-05-1	5	1	1	4	0	1	0	0	3	0	0	0	0	0	1	0	0	2	1	0	0	9	3	2	1	0	0	0	0	0	0	0	0	0	0	0	0	0	0	0.333333	0	0	0	0	0	1.4112	1.991485	20.917	-0.646015
107-06-2	4	2	2	4	0	2	0	0	2	0	0	0	0	0	1	0	0	3	0	0	0	8	3	2	1	0	0	0	0	0	0	0	0	0	0	0	0	0	0	1	0	0	0	0	0	1.464	2.143296	21.44	-0.430677
1070-70-8	14	0	4	14	0	0	0	0	10	0	0	4	0	0	7	0	4	9	4	0	0	28	13	14	13	10	9	8	0	4	0	0	0	0	0	0	0	0	0	0.4	4	0	0	0	0	1.225	1.500625	51.546	-0.696088
107-07-3	5	1	2	4	0	1	0	0	2	0	0	1	0	0	1	1	1	3	0	0	0	9	3	2	1	0	0	0	1	1	0	0	0	0	0	0	0	0	0	1	1	1	0	0	0	0.2175	0.047306	17.8058	0.538346
107097-80-3	30	2	9	30	0	2	0	0	21	0	0	5	2	1	14	2	4	21	3	6	0	60	30	38	44	49	59	62	2	7	0	0	0	1	0	1	0	0	0	0.571429	7	2	1	1	2	4.0119	16.095342	117.184	0.275969
107-12-0	5	0	1	4	0	0	0	0	3	0	0	0	1	0	0	0	1	2	0	0	1	9	3	2	1	0	0	0	0	1	0	0	0	0	0	0	0	0	0	0.666667	1	0	0	0	0	0.91998	0.846363	15.904	-0.646015
107-14-2	2	1	2	4	0	1	0	0	2	0	0	0	1	0	0	0	1	2	0	0	1	6	3	2	1	0	0	0	0	1	0	0	0	0	0	0	0	0	0	0.5	1	0	0	0	0	0.74878	0.560671	16.333	-0.430677
5700-49-2	8	0	2	4	0	0	0	0	2	0	0	0	2	0	1	2	2	3	0	0	0	12	3	2	1	0	0	0	4	2	0	0	0	0	0	0	0	0	0	1	2	4	0	0	0	-1.0962	1.201654	18.1088	-0.430677
107-18-6	6	0	1	4	0	0	0	0	3	0	0	1	0	0	1	1	1	2	1	0	0	10	3	2	1	0	0	0	1	1	0	0	0	0	0	0	0	0	0	0.333333	1	1	0	0	0	0.1647	0.027126	17.2828	0.323007
1071-93-8	14	0	6	12	0	0	0	0	6	0	0	2	4	0	5	4	4	9	2	0	0	26	11	12	11	8	7	6	6	6	0	0	0	0	0	0	0	0	0	0.666667	6	6	0	0	2	-1.4734	2.170908	43.1282	0.832403
107-19-7	4	0	1	4	0	0	0	0	3	0	0	1	0	0	0	1	1	2	0	0	1	8	3	2	1	0	0	0	1	1	0	0	0	0	0	0	0	0	0	0.333333	1	1	0	0	0	-0.3881	0.150622	15.9188	0.323007
107-20-0	3	1	2	4	0	1	0	0	2	0	0	1	0	0	1	0	1	2	1	0	0	7	3	2	1	0	0	0	0	1	0	0	0	0	0	0	0	0	0	0.5	1	0	0	0	0	0.4241	0.179861	16.784	-0.430677
1072-15-7	19	0	5	14	0	0	0	0	9	0	1	4	0	0	9	0	4	11	2	0	0	33	13	15	11	10	9	8	0	4	0	0	0	0	0	0	0	0	0	1	4	0	0	0	0	2.2138	4.90091	53.6422	-0.626479
107-22-2	2	0	2	4	0	0	0	0	2	0	0	2	0	0	1	0	2	1	2	0	0	6	3	2	1	0	0	0	0	2	0	0	0	0	0	0	0	0	0	0	2	0	0	0	0	-0.6158	0.37921	12.128	-0.430677
1072-53-3	4	0	5	7	0	0	0	0	2	0	1	4	0	1	0	0	4	5	2	0	0	11	7	10	9	9	5	2	0	4	0	1	1	0	0	0	0	1	1	1	4	0	0	0	0	-0.722	0.521284	20.8238	-0.267367
1072-67-9	6	0	3	7	0	0	0	0	4	0	0	1	2	1	0	1	3	2	0	5	0	13	7	9	9	10	6	2	2	3	0	0	0	0	1	1	0	0	0	0.25	3	2	0	0	0	0.56522	0.319474	25.6524	-0.534734
1072-71-5	2	0	5	7	0	0	0	0	2	0	3	0	2	1	0	2	5	2	0	5	0	9	7	9	9	10	6	2	0	2	0	0	0	0	1	1	0	0	0	0	2	0	0	0	0	1.1155	1.24434	34.413	1.384939
1072-83-9	7	0	2	8	0	0	0	0	6	0	0	1	1	1	1	1	1	2	1	5	0	15	8	10	11	11	7	5	1	2	0	0	0	0	1	1	0	0	0	0.166667	2	1	0	0	0	1.2173	1.481819	30.7972	-0.039433
107-30-2	5	1	2	4	0	1	0	0	2	0	0	1	0	0	1	0	1	3	0	0	0	9	3	2	1	0	0	0	0	1	0	0	0	0	0	0	0	0	0	1	1	0	0	0	0	0.8291	0.687407	17.729	-0.430677
107-31-3	4	0	2	4	0	0	0	0	2	0	0	2	0	0	1	0	2	2	1	0	0	8	3	2	1	0	0	0	0	2	0	0	0	0	0	0	0	0	0	0.5	2	0	0	0	0	-0.2108	0.044437	13.073	-0.430677
107-35-7	7	0	5	7	0	0	0	0	2	0	1	3	1	0	2	2	3	4	2	0	0	14	6	8	4	3	0	0	3	4	0	0	0	0	0	0	0	0	0	1	4	3	0	0	0	-1.1671	1.362122	25.47	0.446919
107-39-1	16	0	0	8	0	0	0	0	8	0	0	0	0	0	1	0	0	6	1	0	0	24	7	10	5	6	0	0	0	0	0	0	0	0	0	0	0	0	0	0.75	0	0	0	0	0	2.9987	8.992202	38.886	-0.946395
107-40-4	16	0	0	8	0	0	0	0	8	0	0	0	0	0	0	0	0	6	1	0	0	24	7	10	5	6	0	0	0	0	0	0	0	0	0	0	0	0	0	0.75	0	0	0	0	0	2.9987	8.992202	38.886	-0.946395
1074-12-0	6	0	2	10	0	0	0	0	8	0	0	2	0	1	2	0	2	2	2	6	0	16	10	12	14	14	14	9	0	2	0	0	0	1	0	1	0	0	0	0	2	0	0	0	0	1.0682	1.141051	36.8365	-0.768202
107-41-5	14	0	2	8	0	0	0	0	6	0	0	2	0	0	2	2	2	7	0	0	0	22	7	10	5	6	0	0	2	2	0	0	0	0	0	0	0	0	0	1	2	2	1	1	0	0.5282	0.278995	32.5956	0.845971
590-47-6	11	0	3	8	0	0	0	0	5	0	0	2	1	0	2	0	2	6	1	0	0	19	7	10	5	6	0	0	0	3	0	0	0	0	0	0	0	0	0	0.8	3	0	0	0	0	-1.5575	2.425806	27.9064	-0.591497
107-45-9	19	0	1	9	0	0	0	0	8	0	0	0	1	0	1	1	1	8	0	0	0	28	8	13	6	9	0	0	2	1	0	0	0	0	0	0	0	0	0	1	1	2	0	0	0	2.1599	4.665168	42.3384	-0.848216
107-46-0	18	0	3	9	0	0	0	0	6	0	0	1	0	0	2	0	1	8	0	0	0	27	8	13	6	9	0	0	0	1	0	0	0	0	0	0	0	0	0	1	1	0	0	0	0	2.6728	7.14386	47.777	-0.636162
1074-82-4	4	0	3	11	0	0	0	0	8	0	0	2	1	2	0	0	2	4	2	6	0	15	12	17	23	30	32	28	0	3	0	1	1	1	0	1	0	0	0	0	3	0	0	0	2	1.3543	1.834128	38.462	-0.701807
107-49-3	20	0	9	17	0	0	0	0	8	2	0	7	0	0	10	0	7	14	2	0	0	37	16	21	22	27	20	18	0	7	0	0	0	0	0	0	0	0	0	1	7	0	0	0	0	3.3652	11.324571	62.802	-0.461282
107-51-7	24	0	5	13	0	0	0	0	8	0	0	2	0	0	4	0	2	12	0	0	0	37	12	20	12	19	6	9	0	2	0	0	0	0	0	0	0	0	0	1	2	0	0	0	0	3.3912	11.500237	66.344	-0.598104
107534-96-3	22	1	5	21	0	1	0	0	16	0	0	1	3	2	5	1	4	11	0	11	0	43	22	32	37	39	45	44	1	4	0	0	0	1	1	2	0	0	0	0.5	4	1	1	1	0	3.3415	11.165622	84.1998	-0.291272
107-54-0	14	0	1	9	0	0	0	0	8	0	0	1	0	0	2	1	1	7	0	0	1	23	8	11	8	7	2	0	1	1	0	0	0	0	0	0	0	0	0	0.75	1	1	1	1	0	1.4167	2.007039	38.9118	-0.212708
107-58-4	13	0	2	9	0	0	0	0	7	0	0	1	1	0	1	1	1	6	2	0	0	22	8	11	7	7	3	0	1	2	0	0	0	0	0	0	0	0	0	0.571429	2	1	0	0	1	1.0871	1.181786	38.0927	-0.106681
1075-89-4	13	0	3	12	0	0	0	0	9	0	0	2	1	2	0	1	2	11	2	0	0	25	13	19	23	32	31	32	1	3	1	1	2	0	0	0	1	1	2	0.777778	3	1	0	0	2	0.9834	0.967076	43.2847	-0.163599
1076-56-8	16	0	1	12	0	0	0	0	11	0	0	1	0	1	2	0	1	6	0	6	0	28	12	16	19	22	23	18	0	1	0	0	0	1	0	1	0	0	0	0.454545	1	0	0	0	0	3.12702	9.778254	51.82	-0.888061
107-66-4	19	0	5	13	0	0	0	0	8	1	0	4	0	0	8	1	3	11	1	0	0	32	12	14	12	11	10	9	1	4	0	0	0	0	0	0	0	0	0	1	4	1	0	0	0	2.7202	7.399488	51.5453	-0.052601
1076-97-7	12	0	4	12	0	0	0	0	8	0	0	4	0	1	2	2	2	10	2	0	0	24	12	16	18	18	20	21	2	4	1	0	1	0	0	0	1	0	1	0.75	4	2	0	0	0	0.962	0.925444	40.7196	0.670937
107-70-0	14	0	2	9	0	0	0	0	7	0	0	2	0	0	3	0	2	7	1	0	0	23	8	11	8	7	2	0	0	2	0	0	0	0	0	0	0	0	0	0.857143	2	0	0	0	0	1.3905	1.93349	36.386	-0.742189
107724-20-9	30	0	6	30	0	0	0	0	24	0	0	6	0	6	1	0	6	31	4	0	0	60	35	60	95	145	217	305	0	6	4	2	6	0	0	0	3	2	5	0.791667	6	0	8	0	0	3.1245	9.7625	105.153	-0.792361
1077-28-7	14	0	4	12	0	0	0	0	8	0	2	2	0	1	5	1	3	11	1	0	0	26	12	14	14	15	12	11	1	2	0	1	1	0	0	0	0	1	1	0.875	2	1	1	1	0	2.7851	7.756782	54.5578	-0.082866
107-74-4	22	0	2	12	0	0	0	0	10	0	0	2	0	0	6	2	2	11	0	0	0	34	11	14	10	9	7	8	2	2	0	0	0	0	0	0	0	0	0	1	2	2	1	1	0	1.9461	3.787305	51.0156	0.509472
107753-78-6	33	0	10	41	0	0	0	0	31	0	1	6	3	5	8	2	7	19	4	22	0	74	45	65	85	112	132	151	2	9	1	0	1	3	1	4	1	0	1	0.290323	9	2	0	0	2	5.69592	32.443505	156.9097	0.136963
107-75-5	20	0	2	12	0	0	0	0	10	0	0	2	0	0	6	1	2	10	1	0	0	32	11	14	10	9	7	8	1	2	0	0	0	0	0	0	0	0	0	0.9	2	1	1	1	0	2.1527	4.634117	49.9938	-0.244332
107793-72-6	24	3	14	32	0	0	0	3	18	0	0	8	3	1	11	7	8	23	3	6	0	56	32	44	57	73	89	103	7	11	0	0	0	1	0	1	0	0	0	0.5	11	7	2	2	3	-0.9884	0.976935	140.5574	4.216598
1078-19-9	12	0	2	13	0	0	0	0	11	0	0	2	0	2	1	0	2	7	1	6	0	25	14	19	25	31	38	38	0	2	1	0	1	1	0	1	0	0	0	0.363636	2	0	0	0	0	2.2142	4.902682	50.2625	-0.822393
107-83-5	14	0	0	6	0	0	0	0	6	0	0	0	0	0	2	0	0	5	0	0	0	20	5	5	3	2	0	0	0	0	0	0	0	0	0	0	0	0	0	1	0	0	0	0	0	2.4425	5.965806	29.746	-0.920782
107-86-8	8	0	1	6	0	0	0	0	5	0	0	1	0	0	1	0	1	3	2	0	0	14	5	5	3	2	0	0	0	1	0	0	0	0	0	0	0	0	0	0.4	1	0	0	0	0	1.1515	1.325952	25.495	-0.767319
107868-30-4	24	0	2	22	0	0	0	0	20	0	0	2	0	4	0	0	2	20	5	0	0	46	25	41	61	85	116	147	0	2	4	0	4	0	0	0	3	0	3	0.6	2	0	5	0	0	4.0295	16.23687	86.146	-0.896203
107-87-9	10	0	1	6	0	0	0	0	5	0	0	1	0	0	2	0	1	4	1	0	0	16	5	5	3	2	0	0	0	1	0	0	0	0	0	0	0	0	0	0.8	1	0	0	0	0	1.3755	1.892	25.589	-0.767319
107-88-0	10	0	2	6	0	0	0	0	4	0	0	2	0	0	2	2	2	5	0	0	0	16	5	5	3	2	0	0	2	2	0	0	0	0	0	0	0	0	0	1	2	2	1	1	0	-0.2504	0.0627	23.3836	1.163829
107-92-6	8	0	2	6	0	0	0	0	4	0	0	2	0	0	2	1	1	4	1	0	0	14	5	5	3	2	0	0	1	2	0	0	0	0	0	0	0	0	0	0.75	2	1	0	0	0	0.8711	0.758815	22.5438	0.157927
107-94-8	5	1	3	6	0	1	0	0	3	0	0	2	0	0	2	1	1	4	1	0	0	11	5	5	3	2	0	0	1	2	0	0	0	0	0	0	0	0	0	0.666667	2	1	0	0	0	0.6999	0.48986	22.9728	0.311391
107-96-0	6	0	3	6	0	0	0	0	3	0	1	2	0	0	2	2	2	4	1	0	0	12	5	5	3	2	0	0	1	2	0	0	0	0	0	0	0	0	0	0.666667	2	1	0	0	0	0.3909	0.152803	26.1058	1.317293
107-98-2	10	0	2	6	0	0	0	0	4	0	0	2	0	0	2	1	2	5	0	0	0	16	5	5	3	2	0	0	1	2	0	0	0	0	0	0	0	0	0	1	2	1	1	1	0	0.0136	0.000185	23.5568	0.157927
108-01-0	11	0	2	6	0	0	0	0	4	0	0	1	1	0	2	1	2	5	0	0	0	17	5	5	3	2	0	0	1	2	0	0	0	0	0	0	0	0	0	1	2	1	0	0	0	-0.4597	0.211324	25.6398	0.157927
108-03-2	7	0	3	6	0	0	0	0	3	0	0	2	1	0	2	0	2	4	1	0	0	13	5	5	3	2	0	0	0	3	0	0	0	0	0	0	0	0	0	1	3	0	0	0	0	0.6731	0.453064	22.1524	-0.460391
108-05-4	6	0	2	6	0	0	0	0	4	0	0	2	0	0	1	0	2	3	2	0	0	12	5	5	3	2	0	0	0	2	0	0	0	0	0	0	0	0	0	0.25	2	0	0	0	0	0.693	0.480249	21.963	-0.613855
108-09-8	15	0	1	7	0	0	0	0	6	0	0	0	1	0	2	1	1	6	0	0	0	22	6	7	4	4	0	0	2	1	0	0	0	0	0	0	0	0	0	1	1	2	1	1	0	1.3797	1.903572	33.1044	-0.802101
108-10-1	12	0	1	7	0	0	0	0	6	0	0	1	0	0	2	0	1	5	1	0	0	19	6	7	4	4	0	0	0	1	0	0	0	0	0	0	0	0	0	0.833333	1	0	0	0	0	1.6215	2.629262	30.136	-0.802101
108-11-2	14	0	1	7	0	0	0	0	6	0	0	1	0	0	2	1	1	6	0	0	0	21	6	7	4	4	0	0	1	1	0	0	0	0	0	0	0	0	0	1	1	1	1	1	0	1.4133	1.997417	31.1358	-0.087816
1081-34-1	8	0	3	15	0	0	0	0	12	0	3	0	0	3	2	0	3	2	0	15	0	23	17	23	31	40	40	48	0	0	0	0	0	0	3	3	0	0	0	0	0	0	0	0	0	5.2051	27.093066	70.945	-0.781378
1081-50-1	9	0	6	15	0	0	0	0	9	0	0	3	3	1	3	2	4	6	3	6	0	24	15	19	21	20	22	19	2	6	0	0	0	0	1	1	0	0	0	0.111111	6	2	0	0	1	0.2719	0.07393	52.448	0.626259
108-18-9	15	0	1	7	0	0	0	0	6	0	0	0	1	0	2	1	1	6	0	0	0	22	6	7	4	4	0	0	1	1	0	0	0	0	0	0	0	0	0	1	1	1	0	0	0	1.3928	1.939892	33.4077	-0.087816
108-19-0	5	0	5	7	0	0	0	0	2	0	0	2	3	0	0	3	2	4	2	0	0	12	6	7	4	4	0	0	5	5	0	0	0	0	0	0	0	0	0	0	5	5	0	0	4	-1.2666	1.604276	22.3025	0.446919
108-20-3	14	0	1	7	0	0	0	0	6	0	0	1	0	0	2	0	1	6	0	0	0	21	6	7	4	4	0	0	0	1	0	0	0	0	0	0	0	0	0	1	1	0	0	0	0	1.8198	3.311672	31.357	-0.802101
98892-75-2	17	0	2	11	0	0	0	0	9	0	0	0	2	1	3	0	1	6	0	5	0	28	11	14	17	18	16	14	0	2	0	0	0	0	1	1	0	0	0	0.666667	2	0	0	0	0	1.42112	2.019582	45.253	-0.789532
108-21-4	10	0	2	7	0	0	0	0	5	0	0	2	0	0	1	0	2	5	1	0	0	17	6	7	4	4	0	0	0	2	0	0	0	0	0	0	0	0	0	0.8	2	0	0	0	0	0.9579	0.917572	26.902	-0.668418
108-22-5	8	0	2	7	0	0	0	0	5	0	0	2	0	0	1	0	2	4	2	0	0	15	6	7	4	4	0	0	0	2	0	0	0	0	0	0	0	0	0	0.4	2	0	0	0	0	1.0831	1.173106	26.58	-0.668418
108-24-7	6	0	3	7	0	0	0	0	4	0	0	3	0	0	0	0	3	4	2	0	0	13	6	7	4	4	0	0	0	3	0	0	0	0	0	0	0	0	0	0.5	3	0	0	0	0	0.096	0.009216	22.447	-0.534734
108-29-2	8	0	2	7	0	0	0	0	5	0	0	2	0	1	0	0	2	6	1	0	0	15	7	9	9	10	6	2	0	2	0	1	1	0	0	0	0	1	1	0.8	2	0	1	1	0	0.7119	0.506802	24.788	-0.668418
108-30-5	4	0	3	7	0	0	0	0	4	0	0	3	0	1	0	0	3	5	2	0	0	11	7	9	9	10	6	2	0	3	0	1	1	0	0	0	0	1	1	0.5	3	0	0	0	0	-0.15	0.0225	20.333	-0.534734
108-31-6	2	0	3	7	0	0	0	0	4	0	0	3	0	1	0	0	3	4	3	0	0	9	7	9	9	10	6	2	0	3	0	1	1	0	0	0	0	0	0	0	3	0	0	0	0	-0.374	0.139876	20.239	-0.534734
108319-06-8	18	3	9	30	3	0	0	0	21	0	0	3	3	4	3	2	5	14	2	17	0	48	33	49	67	92	126	156	2	6	0	1	1	2	1	3	0	1	1	0.238095	6	2	1	1	0	2.9043	8.434958	106.056	0.275969
108-32-7	6	0	3	7	0	0	0	0	4	0	0	3	0	1	0	0	3	6	1	0	0	13	7	9	9	10	6	2	0	3	0	1	1	0	0	0	0	1	1	0.75	3	0	1	1	0	0.5417	0.293439	21.895	-0.534734
1083-27-8	18	0	3	16	0	0	0	0	13	0	0	3	0	1	6	1	3	9	1	6	0	34	16	19	21	22	25	23	1	3	0	0	0	1	0	1	0	0	0	0.461538	3	1	0	0	0	3.1293	9.792518	62.5313	-0.290523
1083-57-4	17	0	4	16	0	0	0	0	12	0	0	3	1	1	5	2	3	9	1	6	0	33	16	20	21	25	26	25	2	4	0	0	0	1	0	1	0	0	0	0.416667	4	2	1	1	1	1.7947	3.220948	62.5385	0.450958
108-38-3	10	0	0	8	0	0	0	0	8	0	0	0	0	1	0	0	0	2	0	6	0	18	8	10	10	11	10	6	0	0	0	0	0	1	0	1	0	0	0	0.25	0	0	0	0	0	2.30344	5.305836	35.916	-0.946395
108-42-9	6	1	2	8	0	1	0	0	6	0	0	0	1	1	0	1	1	2	0	6	0	14	8	10	10	11	10	6	2	1	0	0	0	1	0	1	0	0	0	0	1	2	0	0	0	1.9222	3.694853	35.8644	-0.709796
108-43-0	5	1	2	8	0	1	0	0	6	0	0	1	0	1	0	1	1	2	0	6	0	13	8	10	10	11	10	6	1	1	0	0	0	1	0	1	0	0	0	0	1	1	0	0	0	2.0456	4.184479	33.1168	-0.039433
638-03-9	9	0	1	8	0	0	0	0	7	0	0	0	1	1	0	1	1	2	0	6	0	17	8	10	10	11	10	6	2	1	0	0	0	1	0	1	0	0	0	0.142857	1	2	0	0	0	1.57722	2.487623	35.5914	-0.828095
541-69-5	8	0	2	8	0	0	0	0	6	0	0	0	2	1	0	2	2	2	0	6	0	16	8	10	10	11	10	6	4	2	0	0	0	1	0	1	0	0	0	0	2	4	0	0	0	0.851	0.724201	35.2668	-0.709796
108-46-3	6	0	2	8	0	0	0	0	6	0	0	2	0	1	0	2	2	2	0	6	0	14	8	10	10	11	10	6	2	2	0	0	0	1	0	1	0	0	0	0	2	2	0	0	0	1.0978	1.205165	29.7716	0.845971
1084-65-7	13	0	7	17	0	0	0	0	10	0	2	4	1	2	1	1	4	8	4	6	0	30	18	29	35	45	55	67	2	5	0	1	1	1	0	1	0	0	0	0.4	5	2	0	0	0	0.36232	0.131276	62.926	-0.576603
108-48-5	9	0	1	8	0	0	0	0	7	0	0	0	1	1	0	0	1	2	0	6	0	17	8	10	10	11	10	6	0	1	0	0	0	0	1	1	0	0	0	0.285714	1	0	0	0	0	1.69844	2.884698	33.711	-0.828095
1085-12-7	20	0	3	17	0	0	0	0	14	0	0	3	0	1	7	1	3	10	1	6	0	37	17	20	22	23	26	24	1	3	0	0	0	1	0	1	0	0	0	0.5	3	1	0	0	0	3.5194	12.386176	67.1483	-0.313512
108-55-4	6	0	3	8	0	0	0	0	5	0	0	3	0	1	0	0	3	6	2	0	0	14	8	10	10	11	10	6	0	3	0	1	1	0	0	0	0	1	1	0.6	3	0	0	0	0	0.2401	0.057648	24.95	-0.591497
108-59-8	8	0	4	9	0	0	0	0	5	0	0	4	0	0	2	0	4	6	2	0	0	17	8	9	8	6	4	1	0	4	0	0	0	0	0	0	0	0	0	0.6	4	0	0	0	0	-0.2775	0.077006	28.649	-0.530135
108-60-1	12	2	3	9	0	2	0	0	6	0	0	1	0	0	4	0	1	8	0	0	0	21	8	9	8	6	4	1	0	1	0	0	0	0	0	0	0	0	0	1	1	0	2	2	0	2.2576	5.096758	41.449	-0.636162
108-64-5	14	0	2	9	0	0	0	0	7	0	0	2	0	0	3	0	2	7	1	0	0	23	8	9	7	7	3	2	0	2	0	0	0	0	0	0	0	0	0	0.857143	2	0	0	0	0	1.5956	2.545939	36.088	-0.742189
108-65-6	12	0	3	9	0	0	0	0	6	0	0	3	0	0	3	0	3	7	1	0	0	21	8	9	7	7	3	2	0	3	0	0	0	0	0	0	0	0	0	0.833333	3	0	1	1	0	0.5844	0.341523	33.104	-0.636162
108-67-8	12	0	0	9	0	0	0	0	9	0	0	0	0	1	0	0	0	3	0	6	0	21	9	12	12	15	12	10	0	0	0	0	0	1	0	1	0	0	0	0.333333	0	0	0	0	0	2.61186	6.821813	40.653	-0.954243
108-68-9	10	0	1	9	0	0	0	0	8	0	0	1	0	1	0	1	1	3	0	6	0	19	9	12	12	15	12	10	1	1	0	0	0	1	0	1	0	0	0	0.25	1	1	0	0	0	2.00904	4.036242	37.5808	-0.212708
108-69-0	11	0	1	9	0	0	0	0	8	0	0	0	1	1	0	1	1	3	0	6	0	20	9	12	12	15	12	10	2	1	0	0	0	1	0	1	0	0	0	0.25	1	2	0	0	0	1.88564	3.555638	40.3284	-0.848216
108-70-3	3	3	3	9	0	3	0	0	6	0	0	0	0	1	0	0	0	3	0	6	0	12	9	12	12	15	12	10	0	0	0	0	0	1	0	1	0	0	0	0	0	0	0	0	0	3.6468	13.29915	41.472	-0.636162
108-74-7	15	0	3	9	0	0	0	0	6	0	0	0	3	1	0	0	3	9	0	0	0	24	9	12	12	15	12	10	0	3	0	1	1	0	0	0	0	1	1	1	3	0	0	0	0	-0.3321	0.11029	37.89	-0.636162
108-77-0	0	3	6	9	0	3	0	0	3	0	0	0	3	1	0	0	3	3	0	6	0	9	9	12	12	15	12	10	0	3	0	0	0	0	1	1	0	0	0	0	3	0	0	0	0	1.8318	3.355491	34.857	-0.318081
108-78-1	6	0	6	9	0	0	0	0	3	0	0	0	6	1	0	3	6	3	0	6	0	15	9	12	12	15	12	10	6	6	0	0	0	0	1	1	0	0	0	0	6	6	0	0	0	-1.3818	1.909371	33.0642	-0.318081
108-80-5	3	0	6	9	0	0	0	0	3	0	0	3	3	1	0	3	6	3	0	6	0	12	9	12	12	15	12	10	3	6	0	0	0	0	1	1	0	0	0	0	6	3	0	0	0	-1.0116	1.023335	24.8214	2.148092
108-82-7	20	0	1	10	0	0	0	0	9	0	0	1	0	0	4	1	1	9	0	0	0	30	9	11	8	9	4	4	1	1	0	0	0	0	0	0	0	0	0	1	1	1	0	0	0	2.4395	5.95116	44.9168	-0.257191
108-83-8	18	0	1	10	0	0	0	0	9	0	0	1	0	0	4	0	1	8	1	0	0	28	9	11	8	9	4	4	0	1	0	0	0	0	0	0	0	0	0	0.888889	1	0	0	0	0	2.6477	7.010315	43.917	-0.864227
108852-90-0	37	0	14	46	0	0	0	0	32	0	0	13	1	6	7	5	14	36	3	12	0	83	51	78	114	161	225	285	5	14	2	2	4	2	0	2	0	2	2	0.53125	14	5	7	6	0	0.3473	0.120617	155.889	2.10923
108-86-1	5	1	1	7	0	0	1	0	6	0	0	0	0	1	0	0	0	1	0	6	0	12	7	8	8	8	8	3	0	0	0	0	0	1	0	1	0	0	0	0	0	0	0	0	0	2.4491	5.998091	34.142	-0.802101
108-87-2	14	0	0	7	0	0	0	0	7	0	0	0	0	1	0	0	0	7	0	0	0	21	7	8	8	8	8	3	0	0	1	0	1	0	0	0	1	0	1	1	0	0	0	0	0	2.5866	6.6905	32.249	-0.935785
108-88-3	8	0	0	7	0	0	0	0	7	0	0	0	0	1	0	0	0	1	0	6	0	15	7	8	8	8	8	3	0	0	0	0	0	1	0	1	0	0	0	0.142857	0	0	0	0	0	1.99502	3.980105	31.179	-0.935785
108-89-4	7	0	1	7	0	0	0	0	6	0	0	0	1	1	0	0	1	1	0	6	0	14	7	8	8	8	8	3	0	1	0	0	0	0	1	1	0	0	0	0.166667	1	0	0	0	0	1.39002	1.932156	28.974	-0.802101
108-90-7	5	1	1	7	0	1	0	0	6	0	0	0	0	1	0	0	0	1	0	6	0	12	7	8	8	8	8	3	0	0	0	0	0	1	0	1	0	0	0	0	0	0	0	0	0	2.34	5.4756	31.452	-0.802101
4998-76-9	13	0	1	7	0	0	0	0	6	0	0	0	1	1	0	1	1	7	0	0	0	20	7	8	8	8	8	3	2	1	1	0	1	0	0	0	1	0	1	1	1	2	0	0	0	1.2778	1.632773	31.0604	-0.802101
108-93-0	12	0	1	7	0	0	0	0	6	0	0	1	0	1	0	1	1	7	0	0	0	19	7	8	8	8	8	3	1	1	1	0	1	0	0	0	1	0	1	1	1	1	0	0	0	1.3114	1.71977	29.0918	-0.087816
108-94-1	10	0	1	7	0	0	0	0	6	0	0	1	0	1	0	0	1	6	1	0	0	17	7	8	8	8	8	3	0	1	1	0	1	0	0	0	1	0	1	0.833333	1	0	0	0	0	1.5196	2.309184	28.092	-0.802101
108-95-2	6	0	1	7	0	0	0	0	6	0	0	1	0	1	0	1	1	1	0	6	0	13	7	8	8	8	8	3	1	1	0	0	0	1	0	1	0	0	0	0	1	1	0	0	0	1.3922	1.938221	28.1068	-0.087816
108-98-5	6	0	1	7	0	0	0	0	6	0	1	0	0	1	0	1	1	1	0	6	0	13	7	8	8	8	8	3	0	0	0	0	0	1	0	1	0	0	0	0	0	0	0	0	0	1.9753	3.90181	33.694	-0.087816
108-99-6	7	0	1	7	0	0	0	0	6	0	0	0	1	1	0	0	1	1	0	6	0	14	7	8	8	8	8	3	0	1	0	0	0	0	1	1	0	0	0	0.166667	1	0	0	0	0	1.39002	1.932156	28.974	-0.802101
109-02-4	11	0	2	7	0	0	0	0	5	0	0	1	1	1	0	0	2	7	0	0	0	18	7	8	8	8	8	3	0	2	0	1	1	0	0	0	0	1	1	1	2	0	0	0	0	-0.0516	0.002663	28.316	-0.668418
109-04-6	4	1	2	7	0	0	1	0	5	0	0	0	1	1	0	0	1	1	0	6	0	11	7	8	8	8	8	3	0	1	0	0	0	0	1	1	0	0	0	0	1	0	0	0	0	1.8441	3.400705	31.937	-0.668418
109-06-8	7	0	1	7	0	0	0	0	6	0	0	0	1	1	0	0	1	1	0	6	0	14	7	8	8	8	8	3	0	1	0	0	0	0	1	1	0	0	0	0.166667	1	0	0	0	0	1.39002	1.932156	28.974	-0.802101
109-08-0	6	0	2	7	0	0	0	0	5	0	0	0	2	1	0	0	2	1	0	6	0	13	7	8	8	8	8	3	0	2	0	0	0	0	1	1	0	0	0	0.2	2	0	0	0	0	0.78502	0.616256	26.769	-0.668418
109-09-1	4	1	2	7	0	1	0	0	5	0	0	0	1	1	0	0	1	1	0	6	0	11	7	8	8	8	8	3	0	1	0	0	0	0	1	1	0	0	0	0	1	0	0	0	0	1.735	3.010225	29.247	-0.668418
109-16-0	22	0	6	20	0	0	0	0	14	0	0	6	0	0	11	0	6	15	4	0	0	42	19	22	21	16	15	14	0	6	0	0	0	0	0	0	0	0	0	0.571429	6	0	0	0	0	1.2582	1.583067	73.184	-0.688782
109-17-1	26	0	7	23	0	0	0	0	16	0	0	7	0	0	14	0	7	18	4	0	0	49	22	25	24	19	18	17	0	7	0	0	0	0	0	0	0	0	0	0.625	7	0	0	0	0	1.2748	1.625115	84.003	-0.686336
1092351-67-1	16	0	7	23	0	0	0	0	16	0	0	1	6	4	2	3	6	6	0	20	0	39	26	39	55	79	105	130	4	7	0	0	0	1	3	4	0	0	0	0.1875	7	4	0	0	0	2.8433	8.084355	89.0779	0.364136
109293-97-2	12	2	9	24	2	0	0	0	15	0	0	3	4	2	4	3	4	10	3	12	0	36	25	34	40	50	54	50	3	7	0	0	0	1	1	2	0	0	0	0.066667	7	3	0	0	2	2.6037	6.779254	81.9197	1.121173
109293-98-3	11	2	9	24	2	0	0	0	15	0	0	3	4	2	4	2	5	10	3	12	0	35	25	34	40	50	54	50	2	7	0	0	0	1	1	2	0	0	0	0.066667	7	2	0	0	2	1.269	1.610361	79.2909	0.419525
109-29-5	30	0	2	18	0	0	0	0	16	0	0	2	0	1	0	0	2	17	1	0	0	48	18	19	19	19	19	19	0	2	0	1	1	0	0	0	0	1	1	0.9375	2	0	0	0	0	5.0046	25.046021	75.597	-0.872567
109-31-9	40	0	4	25	0	0	0	0	21	0	0	4	0	0	18	0	4	22	2	0	0	65	24	25	24	23	22	21	0	4	0	0	0	0	0	0	0	0	0	0.904762	4	0	0	0	0	5.9641	35.570489	102.521	-0.829888
1094-08-2	24	0	3	22	0	0	0	0	19	0	1	0	2	3	5	0	3	12	0	12	0	46	24	33	46	61	80	93	0	2	0	1	1	2	0	2	0	0	0	0.368421	2	0	1	1	0	5.0196	25.196384	96.396	-0.851393
109-42-2	28	0	2	17	0	0	0	0	15	0	0	2	0	0	12	0	2	14	2	0	0	45	16	16	15	14	13	12	0	2	0	0	0	0	0	0	0	0	0	0.8	2	0	0	0	0	4.6365	21.497132	73	-0.864904
109-43-3	34	0	4	22	0	0	0	0	18	0	0	4	0	0	15	0	4	19	2	0	0	56	21	22	21	20	19	18	0	4	0	0	0	0	0	0	0	0	0	0.888889	4	0	0	0	0	4.7938	22.980518	88.67	-0.806582
109-46-6	20	0	3	12	0	0	0	0	9	0	1	0	2	0	6	2	1	10	1	0	0	32	11	11	10	9	8	7	2	2	0	0	0	0	0	0	0	0	0	0.888889	2	2	0	0	0	2.0507	4.20537	58.4194	0.590205
109-52-4	10	0	2	7	0	0	0	0	5	0	0	2	0	0	3	1	1	5	1	0	0	17	6	6	4	3	2	0	1	2	0	0	0	0	0	0	0	0	0	0.8	2	1	0	0	0	1.2612	1.590625	27.1608	0.045868
109-53-5	12	0	1	7	0	0	0	0	6	0	0	1	0	0	3	0	1	5	1	0	0	19	6	6	4	3	2	0	0	1	0	0	0	0	0	0	0	0	0	0.666667	1	0	0	0	0	1.8025	3.249006	30.987	-0.802101
109543-76-2	16	1	6	21	0	1	0	0	15	0	0	4	1	2	5	1	4	10	1	11	0	37	22	32	38	41	51	58	1	5	0	0	0	1	1	2	0	0	0	0.333333	5	1	0	0	0	3.68322	13.56611	78.1898	-0.24437
109-55-7	14	0	2	7	0	0	0	0	5	0	0	0	2	0	3	1	2	6	0	0	0	21	6	6	4	3	2	0	2	2	0	0	0	0	0	0	0	0	0	1	2	2	0	0	0	-0.1032	0.01065	32.2254	-0.668418
109-57-9	8	0	3	7	0	0	0	0	4	0	1	0	2	0	2	2	1	4	2	0	0	15	6	6	4	3	2	0	3	2	0	0	0	0	0	0	0	0	0	0.25	2	3	0	0	0	0.0056	3.1e-05	34.9851	0.179551
1095-90-5	27	0	2	23	0	0	0	0	21	0	0	1	1	2	7	0	2	11	1	12	0	50	24	33	45	57	71	68	0	2	0	0	0	2	0	2	0	0	0	0.380952	2	0	1	1	0	4.292	18.421264	96.728	-0.900816
109-59-1	12	0	2	7	0	0	0	0	5	0	0	2	0	0	3	1	2	6	0	0	0	19	6	6	4	3	2	0	1	2	0	0	0	0	0	0	0	0	0	1	2	1	0	0	0	0.4037	0.162974	28.1738	0.045868
109-60-4	10	0	2	7	0	0	0	0	5	0	0	2	0	0	2	0	2	5	1	0	0	17	6	6	4	3	2	0	0	2	0	0	0	0	0	0	0	0	0	0.8	2	0	0	0	0	0.9595	0.92064	26.924	-0.668418
109-64-8	6	2	2	5	0	0	2	0	3	0	0	0	0	0	2	0	0	4	0	0	0	11	4	3	2	1	0	0	0	0	0	0	0	0	0	0	0	0	0	1	0	0	0	0	0	2.1663	4.692856	32.205	-0.538947
109-66-0	12	0	0	5	0	0	0	0	5	0	0	0	0	0	2	0	0	4	0	0	0	17	4	3	2	1	0	0	0	0	0	0	0	0	0	0	0	0	0	1	0	0	0	0	0	2.1965	4.824612	25.199	-0.898244
109-67-1	10	0	0	5	0	0	0	0	5	0	0	0	0	0	2	0	0	3	1	0	0	15	4	3	2	1	0	0	0	0	0	0	0	0	0	0	0	0	0	0.6	0	0	0	0	0	1.9725	3.890756	25.105	-0.898244
109-69-3	9	1	1	5	0	1	0	0	4	0	0	0	0	0	2	0	0	4	0	0	0	14	4	3	2	1	0	0	0	0	0	0	0	0	0	0	0	0	0	1	0	0	0	0	0	2.0253	4.10184	25.628	-0.718596
109732-56-1	20	0	3	18	0	0	0	0	15	0	1	1	1	2	6	0	2	8	0	11	0	38	19	25	27	32	31	29	0	2	0	0	0	1	1	2	0	0	0	0.333333	2	0	0	0	0	3.4035	11.583812	76.9354	-0.818031
109-73-9	11	0	1	5	0	0	0	0	4	0	0	0	1	0	2	1	1	4	0	0	0	16	4	3	2	1	0	0	2	1	0	0	0	0	0	0	0	0	0	1	1	2	0	0	0	0.7452	0.555323	23.9624	-0.718596
109-77-3	2	0	2	5	0	0	0	0	3	0	0	0	2	0	0	0	2	2	0	0	2	7	4	3	2	1	0	0	0	2	0	0	0	0	0	0	0	0	0	0.333333	2	0	0	0	0	0.42366	0.179488	15.843	-0.538947
109-78-4	5	0	2	5	0	0	0	0	3	0	0	1	1	0	1	1	2	3	0	0	1	10	4	3	2	1	0	0	1	2	0	0	0	0	0	0	0	0	0	0.666667	2	1	0	0	0	-0.10762	0.011582	17.3158	0.31213
109-79-5	10	0	1	5	0	0	0	0	4	0	1	0	0	0	2	1	1	4	0	0	0	15	4	3	2	1	0	0	0	0	0	0	0	0	0	0	0	0	0	1	0	0	0	0	0	1.7163	2.945686	28.761	0.132481
109-83-1	9	0	2	5	0	0	0	0	3	0	0	1	1	0	2	2	2	4	0	0	0	14	4	3	2	1	0	0	2	2	0	0	0	0	0	0	0	0	0	1	2	2	0	0	0	-0.8019	0.643044	21.0125	1.409913
109-84-2	8	0	3	5	0	0	0	0	2	0	0	1	2	0	2	3	3	4	0	0	0	13	4	3	2	1	0	0	4	3	0	0	0	0	0	0	0	0	0	1	3	4	0	0	0	-1.558	2.427364	19.2759	1.589562
109-86-4	8	0	2	5	0	0	0	0	3	0	0	2	0	0	2	1	2	4	0	0	0	13	4	3	2	1	0	0	1	2	0	0	0	0	0	0	0	0	0	1	2	1	0	0	0	-0.3749	0.14055	18.9618	0.31213
660-68-4	11	0	1	5	0	0	0	0	4	0	0	0	1	0	2	1	1	4	0	0	0	16	4	3	2	1	0	0	1	1	0	0	0	0	0	0	0	0	0	1	1	1	0	0	0	0.6158	0.37921	24.2177	0.132481
109-97-7	5	0	1	5	0	0	0	0	4	0	0	0	1	1	0	1	0	0	0	5	0	10	5	5	5	5	1	0	1	1	0	0	0	0	1	1	0	0	0	0	1	1	0	0	0	1.0147	1.029616	20.7927	0.132481
109-99-9	8	0	1	5	0	0	0	0	4	0	0	1	0	1	0	0	1	5	0	0	0	13	5	5	5	5	1	0	0	1	0	1	1	0	0	0	0	1	1	1	1	0	0	0	0	0.7968	0.63489	20.053	-0.718596
110-00-9	4	0	1	5	0	0	0	0	4	0	0	1	0	1	0	0	1	0	0	5	0	9	5	5	5	5	1	0	0	1	0	0	0	0	1	1	0	0	0	0	1	0	0	0	0	1.2796	1.637376	18.708	-0.718596
110-01-0	8	0	1	5	0	0	0	0	4	0	1	0	0	1	0	0	1	5	0	0	0	13	5	5	5	5	1	0	0	0	0	1	1	0	0	0	0	1	1	1	0	0	0	0	0	1.5134	2.29038	26.559	-0.718596
110-02-1	4	0	1	5	0	0	0	0	4	0	1	0	0	1	0	0	1	0	0	5	0	9	5	5	5	5	1	0	0	0	0	0	0	0	1	1	0	0	0	0	0	0	0	0	0	1.7481	3.055854	24.319	-0.718596
110-03-2	18	0	2	10	0	0	0	0	8	0	0	2	0	0	3	2	2	9	0	0	0	28	9	14	7	6	9	0	2	2	0	0	0	0	0	0	0	0	0	1	2	2	0	0	0	1.3084	1.711911	41.8296	0.647149
110-05-4	18	0	2	10	0	0	0	0	8	0	0	2	0	0	1	0	2	9	0	0	0	28	9	14	7	6	9	0	0	2	0	0	0	0	0	0	0	0	0	1	2	0	0	0	0	2.5316	6.408999	41.676	-0.768202
110-12-3	14	0	1	8	0	0	0	0	7	0	0	1	0	0	3	0	1	6	1	0	0	22	7	8	5	4	4	0	0	1	0	0	0	0	0	0	0	0	0	0.857143	1	0	0	0	0	2.0116	4.046535	34.753	-0.828095
110-13-4	10	0	2	8	0	0	0	0	6	0	0	2	0	0	3	0	2	5	2	0	0	18	7	8	5	4	4	0	0	2	0	0	0	0	0	0	0	0	0	0.666667	2	0	0	0	0	0.9446	0.892269	30.596	-0.709796
11013-97-1	36	0	15	44	0	0	0	0	29	0	0	15	0	5	8	7	15	35	1	12	0	80	48	71	98	125	158	187	7	15	0	3	3	2	0	2	0	2	2	0.551724	15	7	11	0	0	-0.8536	0.728633	145.5861	3.725859
110-18-9	16	0	2	8	0	0	0	0	6	0	0	0	2	0	3	0	2	7	0	0	0	24	7	8	5	4	4	0	0	2	0	0	0	0	0	0	0	0	0	1	2	0	0	0	0	0.1096	0.012012	37.108	-0.709796
110-19-0	12	0	2	8	0	0	0	0	6	0	0	2	0	0	2	0	2	6	1	0	0	20	7	8	5	4	4	0	0	2	0	0	0	0	0	0	0	0	0	0.833333	2	0	0	0	0	1.2055	1.45323	31.471	-0.709796
110-21-4	6	0	6	8	0	0	0	0	2	0	0	2	4	0	0	4	2	5	2	0	0	14	7	8	5	4	4	0	6	6	0	0	0	0	0	0	0	0	0	0	6	6	0	0	4	-1.762	3.104644	25.4382	1.319168
110221-44-8	28	0	9	32	0	0	0	0	23	0	2	5	2	3	10	2	7	20	3	11	0	60	34	45	56	69	82	95	2	7	0	1	1	1	1	2	0	1	1	0.434783	7	2	3	0	1	2.9719	8.83219	125.8415	0.238945
110235-47-7	13	0	3	17	0	0	0	0	14	0	0	0	3	2	2	1	3	5	0	12	1	30	18	23	27	35	40	40	1	3	0	0	0	1	1	2	0	0	0	0.142857	3	1	0	0	0	2.90002	8.410116	69.0457	-0.313512
110-25-8	39	0	4	25	0	0	0	0	21	0	0	3	1	0	17	1	2	21	3	0	0	64	24	26	25	24	22	19	1	4	0	0	0	0	0	0	0	0	0	0.809524	4	1	0	0	1	5.5669	30.990376	104.7248	-0.395886
110-26-9	10	0	4	11	0	0	0	0	7	0	0	2	2	0	4	2	2	6	4	0	0	21	10	11	10	7	6	6	2	4	0	0	0	0	0	0	0	0	0	0.142857	4	2	0	0	2	-0.4517	0.204033	41.5464	0.748124
110-27-0	34	0	2	19	0	0	0	0	17	0	0	2	0	0	13	0	2	17	1	0	0	53	18	19	17	17	14	13	0	2	0	0	0	0	0	0	0	0	0	0.941176	2	0	0	0	0	5.6391	31.799449	82.306	-0.879417
110-33-8	34	0	4	22	0	0	0	0	18	0	0	4	0	0	15	0	4	19	2	0	0	56	21	22	21	20	19	18	0	4	0	0	0	0	0	0	0	0	0	0.888889	4	0	0	0	0	4.7938	22.980518	88.67	-0.806582
110-38-3	24	0	2	14	0	0	0	0	12	0	0	2	0	0	9	0	2	12	1	0	0	38	13	13	12	11	9	8	0	2	0	0	0	0	0	0	0	0	0	0.916667	2	0	0	0	0	3.6902	13.617576	59.243	-0.835305
110-40-7	26	0	4	18	0	0	0	0	14	0	0	4	0	0	11	0	4	15	2	0	0	44	17	18	17	16	13	12	0	4	0	0	0	0	0	0	0	0	0	0.857143	4	0	0	0	0	3.2334	10.454876	70.202	-0.763496
110-41-8	24	0	1	13	0	0	0	0	12	0	0	1	0	0	9	0	1	11	1	0	0	37	12	12	11	9	8	7	0	1	0	0	0	0	0	0	0	0	0	0.916667	1	0	1	1	0	3.9621	15.698236	57.838	-0.897156
110-42-9	22	0	2	13	0	0	0	0	11	0	0	2	0	0	8	0	2	11	1	0	0	35	12	12	11	9	8	7	0	2	0	0	0	0	0	0	0	0	0	0.909091	2	0	0	0	0	3.3001	10.89066	54.626	-0.822393
110-43-0	14	0	1	8	0	0	0	0	7	0	0	1	0	0	4	0	1	6	1	0	0	22	7	7	5	4	3	2	0	1	0	0	0	0	0	0	0	0	0	0.857143	1	0	0	0	0	2.1557	4.647042	34.823	-0.828095
110-44-1	8	0	2	8	0	0	0	0	6	0	0	2	0	0	2	1	1	4	3	0	0	16	7	7	5	4	3	2	1	2	0	0	0	0	0	0	0	0	0	0.166667	2	1	0	0	0	1.2033	1.447931	31.5898	-0.039433
110-46-3	11	0	3	8	0	0	0	0	5	0	0	2	1	0	4	0	3	6	1	0	0	19	7	7	5	4	3	2	0	3	0	0	0	0	0	0	0	0	0	1	3	0	0	0	0	1.7305	2.99463	31.202	-0.591497
110-52-1	8	2	2	6	0	0	2	0	4	0	0	0	0	0	3	0	0	5	0	0	0	14	5	4	3	2	1	0	0	0	0	0	0	0	0	0	0	0	0	1	0	0	0	0	0	2.5564	6.535181	36.822	-0.613855
110-53-2	11	1	1	6	0	0	1	0	5	0	0	0	0	0	3	0	0	5	0	0	0	17	5	4	3	2	1	0	0	0	0	0	0	0	0	0	0	0	0	1	0	0	0	0	0	2.5715	6.612612	33.319	-0.767319
110-54-3	14	0	0	6	0	0	0	0	6	0	0	0	0	0	3	0	0	5	0	0	0	20	5	4	3	2	1	0	0	0	0	0	0	0	0	0	0	0	0	1	0	0	0	0	0	2.5866	6.6905	29.816	-0.920782
110553-27-0	44	0	3	28	0	0	0	0	25	0	2	1	0	1	18	1	3	22	0	6	0	72	28	32	36	40	45	46	1	1	0	0	0	1	0	1	0	0	0	0.76	1	1	0	0	0	8.88802	78.9969	131.9198	-0.464507
110-57-6	6	2	2	6	0	2	0	0	4	0	0	0	0	0	2	0	0	4	1	0	0	12	5	4	3	2	1	0	0	0	0	0	0	0	0	0	0	0	0	0.5	0	0	0	0	0	2.0202	4.081208	30.58	-0.613855
110-59-8	9	0	1	6	0	0	0	0	5	0	0	0	1	0	2	0	1	4	0	0	1	15	5	4	3	2	1	0	0	1	0	0	0	0	0	0	0	0	0	0.8	1	0	0	0	0	1.70018	2.890612	25.138	-0.767319
110-61-2	4	0	2	6	0	0	0	0	4	0	0	0	2	0	1	0	2	3	0	0	2	10	5	4	3	2	1	0	0	2	0	0	0	0	0	0	0	0	0	0.5	2	0	0	0	0	0.81376	0.662205	20.46	-0.613855
110-62-3	10	0	1	6	0	0	0	0	5	0	0	1	0	0	3	0	1	4	1	0	0	16	5	4	3	2	1	0	0	1	0	0	0	0	0	0	0	0	0	0.8	1	0	0	0	0	1.3755	1.892	25.589	-0.767319
110-63-4	10	0	2	6	0	0	0	0	4	0	0	2	0	0	3	2	2	5	0	0	0	16	5	4	3	2	1	0	2	2	0	0	0	0	0	0	0	0	0	1	2	2	0	0	0	-0.2488	0.061901	23.4056	1.163829
110-64-5	8	0	2	6	0	0	0	0	4	0	0	2	0	0	2	2	2	4	1	0	0	14	5	4	3	2	1	0	2	2	0	0	0	0	0	0	0	0	0	0.5	2	2	0	0	0	-0.4728	0.22354	23.3116	1.163829
110-65-6	6	0	2	6	0	0	0	0	4	0	0	2	0	0	0	2	2	4	0	0	1	12	5	4	3	2	1	0	2	2	0	0	0	0	0	0	0	0	0	0.5	2	2	0	0	0	-1.0256	1.051855	21.9476	1.163829
110-67-8	7	0	2	6	0	0	0	0	4	0	0	1	1	0	2	0	2	4	0	0	1	13	5	4	3	2	1	0	0	2	0	0	0	0	0	0	0	0	0	0.75	2	0	0	0	0	0.54648	0.29864	22.106	-0.613855
110-71-4	10	0	2	6	0	0	0	0	4	0	0	2	0	0	3	0	2	5	0	0	0	16	5	4	3	2	1	0	0	2	0	0	0	0	0	0	0	0	0	1	2	0	0	0	0	0.2792	0.077953	23.752	-0.613855
110-73-6	11	0	2	6	0	0	0	0	4	0	0	1	1	0	3	2	2	5	0	0	0	17	5	4	3	2	1	0	2	2	0	0	0	0	0	0	0	0	0	1	2	2	0	0	0	-0.4118	0.169579	25.6295	1.163829
110-75-8	7	1	2	6	0	1	0	0	4	0	0	1	0	0	3	0	1	4	1	0	0	13	5	4	3	2	1	0	0	1	0	0	0	0	0	0	0	0	0	0.5	1	0	0	0	0	1.3853	1.919056	26.869	-0.613855
110-80-5	10	0	2	6	0	0	0	0	4	0	0	2	0	0	3	1	2	5	0	0	0	16	5	4	3	2	1	0	1	2	0	0	0	0	0	0	0	0	0	1	2	1	0	0	0	0.0152	0.000231	23.5788	0.157927
110816-79-0	36	0	14	47	0	0	0	0	33	0	0	12	2	4	16	2	14	23	5	22	0	83	50	68	89	115	144	164	4	14	0	0	0	2	2	4	0	0	0	0.363636	14	4	1	0	0	3.0787	9.478394	168.6318	-0.698309
110-82-7	12	0	0	6	0	0	0	0	6	0	0	0	0	1	0	0	0	6	0	0	0	18	6	6	6	6	6	1	0	0	1	0	1	0	0	0	1	0	1	1	0	0	0	0	0	2.3406	5.478408	27.702	-0.920782
142-64-3	10	0	2	6	0	0	0	0	4	0	0	0	2	1	0	2	2	6	0	0	0	16	6	6	6	6	6	1	2	2	0	1	1	0	0	0	0	1	1	1	2	2	0	0	0	-0.8208	0.673713	25.7394	1.163829
628-13-7	5	0	1	6	0	0	0	0	5	0	0	0	1	1	0	0	1	0	0	6	0	11	6	6	6	6	6	1	0	1	0	0	0	0	1	1	0	0	0	0	1	0	0	0	0	1.0816	1.169859	24.237	-0.767319
110871-86-8	22	2	9	28	2	0	0	0	19	0	0	3	4	4	3	3	6	18	2	11	0	50	31	48	67	96	130	165	4	7	1	1	2	1	1	2	1	1	2	0.473684	7	4	2	0	0	2.0816	4.333059	102.0394	0.317675
110-87-2	8	0	1	6	0	0	0	0	5	0	0	1	0	1	0	0	1	5	1	0	0	14	6	6	6	6	6	1	0	1	0	1	1	0	0	0	0	0	0	0.6	1	0	0	0	0	1.3105	1.71741	24.326	-0.767319
110-88-3	6	0	3	6	0	0	0	0	3	0	0	3	0	1	0	0	3	6	0	0	0	12	6	6	6	6	6	1	0	3	0	1	1	0	0	0	0	1	1	1	3	0	0	0	0	-0.0777	0.006037	17.856	-0.460391
110-89-4	11	0	1	6	0	0	0	0	5	0	0	0	1	1	0	1	1	6	0	0	0	17	6	6	6	6	6	1	1	1	0	1	1	0	0	0	0	1	1	1	1	1	0	0	0	0.7599	0.577448	26.7207	0.004464
4856-95-5	9	0	2	6	0	0	0	0	4	0	0	1	1	1	0	1	2	6	0	0	0	15	6	6	6	6	6	1	1	2	0	1	1	0	0	0	0	1	1	1	2	1	0	0	0	-0.3938	0.155078	23.6887	0.157927
110-93-0	14	0	1	9	0	0	0	0	8	0	0	1	0	0	3	0	1	6	2	0	0	23	8	9	6	5	4	4	0	1	0	0	0	0	0	0	0	0	0	0.625	1	0	0	0	0	2.3218	5.390755	39.346	-0.848216
110-94-1	8	0	4	9	0	0	0	0	5	0	0	4	0	0	4	2	2	6	2	0	0	17	8	9	6	5	4	4	2	4	0	0	0	0	0	0	0	0	0	0.6	4	2	0	0	0	0.3259	0.106211	29.1226	0.948531
110-95-2	18	0	2	9	0	0	0	0	7	0	0	0	2	0	4	0	2	8	0	0	0	27	8	9	6	5	4	4	0	2	0	0	0	0	0	0	0	0	0	1	2	0	0	0	0	0.4997	0.2497	41.725	-0.742189
110958-19-5	16	0	4	14	0	0	0	0	10	0	0	2	2	2	1	1	2	13	2	0	0	30	15	20	25	30	32	29	1	4	0	2	2	0	0	0	0	2	2	0.8	4	1	1	0	2	0.2775	0.077006	51.5957	-0.165889
110-97-4	15	0	3	9	0	0	0	0	6	0	0	2	1	0	4	3	3	8	0	0	0	24	8	9	6	5	4	4	3	3	0	0	0	0	0	0	0	0	0	1	3	3	2	2	0	-0.6624	0.438774	36.2313	1.830012
110-98-5	14	0	3	9	0	0	0	0	6	0	0	3	0	0	4	2	3	8	0	0	0	23	8	9	6	5	4	4	2	3	0	0	0	0	0	0	0	0	0	1	3	2	2	2	0	-0.2354	0.055413	34.1806	0.842504
110-99-6	6	0	5	9	0	0	0	0	4	0	0	5	0	0	4	2	3	6	2	0	0	15	8	9	6	5	4	4	2	5	0	0	0	0	0	0	0	0	0	0.5	5	2	0	0	0	-0.8278	0.685253	26.0906	1.054558
111-11-5	18	0	2	11	0	0	0	0	9	0	0	2	0	0	6	0	2	9	1	0	0	29	10	10	9	7	6	5	0	2	0	0	0	0	0	0	0	0	0	0.888889	2	0	0	0	0	2.5199	6.349896	45.392	-0.789532
111-12-6	14	0	2	11	0	0	0	0	9	0	0	2	0	0	3	0	2	8	1	0	1	25	10	10	9	7	6	5	0	2	0	0	0	0	0	0	0	0	0	0.666667	2	0	0	0	0	1.7431	3.038398	43.934	-0.789532
111-14-8	14	0	2	9	0	0	0	0	7	0	0	2	0	0	5	1	1	7	1	0	0	23	8	8	6	5	4	3	1	2	0	0	0	0	0	0	0	0	0	0.857143	2	1	0	0	0	2.0414	4.167314	36.3948	-0.106681
111-15-9	12	0	3	9	0	0	0	0	6	0	0	3	0	0	4	0	3	7	1	0	0	21	8	8	6	5	4	3	0	3	0	0	0	0	0	0	0	0	0	0.833333	3	0	0	0	0	0.586	0.343396	33.126	-0.636162
111-16-0	12	0	4	11	0	0	0	0	7	0	0	4	0	0	6	2	2	8	2	0	0	23	10	11	8	7	6	5	2	4	0	0	0	0	0	0	0	0	0	0.714286	4	2	0	0	0	1.1061	1.223457	38.3566	0.748124
111-17-1	10	0	5	11	0	0	0	0	6	0	1	4	0	0	6	2	3	8	2	0	0	21	10	11	8	7	6	5	2	4	0	0	0	0	0	0	0	0	0	0.666667	4	2	0	0	0	0.669	0.447561	41.8306	0.83585
1111-78-0	2	0	3	4	0	0	0	0	1	0	0	2	1	0	0	1	2	2	1	0	0	6	3	3	0	0	0	0	2	3	0	0	0	0	0	0	0	0	0	0	3	2	0	0	1	-1.7116	2.929575	9.5834	-0.215338
111-18-2	24	0	2	12	0	0	0	0	10	0	0	0	2	0	7	0	2	11	0	0	0	36	11	12	9	8	7	6	0	2	0	0	0	0	0	0	0	0	0	1	2	0	0	0	0	1.67	2.7889	55.576	-0.807328
111-20-6	18	0	4	14	0	0	0	0	10	0	0	4	0	0	9	2	2	11	2	0	0	32	13	14	11	10	9	8	2	4	0	0	0	0	0	0	0	0	0	0.8	4	2	0	0	0	2.2764	5.181997	52.2076	0.546819
111-21-7	18	0	6	16	0	0	0	0	10	0	0	6	0	0	9	0	6	13	2	0	0	34	15	16	13	12	11	10	0	6	0	0	0	0	0	0	0	0	0	0.8	6	0	0	0	0	0.1458	0.021258	54.904	-0.611626
1112-39-6	12	0	3	7	0	0	0	0	4	0	0	2	0	0	2	0	2	6	0	0	0	19	6	8	6	1	0	0	0	2	0	0	0	0	0	0	0	0	0	1	2	0	0	0	0	0.981	0.962361	31.5	-0.534734
111-24-0	10	2	2	7	0	0	2	0	5	0	0	0	0	0	4	0	0	6	0	0	0	17	6	5	4	3	2	1	0	0	0	0	0	0	0	0	0	0	0	1	0	0	0	0	0	2.9465	8.681862	41.439	-0.668418
111-25-1	13	1	1	7	0	0	1	0	6	0	0	0	0	0	4	0	0	6	0	0	0	20	6	5	4	3	2	1	0	0	0	0	0	0	0	0	0	0	0	1	0	0	0	0	0	2.9616	8.771075	37.936	-0.802101
111-26-2	15	0	1	7	0	0	0	0	6	0	0	0	1	0	4	1	1	6	0	0	0	22	6	5	4	3	2	1	2	1	0	0	0	0	0	0	0	0	0	1	1	2	0	0	0	1.5254	2.326845	33.1964	-0.802101
111-27-3	14	0	1	7	0	0	0	0	6	0	0	1	0	0	4	1	1	6	0	0	0	21	6	5	4	3	2	1	1	1	0	0	0	0	0	0	0	0	0	1	1	1	0	0	0	1.559	2.430481	31.2278	-0.087816
111-29-5	12	0	2	7	0	0	0	0	5	0	0	2	0	0	4	2	2	6	0	0	0	19	6	5	4	3	2	1	2	2	0	0	0	0	0	0	0	0	0	1	2	2	0	0	0	0.1413	0.019966	28.0226	0.983888
1113-02-6	12	0	7	12	0	0	0	0	5	1	1	4	1	0	5	1	5	9	2	0	0	24	11	14	14	9	9	7	1	5	0	0	0	0	0	0	0	0	0	0.8	5	1	0	0	1	0.8665	0.750822	48.1492	0.159332
111-30-8	8	0	2	7	0	0	0	0	5	0	0	2	0	0	4	0	2	4	2	0	0	15	6	5	4	3	2	1	0	2	0	0	0	0	0	0	0	0	0	0.6	2	0	0	0	0	0.5545	0.30747	25.979	-0.668418
111-31-9	14	0	1	7	0	0	0	0	6	0	1	0	0	0	4	1	1	6	0	0	0	21	6	5	4	3	2	1	0	0	0	0	0	0	0	0	0	0	0	1	0	0	0	0	0	2.4965	6.232512	37.995	-0.087816
111-34-2	12	0	1	7	0	0	0	0	6	0	0	1	0	0	4	0	1	5	1	0	0	19	6	5	4	3	2	1	0	1	0	0	0	0	0	0	0	0	0	0.666667	1	0	0	0	0	1.9466	3.789252	31.057	-0.802101
111-36-4	9	0	2	7	0	0	0	0	5	0	0	1	1	0	3	0	2	4	2	0	0	16	6	5	4	3	2	1	0	2	0	0	0	0	0	0	0	0	0	0.8	2	0	0	0	0	1.1223	1.259557	27.8965	-0.668418
111-40-0	13	0	3	7	0	0	0	0	4	0	0	0	3	0	4	3	3	6	0	0	0	20	6	5	4	3	2	1	5	3	0	0	0	0	0	0	0	0	0	1	3	5	0	0	0	-1.5066	2.269844	30.9785	0.179551
111406-87-2	12	0	5	16	0	0	0	0	11	0	1	2	2	2	2	2	3	6	1	10	0	28	17	24	31	37	43	47	3	4	0	0	0	1	1	2	0	0	0	0.181818	4	3	1	1	2	2.7322	7.464917	63.4489	-0.168197
111-41-1	12	0	3	7	0	0	0	0	4	0	0	1	2	0	4	3	3	6	0	0	0	19	6	5	4	3	2	1	4	3	0	0	0	0	0	0	0	0	0	1	3	4	0	0	0	-1.473	2.169729	29.0099	1.117572
111-42-2	11	0	3	7	0	0	0	0	4	0	0	2	1	0	4	3	3	6	0	0	0	18	6	5	4	3	2	1	3	3	0	0	0	0	0	0	0	0	0	1	3	3	0	0	0	-1.4394	2.071872	27.0413	2.214411
111-43-3	14	0	1	7	0	0	0	0	6	0	0	1	0	0	4	0	1	6	0	0	0	21	6	5	4	3	2	1	0	1	0	0	0	0	0	0	0	0	0	1	1	0	0	0	0	1.823	3.323329	31.401	-0.802101
111-44-4	8	2	3	7	0	2	0	0	4	0	0	1	0	0	4	0	1	6	0	0	0	15	6	5	4	3	2	1	0	1	0	0	0	0	0	0	0	0	0	1	1	0	0	0	0	1.4806	2.192176	32.259	-0.534734
111-46-6	10	0	3	7	0	0	0	0	4	0	0	3	0	0	4	2	3	6	0	0	0	17	6	5	4	3	2	1	2	3	0	0	0	0	0	0	0	0	0	1	3	2	0	0	0	-1.0124	1.024954	24.9906	1.117572
1114-71-2	21	0	3	13	0	0	0	0	10	0	1	1	1	0	6	0	2	11	1	0	0	34	12	13	14	13	11	8	0	2	0	0	0	0	0	0	0	0	0	0.9	2	0	0	0	1	3.3716	11.367687	60.3	-0.74763
111-48-8	10	0	3	7	0	0	0	0	4	0	1	2	0	0	4	2	3	6	0	0	0	17	6	5	4	3	2	1	2	2	0	0	0	0	0	0	0	0	0	1	2	2	0	0	0	-0.2958	0.087498	31.4966	1.117572
111-49-9	13	0	1	7	0	0	0	0	6	0	0	0	1	1	0	1	1	7	0	0	0	20	7	7	7	7	7	7	1	1	0	1	1	0	0	0	0	1	1	1	1	1	0	0	0	1.15	1.3225	31.3377	-0.087816
1115-20-4	20	0	4	14	0	0	0	0	10	0	0	4	0	0	5	2	4	12	1	0	0	34	13	19	18	11	11	12	2	4	0	0	0	0	0	0	0	0	0	0.9	4	2	0	0	0	0.5666	0.321036	52.6926	0.546819
111-55-7	10	0	4	10	0	0	0	0	6	0	0	4	0	0	3	0	4	7	2	0	0	20	9	10	7	6	5	4	0	4	0	0	0	0	0	0	0	0	0	0.666667	4	0	0	0	0	0.1126	0.012679	33.266	-0.576152
657-24-9	11	0	5	9	0	0	0	0	4	0	0	0	5	0	0	4	2	6	2	0	0	20	8	10	8	6	4	0	5	5	0	0	0	0	0	0	0	0	0	0.5	5	5	0	0	0	-1.03416	1.069487	36.4635	2.042065
111-62-6	38	0	2	22	0	0	0	0	20	0	0	2	0	0	16	0	2	19	2	0	0	60	21	21	20	19	17	16	0	2	0	0	0	0	0	0	0	0	0	0.85	2	0	0	0	0	6.587	43.388569	96.085	-0.896203
111-64-8	15	1	2	10	0	1	0	0	8	0	0	1	0	0	6	0	1	8	1	0	0	25	9	9	7	6	5	4	0	1	0	0	0	0	0	0	0	0	0	0.875	1	0	0	0	0	3.1123	9.686411	44.236	-0.768202
1116-54-7	10	0	5	9	0	0	0	0	4	0	0	3	2	0	5	2	4	7	1	0	0	19	8	8	8	7	4	1	2	5	0	0	0	0	0	0	0	0	0	1	5	2	0	0	0	-1.0456	1.093279	31.5396	1.054558
111-65-9	18	0	0	8	0	0	0	0	8	0	0	0	0	0	5	0	0	7	0	0	0	26	7	6	5	4	3	2	0	0	0	0	0	0	0	0	0	0	0	1	0	0	0	0	0	3.3668	11.335342	39.05	-0.946395
111-66-0	16	0	0	8	0	0	0	0	8	0	0	0	0	0	5	0	0	6	1	0	0	24	7	6	5	4	3	2	0	0	0	0	0	0	0	0	0	0	0	0.75	0	0	0	0	0	3.1428	9.877192	38.956	-0.946395
111-68-2	17	0	1	8	0	0	0	0	7	0	0	0	1	0	5	1	1	7	0	0	0	25	7	6	5	4	3	2	2	1	0	0	0	0	0	0	0	0	0	1	1	2	0	0	0	1.9155	3.66914	37.8134	-0.828095
111686-79-4	20	0	3	20	0	0	0	0	17	0	0	1	2	2	5	2	2	8	1	12	0	40	21	28	34	42	49	45	3	3	0	0	0	2	0	2	0	0	0	0.235294	3	3	1	1	1	2.2194	4.925736	81.1371	-0.369654
111-69-3	8	0	2	8	0	0	0	0	6	0	0	0	2	0	3	0	2	5	0	0	2	16	7	6	5	4	3	2	0	2	0	0	0	0	0	0	0	0	0	0.666667	2	0	0	0	0	1.59396	2.540708	29.694	-0.709796
111696-23-2	25	0	14	34	0	0	0	0	20	0	2	7	5	3	7	2	12	25	6	5	0	59	36	53	69	87	107	122	3	12	0	2	2	0	1	1	0	1	1	0.5	12	3	2	0	2	0.8397	0.705096	124.3011	-0.187787
111-70-6	16	0	1	8	0	0	0	0	7	0	0	1	0	0	5	1	1	7	0	0	0	24	7	6	5	4	3	2	1	1	0	0	0	0	0	0	0	0	0	1	1	1	0	0	0	1.9491	3.798991	35.8448	-0.157732
111-71-7	14	0	1	8	0	0	0	0	7	0	0	1	0	0	5	0	1	6	1	0	0	22	7	6	5	4	3	2	0	1	0	0	0	0	0	0	0	0	0	0.857143	1	0	0	0	0	2.1557	4.647042	34.823	-0.828095
1117-55-1	28	0	2	16	0	0	0	0	14	0	0	2	0	0	11	0	2	14	1	0	0	44	15	15	14	13	12	11	0	2	0	0	0	0	0	0	0	0	0	0.928571	2	0	0	0	0	4.4704	19.984476	68.477	-0.856277
111-76-2	14	0	2	8	0	0	0	0	6	0	0	2	0	0	5	1	2	7	0	0	0	22	7	6	5	4	3	2	1	2	0	0	0	0	0	0	0	0	0	1	2	1	0	0	0	0.7954	0.632661	32.8128	-0.039433
111-77-3	12	0	3	8	0	0	0	0	5	0	0	3	0	0	5	1	3	7	0	0	0	20	7	6	5	4	3	2	1	3	0	0	0	0	0	0	0	0	0	1	3	1	0	0	0	-0.3583	0.128379	29.7808	0.078866
111-78-4	12	0	0	8	0	0	0	0	8	0	0	0	0	1	0	0	0	6	2	0	0	20	8	8	8	8	8	8	0	0	1	0	1	0	0	0	0	0	0	0.5	0	0	0	0	0	2.6728	7.14386	36.748	-0.946395
1117-86-8	18	0	2	10	0	0	0	0	8	0	0	2	0	0	6	2	2	9	0	0	0	28	9	9	8	6	5	4	2	2	0	0	0	0	0	0	0	0	0	1	2	2	1	1	0	1.31	1.7161	41.8516	0.647149
111-80-8	16	0	2	12	0	0	0	0	10	0	0	2	0	0	4	0	2	9	1	0	1	28	11	11	10	8	7	6	0	2	0	0	0	0	0	0	0	0	0	0.7	2	0	0	0	0	2.1332	4.550542	48.551	-0.807328
1118-12-3	12	0	3	8	0	0	0	0	5	0	0	1	2	0	0	2	1	6	1	0	0	20	7	10	5	6	0	0	3	3	0	0	0	0	0	0	0	0	0	0.8	3	3	0	0	2	0.4532	0.20539	32.4721	0.078866
111812-58-9	27	0	7	31	0	0	0	0	24	0	0	4	3	3	7	0	7	14	2	17	0	58	33	46	54	68	78	79	0	7	0	0	0	2	1	3	0	0	0	0.291667	7	0	0	0	0	5.02682	25.268919	118.4545	-0.767101
111-82-0	26	0	2	15	0	0	0	0	13	0	0	2	0	0	10	0	2	13	1	0	0	41	14	14	13	11	10	9	0	2	0	0	0	0	0	0	0	0	0	0.923077	2	0	0	0	0	4.0803	16.648848	63.86	-0.846493
1118-27-0	26	0	2	17	0	0	0	0	15	0	0	2	0	0	7	0	2	13	3	0	0	43	16	21	19	20	16	18	0	2	0	0	0	0	0	0	0	0	0	0.666667	2	0	1	1	0	4.2668	18.205582	72.814	-0.864904
111-83-1	17	1	1	9	0	0	1	0	8	0	0	0	0	0	6	0	0	8	0	0	0	26	8	7	6	5	4	3	0	0	0	0	0	0	0	0	0	0	0	1	0	0	0	0	0	3.7418	14.001067	47.17	-0.848216
1118-39-4	20	0	2	14	0	0	0	0	12	0	0	2	0	0	6	0	2	10	3	0	0	34	13	17	14	14	9	10	0	2	0	0	0	0	0	0	0	0	0	0.583333	2	0	0	0	0	3.2406	10.501488	59.033	-0.835305
111-84-2	20	0	0	9	0	0	0	0	9	0	0	0	0	0	6	0	0	8	0	0	0	29	8	7	6	5	4	3	0	0	0	0	0	0	0	0	0	0	0	1	0	0	0	0	0	3.7569	14.114298	43.667	-0.954243
111-85-3	17	1	1	9	0	1	0	0	8	0	0	0	0	0	6	0	0	8	0	0	0	26	8	7	6	5	4	3	0	0	0	0	0	0	0	0	0	0	0	1	0	0	0	0	0	3.5857	12.857244	44.096	-0.848216
111-86-4	19	0	1	9	0	0	0	0	8	0	0	0	1	0	6	1	1	8	0	0	0	28	8	7	6	5	4	3	2	1	0	0	0	0	0	0	0	0	0	1	1	2	0	0	0	2.3056	5.315791	42.4304	-0.848216
1118-71-4	20	0	2	13	0	0	0	0	11	0	0	2	0	0	2	0	2	10	2	0	0	33	12	19	16	10	12	9	0	2	0	0	0	0	0	0	0	0	0	0.818182	2	0	0	0	0	2.6069	6.795928	53.541	-0.822393
111-87-5	18	0	1	9	0	0	0	0	8	0	0	1	0	0	6	1	1	8	0	0	0	27	8	7	6	5	4	3	1	1	0	0	0	0	0	0	0	0	0	1	1	1	0	0	0	2.3392	5.471857	40.4618	-0.212708
111-88-6	18	0	1	9	0	0	0	0	8	0	1	0	0	0	6	1	1	8	0	0	0	27	8	7	6	5	4	3	0	0	0	0	0	0	0	0	0	0	0	1	0	0	0	0	0	3.2767	10.736763	47.229	-0.212708
1118-92-9	21	0	2	12	0	0	0	0	10	0	0	1	1	0	6	0	1	10	1	0	0	33	11	12	11	8	7	6	0	2	0	0	0	0	0	0	0	0	0	0.9	2	0	0	0	1	2.4351	5.929712	52.07	-0.807328
111-90-0	14	0	3	9	0	0	0	0	6	0	0	3	0	0	6	1	3	8	0	0	0	23	8	7	6	5	4	3	1	3	0	0	0	0	0	0	0	0	0	1	3	1	0	0	0	0.0318	0.001011	34.3978	-0.000654
111-91-1	10	2	4	9	0	2	0	0	5	0	0	2	0	0	6	0	2	8	0	0	0	19	8	7	6	5	4	3	0	2	0	0	0	0	0	0	0	0	0	1	2	0	0	0	0	1.4547	2.116152	38.211	-0.530135
111-92-2	19	0	1	9	0	0	0	0	8	0	0	0	1	0	6	1	1	8	0	0	0	28	8	7	6	5	4	3	1	1	0	0	0	0	0	0	0	0	0	1	1	1	0	0	0	2.1762	4.735846	42.6857	-0.212708
1119-40-0	12	0	4	11	0	0	0	0	7	0	0	4	0	0	4	0	4	8	2	0	0	23	10	11	10	7	6	6	0	4	0	0	0	0	0	0	0	0	0	0.714286	4	0	0	0	0	0.5027	0.252707	37.883	-0.614081
111-94-4	9	0	3	9	0	0	0	0	6	0	0	0	3	0	4	1	3	6	0	0	2	18	8	7	6	5	4	3	1	3	0	0	0	0	0	0	0	0	0	0.666667	3	1	0	0	0	0.40336	0.162699	33.3297	-0.000654
1119-62-6	10	0	6	12	0	0	0	0	6	0	2	4	0	0	7	2	4	9	2	0	0	22	11	12	9	8	7	6	2	4	0	0	0	0	0	0	0	0	0	0.666667	4	2	0	0	0	1.3172	1.735016	49.4216	0.832403
111-96-6	14	0	3	9	0	0	0	0	6	0	0	3	0	0	6	0	3	8	0	0	0	23	8	7	6	5	4	3	0	3	0	0	0	0	0	0	0	0	0	1	3	0	0	0	0	0.2958	0.087498	34.571	-0.636162
111-97-7	8	0	3	9	0	0	0	0	6	0	1	0	2	0	4	0	3	6	0	0	2	17	8	7	6	5	4	3	0	2	0	0	0	0	0	0	0	0	0	0.666667	2	0	0	0	0	1.54696	2.393085	37.785	-0.636162
111988-49-9	9	1	6	16	0	1	0	0	10	0	1	0	4	2	2	0	4	9	1	6	1	25	17	22	27	33	37	35	0	4	0	1	1	0	1	1	0	1	1	0.3	4	0	0	0	0	2.12088	4.498132	65.163	-0.611626
111991-09-4	18	0	13	28	0	0	0	0	15	0	1	6	6	2	6	2	9	13	4	12	0	46	29	41	50	63	72	72	2	12	0	0	0	0	2	2	0	0	0	0.266667	12	2	0	0	3	0.101	0.010201	96.7307	0.459044
1120-01-0	33	0	5	21	0	0	0	0	16	0	1	4	0	0	16	0	4	18	2	0	0	54	20	22	18	17	16	15	0	4	0	0	0	0	0	0	0	0	0	1	4	0	0	0	0	4.9445	24.44808	85.9612	-0.750438
1120-04-3	37	0	5	23	0	0	0	0	18	0	1	4	0	0	18	0	4	20	2	0	0	60	22	24	20	19	18	17	0	4	0	0	0	0	0	0	0	0	0	1	4	0	0	0	0	5.7247	32.77219	95.1952	-0.772128
1120-21-4	24	0	0	11	0	0	0	0	11	0	0	0	0	0	8	0	0	10	0	0	0	35	10	9	8	7	6	5	0	0	0	0	0	0	0	0	0	0	0	1	0	0	0	0	0	4.5371	20.585276	52.901	-0.964984
1120-36-1	28	0	0	14	0	0	0	0	14	0	0	0	0	0	11	0	0	12	1	0	0	42	13	12	11	10	9	8	0	0	0	0	0	0	0	0	0	0	0	0.857143	0	0	0	0	0	5.4834	30.067676	66.658	-0.974523
112-03-8	46	0	1	22	0	0	0	0	21	0	0	0	1	0	17	0	0	21	0	0	0	68	21	23	19	18	17	16	0	1	0	0	0	0	0	0	0	0	0	1	1	0	0	0	0	6.9541	48.359507	102.4454	-0.941013
112-05-0	18	0	2	11	0	0	0	0	9	0	0	2	0	0	7	1	1	9	1	0	0	29	10	10	8	7	6	5	1	2	0	0	0	0	0	0	0	0	0	0.888889	2	1	0	0	0	2.8216	7.961427	45.6288	-0.206288
112-06-1	18	0	2	11	0	0	0	0	9	0	0	2	0	0	6	0	2	9	1	0	0	29	10	10	8	7	6	5	0	2	0	0	0	0	0	0	0	0	0	0.888889	2	0	0	0	0	2.5199	6.349896	45.392	-0.789532
1120-71-4	6	0	4	7	0	0	0	0	3	0	1	3	0	1	0	0	3	5	2	0	0	13	7	10	9	9	5	2	0	3	0	1	1	0	0	0	0	1	1	1	3	0	0	0	0	-0.2635	0.069432	24.3558	-0.401051
112-07-2	16	0	3	11	0	0	0	0	8	0	0	3	0	0	6	0	3	9	1	0	0	27	10	10	8	7	6	5	0	3	0	0	0	0	0	0	0	0	0	0.875	3	0	0	0	0	1.3662	1.866502	42.36	-0.701807
112-12-9	22	0	1	12	0	0	0	0	11	0	0	1	0	0	8	0	1	10	1	0	0	34	11	11	9	8	7	6	0	1	0	0	0	0	0	0	0	0	0	0.909091	1	0	0	0	0	3.7161	13.809399	53.291	-0.888061
112-14-1	20	0	2	12	0	0	0	0	10	0	0	2	0	0	7	0	2	10	1	0	0	32	11	11	9	8	7	6	0	2	0	0	0	0	0	0	0	0	0	0.9	2	0	0	0	0	2.91	8.4681	50.009	-0.807328
112-15-2	16	0	4	12	0	0	0	0	8	0	0	4	0	0	7	0	4	10	1	0	0	28	11	11	9	8	7	6	0	4	0	0	0	0	0	0	0	0	0	0.875	4	0	0	0	0	0.6026	0.363127	43.945	-0.645862
112-16-3	23	1	2	14	0	1	0	0	12	0	0	1	0	0	10	0	1	12	1	0	0	37	13	13	11	10	9	8	0	1	0	0	0	0	0	0	0	0	0	0.916667	1	0	0	0	0	4.6727	21.834125	62.704	-0.835305
112-17-4	24	0	2	14	0	0	0	0	12	0	0	2	0	0	9	0	2	12	1	0	0	38	13	13	11	10	9	8	0	2	0	0	0	0	0	0	0	0	0	0.916667	2	0	0	0	0	3.6902	13.617576	59.243	-0.835305
1121-76-2	4	1	3	8	0	1	0	0	5	0	0	1	1	1	0	0	1	2	0	6	0	12	8	10	10	10	12	5	0	2	0	0	0	0	1	1	0	0	0	0	2	0	0	0	0	0.9734	0.947508	30.412	-0.591497
1121-78-4	7	0	2	8	0	0	0	0	6	0	0	1	1	1	0	1	2	2	0	6	0	15	8	10	10	10	12	5	1	2	0	0	0	0	1	1	0	0	0	0.166667	2	1	0	0	0	1.09562	1.200383	30.6388	-0.039433
112-18-5	31	0	1	15	0	0	0	0	14	0	0	0	1	0	11	0	1	14	0	0	0	46	14	14	12	11	10	9	0	1	0	0	0	0	0	0	0	0	0	1	1	0	0	0	0	4.4689	19.971067	70.398	-0.911608
1121-92-2	15	0	1	8	0	0	0	0	7	0	0	0	1	1	0	1	1	8	0	0	0	23	8	8	8	8	8	8	1	1	0	1	1	0	0	0	0	1	1	1	1	1	0	0	0	1.5401	2.371908	35.9547	-0.157732
112226-61-6	19	1	5	23	0	1	0	0	18	0	0	2	2	2	2	1	2	10	2	12	0	42	24	34	40	47	56	52	1	4	0	0	0	2	0	2	0	0	0	0.222222	4	1	0	0	2	3.9257	15.41112	91.2827	-0.326437
112-24-3	18	0	4	10	0	0	0	0	6	0	0	0	4	0	7	4	4	9	0	0	0	28	9	8	7	6	5	4	6	4	0	0	0	0	0	0	0	0	0	1	4	6	0	0	0	-1.917	3.674889	43.8482	0.839199
112-25-4	18	0	2	10	0	0	0	0	8	0	0	2	0	0	7	1	2	9	0	0	0	28	9	8	7	6	5	4	1	2	0	0	0	0	0	0	0	0	0	1	2	1	0	0	0	1.5756	2.482515	42.0468	-0.161166
1122-58-3	10	0	2	9	0	0	0	0	7	0	0	0	2	1	1	0	2	3	0	6	0	19	9	11	12	12	12	7	0	2	0	0	0	0	1	1	0	0	0	0.285714	2	0	0	0	0	1.1476	1.316986	38.564	-0.742189
1122-62-9	7	0	2	9	0	0	0	0	7	0	0	1	1	1	1	0	2	2	1	6	0	16	9	11	12	12	12	7	0	2	0	0	0	0	1	1	0	0	0	0.142857	2	0	0	0	0	1.2842	1.64917	34.2415	-0.742189
112-26-5	12	2	4	10	0	2	0	0	6	0	0	2	0	0	7	0	2	9	0	0	0	22	9	8	7	6	5	4	0	2	0	0	0	0	0	0	0	0	0	1	2	0	0	0	0	1.4972	2.241608	43.078	-0.576152
112281-77-3	11	6	10	23	4	2	0	0	13	0	0	1	3	2	7	0	4	13	0	11	0	34	24	34	40	44	50	57	0	4	0	0	0	1	1	2	0	0	0	0.384615	4	0	1	1	0	4.2432	18.004746	76.128	-0.557648
112-29-8	21	1	1	11	0	0	1	0	10	0	0	0	0	0	8	0	0	10	0	0	0	32	10	9	8	7	6	5	0	0	0	0	0	0	0	0	0	0	0	1	0	0	0	0	0	4.522	20.448484	56.404	-0.877258
112-30-1	22	0	1	11	0	0	0	0	10	0	0	1	0	0	8	1	1	10	0	0	0	33	10	9	8	7	6	5	1	1	0	0	0	0	0	0	0	0	0	1	1	1	0	0	0	3.1194	9.730656	49.6958	-0.294014
112-31-2	20	0	1	11	0	0	0	0	10	0	0	1	0	0	8	0	1	9	1	0	0	31	10	9	8	7	6	5	0	1	0	0	0	0	0	0	0	0	0	0.9	1	0	0	0	0	3.326	11.062276	48.674	-0.877258
112-34-5	18	0	3	11	0	0	0	0	8	0	0	3	0	0	8	1	3	10	0	0	0	29	10	9	8	7	6	5	1	3	0	0	0	0	0	0	0	0	0	1	3	1	0	0	0	0.812	0.659344	43.6318	-0.118562
112-35-6	16	0	4	11	0	0	0	0	7	0	0	4	0	0	8	1	4	10	0	0	0	27	10	9	8	7	6	5	1	4	0	0	0	0	0	0	0	0	0	1	4	1	0	0	0	-0.3417	0.116759	40.5998	-0.030836
112-36-7	18	0	3	11	0	0	0	0	8	0	0	3	0	0	8	0	3	10	0	0	0	29	10	9	8	7	6	5	0	3	0	0	0	0	0	0	0	0	0	1	3	0	0	0	0	1.076	1.157776	43.805	-0.701807
112-37-8	22	0	2	13	0	0	0	0	11	0	0	2	0	0	9	1	1	11	1	0	0	35	12	12	10	9	8	7	1	2	0	0	0	0	0	0	0	0	0	0.909091	2	1	0	0	0	3.6018	12.972963	54.8628	-0.27689
1123-85-9	12	0	1	10	0	0	0	0	9	0	0	1	0	1	2	1	1	4	0	6	0	22	10	12	14	14	14	9	1	1	0	0	0	1	0	1	0	0	0	0.333333	1	1	1	1	0	1.7824	3.17695	41.9428	-0.257191
112-38-9	20	0	2	13	0	0	0	0	11	0	0	2	0	0	9	1	1	10	2	0	0	33	12	12	10	9	8	7	1	2	0	0	0	0	0	0	0	0	0	0.727273	2	1	0	0	0	3.3778	11.409533	54.7688	-0.27689
112-39-0	34	0	2	19	0	0	0	0	17	0	0	2	0	0	14	0	2	17	1	0	0	53	18	18	17	15	14	13	0	2	0	0	0	0	0	0	0	0	0	0.941176	2	0	0	0	0	5.6407	31.817496	82.328	-0.879417
112398-08-0	20	1	7	26	1	0	0	0	19	0	0	3	3	5	3	1	5	17	2	11	0	46	30	47	67	95	130	166	1	6	1	2	3	1	1	2	1	2	3	0.473684	6	1	2	0	0	2.0664	4.270009	95.5653	-0.293693
26576-84-1	16	0	1	11	0	0	0	0	10	0	0	0	1	1	3	0	0	5	0	6	0	27	11	13	15	16	17	12	0	1	0	0	0	0	1	1	0	0	0	0.5	1	0	0	0	0	2.08262	4.337306	46.282	-0.877258
65350-59-6	16	0	1	11	0	0	0	0	10	0	0	0	1	1	3	0	0	5	0	6	0	27	11	13	14	15	18	13	0	1	0	0	0	0	1	1	0	0	0	0.5	1	0	0	0	0	2.08262	4.337306	46.282	-0.877258
112-40-3	26	0	0	12	0	0	0	0	12	0	0	0	0	0	9	0	0	11	0	0	0	38	11	10	9	8	7	6	0	0	0	0	0	0	0	0	0	0	0	1	0	0	0	0	0	4.9272	24.2773	57.518	-0.968794
1124-04-5	9	1	2	10	0	1	0	0	8	0	0	1	0	1	0	1	1	4	0	6	0	19	10	14	16	16	18	11	1	1	0	0	0	1	0	1	0	0	0	0.25	1	1	0	0	0	2.66244	7.088587	42.5908	-0.161166
1124-05-6	8	2	2	10	0	2	0	0	8	0	0	0	0	1	0	0	0	4	0	6	0	18	10	14	16	16	18	11	0	0	0	0	0	1	0	1	0	0	0	0.25	0	0	0	0	0	3.61024	13.033833	45.936	-0.768202
112410-23-8	28	0	4	26	0	0	0	0	22	0	0	2	2	2	3	1	2	13	2	12	0	54	27	39	46	56	66	67	1	4	0	0	0	2	0	2	0	0	0	0.363636	4	1	0	0	2	4.45154	19.816208	105.1247	-0.407756
1124-11-4	12	0	2	10	0	0	0	0	8	0	0	0	2	1	0	0	2	4	0	6	0	22	10	14	16	16	18	11	0	2	0	0	0	0	1	1	0	0	0	0.5	2	0	0	0	0	1.71028	2.925058	40.98	-0.768202
112-41-4	24	0	0	12	0	0	0	0	12	0	0	0	0	0	9	0	0	10	1	0	0	36	11	10	9	8	7	6	0	0	0	0	0	0	0	0	0	0	0	0.833333	0	0	0	0	0	4.7032	22.12009	57.424	-0.968794
112-42-5	24	0	1	12	0	0	0	0	11	0	0	1	0	0	9	1	1	11	0	0	0	36	11	10	9	8	7	6	1	1	0	0	0	0	0	0	0	0	0	1	1	1	0	0	0	3.5095	12.31659	54.3128	-0.325065
1124-33-0	4	0	5	10	0	0	0	0	5	0	0	3	2	1	1	0	3	3	1	6	0	14	10	13	14	14	16	13	0	5	0	0	0	0	1	1	0	0	0	0	5	0	0	0	0	0.2282	0.052075	32.0564	-0.480126
112-44-7	22	0	1	12	0	0	0	0	11	0	0	1	0	0	9	0	1	10	1	0	0	34	11	10	9	8	7	6	0	1	0	0	0	0	0	0	0	0	0	0.909091	1	0	0	0	0	3.7161	13.809399	53.291	-0.888061
112-45-8	20	0	1	12	0	0	0	0	11	0	0	1	0	0	9	0	1	9	2	0	0	32	11	10	9	8	7	6	0	1	0	0	0	0	0	0	0	0	0	0.727273	1	0	0	0	0	3.4921	12.194762	53.197	-0.888061
1124-63-6	18	0	1	10	0	0	0	0	9	0	0	1	0	1	3	1	1	10	0	0	0	28	10	11	12	13	14	9	1	1	1	0	1	0	0	0	1	0	1	1	1	1	0	0	0	2.3392	5.471857	42.8948	-0.257191
874-81-7	14	0	1	10	0	0	0	0	9	0	0	0	1	1	3	0	0	4	0	6	0	24	10	11	12	13	14	9	0	1	0	0	0	0	1	1	0	0	0	0.444444	1	0	0	0	0	1.7742	3.147786	41.545	-0.864227
112-49-2	18	0	4	12	0	0	0	0	8	0	0	4	0	0	9	0	4	11	0	0	0	30	11	10	9	8	7	6	0	4	0	0	0	0	0	0	0	0	0	1	4	0	0	0	0	0.3124	0.097594	45.39	-0.645862
112-50-5	18	0	4	12	0	0	0	0	8	0	0	4	0	0	9	1	4	11	0	0	0	30	11	10	9	8	7	6	1	4	0	0	0	0	0	0	0	0	0	1	4	1	0	0	0	0.0484	0.002343	45.2168	-0.082866
1125-21-9	12	0	2	11	0	0	0	0	9	0	0	2	0	1	0	0	2	8	3	0	0	23	11	17	19	21	18	16	0	2	1	0	1	0	0	0	0	0	0	0.555556	2	0	0	0	0	1.5008	2.252401	42.169	-0.789532
112-52-7	25	1	1	13	0	1	0	0	12	0	0	0	0	0	10	0	0	12	0	0	0	38	12	11	10	9	8	7	0	0	0	0	0	0	0	0	0	0	0	1	0	0	0	0	0	5.1461	26.482345	62.564	-0.897156
112529-15-4	20	0	6	25	0	0	0	0	19	0	1	3	2	3	7	1	5	13	2	12	0	45	27	36	44	53	62	61	1	5	0	1	1	1	1	2	0	1	1	0.315789	5	1	1	1	2	3.1596	9.983072	97.8777	-0.316849
112-53-8	26	0	1	13	0	0	0	0	12	0	0	1	0	0	10	1	1	12	0	0	0	39	12	11	10	9	8	7	1	1	0	0	0	0	0	0	0	0	0	1	1	1	0	0	0	3.8996	15.20688	58.9298	-0.351653
112-55-0	26	0	1	13	0	0	0	0	12	0	1	0	0	0	10	1	1	12	0	0	0	39	12	11	10	9	8	7	0	0	0	0	0	0	0	0	0	0	0	1	0	0	0	0	0	4.8371	23.397536	65.697	-0.351653
112-56-1	17	0	4	13	0	0	0	0	9	0	1	2	1	0	9	0	4	11	0	0	1	30	12	11	10	9	8	7	0	3	0	0	0	0	0	0	0	0	0	0.888889	3	0	0	0	0	2.03398	4.137075	54.617	-0.672867
112-57-2	23	0	5	13	0	0	0	0	8	0	0	0	5	0	10	5	5	12	0	0	0	36	12	11	10	9	8	7	7	5	0	0	0	0	0	0	0	0	0	1	5	7	0	0	0	-2.3274	5.416791	56.7179	1.538086
112-59-4	22	0	3	13	0	0	0	0	10	0	0	3	0	0	10	1	3	12	0	0	0	35	12	11	10	9	8	7	1	3	0	0	0	0	0	0	0	0	0	1	3	1	0	0	0	1.5922	2.535101	52.8658	-0.202127
112-60-7	18	0	5	13	0	0	0	0	8	0	0	5	0	0	10	2	5	12	0	0	0	31	12	11	10	9	8	7	2	5	0	0	0	0	0	0	0	0	0	1	5	2	0	0	0	-0.9792	0.958833	46.6286	0.679338
112-62-9	36	0	2	21	0	0	0	0	19	0	0	2	0	0	15	0	2	18	2	0	0	57	20	20	19	17	16	15	0	2	0	0	0	0	0	0	0	0	0	0.842105	2	0	0	0	0	6.1969	38.40157	91.468	-0.891145
112-63-0	34	0	2	21	0	0	0	0	19	0	0	2	0	0	14	0	2	17	3	0	0	55	20	20	19	17	16	15	0	2	0	0	0	0	0	0	0	0	0	0.736842	2	0	0	0	0	5.9729	35.675534	91.374	-0.891145
112-66-3	28	0	2	16	0	0	0	0	14	0	0	2	0	0	11	0	2	14	1	0	0	44	15	15	13	12	11	10	0	2	0	0	0	0	0	0	0	0	0	0.928571	2	0	0	0	0	4.4704	19.984476	68.477	-0.856277
112665-43-7	26	0	4	26	0	0	0	0	22	0	0	4	0	2	8	1	3	16	5	6	0	52	27	37	48	59	72	75	1	4	1	0	1	1	0	1	0	0	0	0.409091	4	1	1	1	0	4.61	21.2521	100.9918	-0.407756
1126-78-9	15	0	1	11	0	0	0	0	10	0	0	0	1	1	4	1	1	5	0	6	0	26	11	12	13	14	15	11	1	1	0	0	0	1	0	1	0	0	0	0.4	1	1	0	0	0	2.8986	8.401882	49.8397	-0.294014
112-69-6	39	0	1	19	0	0	0	0	18	0	0	0	1	0	15	0	1	18	0	0	0	58	18	18	16	15	14	13	0	1	0	0	0	0	0	0	0	0	0	1	1	0	0	0	0	6.0293	36.352458	88.866	-0.931147
112-70-9	28	0	1	14	0	0	0	0	13	0	0	1	0	0	11	1	1	13	0	0	0	42	13	12	11	10	9	8	1	1	0	0	0	0	0	0	0	0	0	1	1	1	0	0	0	4.2897	18.401526	63.5468	-0.374715
112-71-0	29	1	1	15	0	0	1	0	14	0	0	0	0	0	12	0	0	14	0	0	0	44	14	13	12	11	10	9	0	0	0	0	0	0	0	0	0	0	0	1	0	0	0	0	0	6.0824	36.99559	74.872	-0.911608
112-72-1	30	0	1	15	0	0	0	0	14	0	0	1	0	0	12	1	1	14	0	0	0	45	14	13	12	11	10	9	1	1	0	0	0	0	0	0	0	0	0	1	1	1	0	0	0	4.6798	21.900528	68.1638	-0.394941
112-73-2	26	0	3	15	0	0	0	0	12	0	0	3	0	0	12	0	3	14	0	0	0	41	14	13	12	11	10	9	0	3	0	0	0	0	0	0	0	0	0	1	3	0	0	0	0	2.6364	6.950605	62.273	-0.781378
112733-06-9	11	3	9	26	1	1	1	0	17	0	0	4	2	3	4	1	5	8	3	17	0	37	28	41	54	73	99	112	1	6	0	0	0	2	1	3	0	0	0	0.117647	6	1	0	0	0	2.8511	8.128771	98.3158	-0.21765
112-75-4	35	0	1	17	0	0	0	0	16	0	0	0	1	0	13	0	1	16	0	0	0	52	16	16	14	13	12	11	0	1	0	0	0	0	0	0	0	0	0	1	1	0	0	0	0	5.2491	27.553051	79.632	-0.922564
112-80-1	34	0	2	20	0	0	0	0	18	0	0	2	0	0	15	1	1	17	2	0	0	54	19	19	17	16	15	14	1	2	0	0	0	0	0	0	0	0	0	0.833333	2	1	0	0	0	6.1085	37.313772	87.0878	-0.418853
112809-51-5	11	0	5	22	0	0	0	0	17	0	0	0	5	3	3	0	5	5	0	17	2	33	24	32	43	55	67	75	0	5	0	0	0	2	1	3	0	0	0	0.058824	5	0	0	0	0	2.65916	7.071132	79.577	-0.761772
112811-59-3	22	1	8	27	1	0	0	0	19	0	0	4	3	4	4	2	6	17	2	11	0	49	30	45	63	90	124	154	2	7	1	1	2	1	1	2	1	1	2	0.473684	7	2	1	1	0	1.9804	3.921984	99.626	0.303958
112-82-3	33	1	1	17	0	0	1	0	16	0	0	0	0	0	14	0	0	16	0	0	0	50	16	15	14	13	12	11	0	0	0	0	0	0	0	0	0	0	0	1	0	0	0	0	0	6.8626	47.095279	84.106	-0.922564
112887-68-0	22	0	11	32	0	0	0	0	21	0	1	6	4	3	9	4	7	14	4	16	0	54	34	48	59	74	91	100	4	10	0	0	0	1	2	3	0	0	0	0.285714	10	4	1	0	1	1.97722	3.909399	119.2865	1.663409
112-88-9	36	0	0	18	0	0	0	0	18	0	0	0	0	0	15	0	0	16	1	0	0	54	17	16	15	14	13	12	0	0	0	0	0	0	0	0	0	0	0	0.888889	0	0	0	0	0	7.0438	49.615118	85.126	-0.981638
112-90-3	37	0	1	19	0	0	0	0	18	0	0	0	1	0	15	1	1	17	1	0	0	56	18	17	16	15	14	13	2	1	0	0	0	0	0	0	0	0	0	0.888889	1	2	0	0	0	5.9826	35.791503	88.5064	-0.931147
112-92-5	38	0	1	19	0	0	0	0	18	0	0	1	0	0	16	1	1	18	0	0	0	57	18	17	16	15	14	13	1	1	0	0	0	0	0	0	0	0	0	1	1	1	0	0	0	6.2402	38.940096	86.6318	-0.456213
112965-21-6	40	0	3	30	0	0	0	0	27	0	0	3	0	4	5	3	3	29	4	0	0	70	33	49	65	82	94	106	3	3	4	0	4	0	0	0	4	0	4	0.703704	3	3	7	0	0	5.0906	25.914208	121.7604	0.73504
112984-60-8	16	1	8	24	1	0	0	0	16	0	1	3	3	4	2	2	6	14	2	11	0	40	27	41	60	85	117	147	2	6	0	2	2	1	1	2	0	1	1	0.375	6	2	1	1	0	1.8726	3.506631	90.776	0.378386
113-07-5	30	0	4	28	0	0	0	0	24	0	0	2	2	4	6	0	3	18	1	12	0	58	31	43	63	88	112	125	0	4	0	2	2	2	0	2	0	2	2	0.458333	4	0	1	1	1	3.1733	10.069833	111.284	-0.84821
1131-18-6	11	0	3	13	0	0	0	0	10	0	0	0	3	2	1	1	3	3	0	11	0	24	14	19	24	31	33	29	2	3	0	0	0	1	1	2	0	0	0	0.1	3	2	0	0	0	1.76292	3.107887	52.7134	-0.74763
113136-77-9	9	2	6	17	0	2	0	0	11	0	0	3	1	2	3	2	2	10	2	6	0	26	18	27	34	37	36	34	2	4	1	0	1	1	0	1	1	0	1	0.272727	4	2	0	0	1	2.7967	7.821531	64.3945	0.525968
113-18-8	9	1	2	9	0	1	0	0	7	0	0	1	0	0	2	1	1	6	1	0	1	18	8	10	10	6	2	0	1	1	0	0	0	0	0	0	0	0	0	0.428571	1	1	1	1	0	1.5132	2.289774	39.0668	-0.106681
113-24-6	3	0	3	6	0	0	0	0	3	0	0	3	0	0	1	0	3	3	2	0	0	9	5	6	4	0	0	0	0	3	0	0	0	0	0	0	0	0	0	0.333333	3	0	0	0	0	-1.6747	2.80462	15.688	-0.460391
1132-61-2	15	0	6	13	0	0	0	0	7	0	1	4	1	1	4	1	4	11	2	0	0	28	13	17	15	16	17	15	1	5	0	1	1	0	0	0	0	1	1	1	5	1	0	0	0	-0.4035	0.162812	48.2916	0.022162
1134-23-2	21	0	3	14	0	0	0	0	11	0	1	1	1	1	3	0	2	13	1	0	0	35	14	17	21	24	23	18	0	2	1	0	1	0	0	0	1	0	1	0.909091	2	0	0	0	1	3.5141	12.348899	62.781	-0.765697
113-42-8	25	0	5	25	0	0	0	0	20	0	0	2	3	4	4	3	3	16	2	10	0	50	28	41	59	83	114	142	3	5	1	1	2	1	1	2	0	0	0	0.45	5	3	3	0	1	1.9247	3.70447	99.1952	0.926338
1134-47-0	12	1	4	14	0	1	0	0	10	0	0	2	1	1	4	2	2	7	1	6	0	26	14	18	20	23	26	21	3	3	0	0	0	1	0	1	0	0	0	0.3	3	3	1	1	0	1.857	3.448449	55.5002	-0.165889
113-48-4	25	0	3	20	0	0	0	0	17	0	0	2	1	3	6	0	2	19	3	0	0	45	22	32	47	68	86	106	0	3	2	1	3	0	0	0	1	1	2	0.764706	3	0	5	5	2	3.0099	9.059498	77.743	-0.836378
1135-66-6	24	0	0	15	0	0	0	0	15	0	0	0	0	3	0	0	0	16	1	0	0	39	17	30	45	63	82	95	0	0	3	0	3	0	0	0	2	0	2	0.866667	0	0	2	0	0	4.5591	20.785393	64.653	-0.976723
113617-63-3	20	3	9	28	3	0	0	0	19	0	0	3	3	4	3	2	5	18	2	11	0	48	31	48	67	96	130	165	2	6	1	1	2	1	1	2	1	1	2	0.473684	6	2	2	0	0	2.6385	6.961682	97.585	0.317675
113712-98-4	18	0	8	24	0	0	0	0	16	0	1	3	4	3	5	1	6	10	0	16	0	42	26	37	50	63	77	85	1	7	0	0	0	0	3	3	0	0	0	0.3125	7	1	1	1	0	2.29474	5.265832	90.8161	-0.218563
113734-18-2	19	3	10	27	3	0	0	0	17	0	1	4	2	2	9	3	6	16	1	11	0	46	28	39	43	49	58	61	3	6	0	0	0	1	1	2	0	0	0	0.411765	6	3	2	2	0	2.8795	8.29152	92.8173	1.054703
1137-42-4	10	0	2	15	0	0	0	0	13	0	0	2	0	2	2	1	2	3	1	12	0	25	16	21	26	30	36	32	1	2	0	0	0	2	0	2	0	0	0	0	2	1	0	0	0	2.6232	6.881178	57.9813	-0.329826
1139-30-6	24	0	1	16	0	0	0	0	15	0	0	1	0	3	0	0	1	17	1	0	0	40	18	30	39	47	56	63	0	1	2	1	3	0	0	0	2	1	3	0.866667	1	0	4	0	0	3.9364	15.495245	66.264	-0.91744
113981-44-5	17	0	16	35	0	0	0	0	19	0	2	5	9	5	7	2	13	19	5	15	0	52	39	57	81	112	141	165	3	14	0	2	2	0	3	3	0	1	1	0.263158	14	3	2	0	2	-2.4899	6.199602	120.3101	-0.14621
114-07-8	67	0	14	51	0	0	0	0	37	0	0	13	1	3	7	5	14	51	2	0	0	118	53	82	107	128	150	167	5	14	0	3	3	0	0	0	0	3	3	0.945946	14	5	18	0	0	1.7856	3.188367	186.258	2.00657
1141-38-4	8	0	4	16	0	0	0	0	12	0	0	4	0	2	2	2	2	4	2	11	0	24	17	24	30	36	48	52	2	4	0	0	0	2	0	2	0	0	0	0	4	2	0	0	0	2.2362	5.00059	57.8666	0.450958
114-26-1	15	0	4	15	0	0	0	0	11	0	0	3	1	1	3	1	3	8	1	6	0	30	15	19	21	25	29	24	1	4	0	0	0	1	0	1	0	0	0	0.363636	4	1	0	0	1	2.192	4.804864	57.2897	-0.199597
114311-32-9	19	0	7	22	0	0	0	0	15	0	0	4	3	2	5	2	5	14	3	6	0	41	23	34	45	55	67	78	2	7	0	1	1	0	1	1	0	0	0	0.466667	7	2	1	1	1	1.2173	1.481819	79.832	0.393196
1143-38-0	10	0	3	17	0	0	0	0	14	0	0	3	0	3	0	2	3	6	1	12	0	27	19	28	40	56	70	80	2	3	1	0	1	2	0	2	0	0	0	0.071429	3	2	0	0	0	2.233	4.986289	62.4521	0.352987
1143-72-2	10	0	4	17	0	0	0	0	13	0	0	4	0	2	2	3	4	5	1	12	0	27	18	25	33	38	44	42	3	4	0	0	0	2	0	2	0	0	0	0	4	3	0	0	0	2.0344	4.138783	61.3109	1.19335
114417-20-8	14	1	9	26	0	1	0	0	17	0	1	5	2	3	3	0	6	12	4	12	0	40	28	41	51	67	89	101	0	7	0	1	1	2	0	2	0	0	0	0.176471	7	0	0	0	1	2.87982	8.293363	96.2437	-0.646359
6533-68-2	21	0	5	22	0	0	0	0	17	0	0	4	1	4	4	1	5	18	1	6	0	43	25	37	52	72	91	102	1	5	0	3	3	1	0	1	0	3	3	0.588235	5	1	6	0	0	0.9181	0.842908	79.3828	-0.309594
114607-46-4	7	0	8	17	0	0	0	0	9	0	0	3	5	2	2	3	5	5	2	11	0	24	18	24	29	34	38	39	3	8	0	0	0	1	1	2	0	0	0	0	8	3	0	0	1	-0.1102	0.012144	55.8792	1.423991
114651-37-5	18	0	2	12	0	0	0	0	10	0	0	2	0	1	4	1	2	11	1	0	0	30	12	14	16	17	20	17	1	2	1	0	1	0	0	0	1	0	1	0.8	2	1	0	0	0	1.9452	3.783803	48.6828	-0.244332
1146-98-1	9	1	3	18	0	0	1	0	15	0	0	2	0	3	1	0	2	6	2	12	0	27	20	29	41	56	70	76	0	2	1	0	1	2	0	2	0	0	0	0.066667	2	0	0	0	0	3.6119	13.045822	71.986	-0.818031
114772-53-1	11	0	1	15	0	0	0	0	14	0	0	0	1	2	1	0	1	3	0	12	1	26	16	21	27	33	40	36	0	1	0	0	0	2	0	2	0	0	0	0.071429	1	0	0	0	0	3.5337	12.487036	61.33	-0.911608
114798-26-4	23	1	8	30	0	1	0	0	22	0	0	1	6	4	8	2	6	11	0	22	0	53	33	45	62	83	100	111	2	7	0	0	0	2	2	4	0	0	0	0.272727	7	2	0	0	0	4.2668	18.205582	115.9235	0.242954
114-80-7	19	0	4	16	0	0	0	0	12	0	0	2	2	1	2	0	2	9	1	6	0	35	16	23	24	25	30	27	0	4	0	0	0	1	0	1	0	0	0	0.416667	4	0	0	0	1	1.9437	3.77797	65.719	-0.733952
114-83-0	10	0	3	11	0	0	0	0	8	0	0	1	2	1	2	2	2	4	1	6	0	21	11	13	13	14	16	11	2	3	0	0	0	1	0	1	0	0	0	0.125	3	2	0	0	1	1.1496	1.32158	43.8814	0.660398
114856-44-9	30	1	9	34	0	1	0	0	25	0	0	3	5	3	10	4	7	21	2	12	1	64	36	50	59	70	87	86	4	8	0	1	1	2	0	2	0	0	0	0.4	8	4	2	2	1	3.29178	10.835816	133.1429	1.545573
114-91-0	11	0	2	10	0	0	0	0	8	0	0	1	1	1	3	0	2	4	0	6	0	21	10	11	12	13	14	9	0	2	0	0	0	0	1	1	0	0	0	0.375	2	0	0	0	0	1.2705	1.61417	39.817	-0.768202
114977-28-5	53	0	15	58	0	0	0	0	43	0	0	14	1	6	8	5	14	45	6	12	0	111	63	100	140	196	272	348	5	15	3	1	4	2	0	2	2	1	3	0.55814	15	5	11	0	1	3.2596	10.624992	203.6044	1.904814
115-02-6	7	0	7	12	0	0	0	0	5	0	0	4	3	0	4	2	4	7	4	0	0	19	11	13	12	9	8	7	3	7	0	0	0	0	0	0	0	0	0	0.4	7	3	1	0	0	-1.7579	3.090212	36.2536	0.159332
115-17-3	1	3	4	6	0	0	3	0	2	0	0	1	0	0	0	0	1	4	1	0	0	7	5	7	3	0	0	0	0	1	0	0	0	0	0	0	0	0	0	0.5	1	0	0	0	0	2.0238	4.095766	35.576	-0.306927
115-18-4	10	0	1	6	0	0	0	0	5	0	0	1	0	0	1	1	1	4	1	0	0	16	5	7	3	0	0	0	1	1	0	0	0	0	0	0	0	0	0	0.6	1	1	0	0	0	0.9433	0.889815	26.4948	0.004464
115-19-5	8	0	1	6	0	0	0	0	5	0	0	1	0	0	0	1	1	4	0	0	1	14	5	7	3	0	0	0	1	1	0	0	0	0	0	0	0	0	0	0.6	1	1	0	0	0	0.3905	0.15249	25.1308	0.004464
115-24-2	16	0	6	13	0	0	0	0	7	0	2	4	0	0	4	0	4	8	4	0	0	29	12	20	24	15	6	1	0	4	0	0	0	0	0	0	0	0	0	1	4	0	0	0	0	0.5919	0.350346	53.0006	-0.523341
1152-61-0	13	0	7	19	0	0	0	0	12	0	0	6	1	1	6	3	4	10	3	6	0	32	19	24	25	28	31	22	3	7	0	0	0	1	0	1	0	0	0	0.25	7	3	1	0	1	0.8407	0.706776	63.4393	1.251353
115-27-5	2	6	9	18	0	6	0	0	9	0	0	3	0	3	0	0	3	17	3	0	0	20	20	37	62	93	124	152	0	3	2	1	3	0	0	0	1	1	2	0.555556	3	0	4	4	0	3.1477	9.908015	68.416	-0.490819
115-28-6	4	6	10	19	0	6	0	0	9	0	0	4	0	2	2	2	2	17	3	0	0	23	20	36	58	85	110	117	2	4	2	0	2	0	0	0	1	0	1	0.555556	4	2	4	4	0	3.2335	10.455522	72.5886	0.651826
115-33-3	19	0	6	30	0	0	0	0	24	0	0	5	1	4	4	1	5	12	3	18	0	49	33	48	67	97	125	149	1	6	0	1	1	3	0	3	0	0	0	0.125	6	1	0	0	1	3.8237	14.620682	110.4557	-0.381935
115344-47-3	16	0	7	21	0	0	0	0	14	0	0	1	6	2	2	3	4	12	3	6	1	37	22	29	36	44	52	53	3	7	0	1	1	1	0	1	0	0	0	0.285714	7	3	1	1	1	0.82428	0.679438	79.8061	1.155813
115-39-9	10	4	10	29	0	0	4	0	19	0	1	5	0	4	2	2	5	12	2	18	0	39	32	51	73	103	145	182	2	5	0	1	1	3	0	3	0	0	0	0.052632	5	2	0	0	0	6.1586	37.928354	121.6084	0.330319
115436-72-1	9	0	10	17	0	0	0	0	7	2	0	7	1	1	4	3	6	9	2	6	0	26	17	27	31	31	28	23	3	8	0	0	0	0	1	1	0	0	0	0.285714	8	3	2	2	0	-1.6384	2.684355	52.5414	1.539311
115-44-6	16	0	5	16	0	0	0	0	11	0	0	3	2	1	4	2	3	12	4	0	0	32	16	23	32	39	37	31	2	5	0	1	1	0	0	0	0	1	1	0.545455	5	2	1	1	4	0.961	0.923521	58.3834	0.512121
1154-59-2	7	4	7	20	0	4	0	0	13	0	0	2	1	2	2	2	2	8	1	12	0	27	21	30	37	44	52	48	2	3	0	0	0	2	0	2	0	0	0	0	3	2	0	0	1	5.2581	27.647616	82.542	0.459062
115-46-8	21	0	2	20	0	0	0	0	18	0	0	1	1	3	3	2	2	10	0	12	0	41	22	30	42	54	66	63	2	2	0	1	1	2	0	2	0	1	1	0.333333	2	2	0	0	0	2.9221	8.538668	81.4765	0.213068
115550-35-1	19	1	9	26	1	0	0	0	17	0	0	4	4	4	2	1	7	16	2	11	0	45	29	44	63	90	129	162	1	8	0	2	2	1	1	2	0	1	1	0.411765	8	1	0	0	0	0.5083	0.258369	94.4713	-0.21765
1156-19-0	21	0	7	21	0	0	0	0	14	0	1	3	3	2	3	2	4	13	3	6	0	42	22	30	34	40	44	48	2	6	0	1	1	1	0	1	0	1	1	0.5	6	2	0	0	2	1.77392	3.146792	80.0732	0.424722
115-70-8	13	0	3	8	0	0	0	0	5	0	0	2	1	0	3	3	3	7	0	0	0	21	7	9	9	3	0	0	4	3	0	0	0	0	0	0	0	0	0	1	3	4	0	0	0	-0.9215	0.849162	31.381	0.96427
115-77-5	12	0	4	9	0	0	0	0	5	0	0	4	0	0	4	4	4	8	0	0	0	21	8	10	12	6	0	0	4	4	0	0	0	0	0	0	0	0	0	1	4	4	0	0	0	-2.058	4.235364	30.7762	3.031611
115-79-7	42	2	8	36	0	2	0	0	28	0	0	2	4	2	14	2	2	23	2	12	0	78	37	50	62	66	75	72	2	6	0	0	0	2	0	2	0	0	0	0.5	6	2	0	0	2	4.6392	21.522177	148.7502	0.148407
115-84-4	20	0	2	11	0	0	0	0	9	0	0	2	0	0	6	2	2	10	0	0	0	31	10	12	14	10	6	3	2	2	0	0	0	0	0	0	0	0	0	1	2	2	0	0	0	1.5576	2.426118	46.4206	0.572672
115-90-2	17	0	7	18	0	0	0	0	11	1	2	4	0	1	7	0	5	11	1	6	0	35	18	24	27	31	32	32	0	4	0	0	0	1	0	1	0	0	0	0.454545	4	0	1	1	0	3.1003	9.61186	76.9394	-0.59989
115-93-5	12	0	9	17	0	0	0	0	8	1	2	5	1	1	5	1	6	8	3	6	0	29	17	25	27	27	30	31	2	6	0	0	0	1	0	1	0	0	0	0.25	6	2	0	0	0	1.2301	1.513146	66.7462	-0.461282
115-95-7	20	0	2	14	0	0	0	0	12	0	0	2	0	0	5	0	2	10	3	0	0	34	13	17	15	15	11	10	0	2	0	0	0	0	0	0	0	0	0	0.583333	2	0	1	1	0	3.2406	10.501488	59.033	-0.835305
115964-29-9	15	3	10	29	3	0	0	0	19	0	0	3	4	4	3	2	6	13	2	17	0	44	32	48	66	91	122	154	3	7	0	1	1	1	2	3	0	1	1	0.210526	7	3	1	1	0	2.0386	4.15589	98.9787	-0.234024
115-96-8	12	3	8	14	0	3	0	0	6	1	0	4	0	0	9	0	4	12	1	0	0	26	13	15	15	15	15	9	0	4	0	0	0	0	0	0	0	0	0	1	4	0	0	0	0	2.8607	8.183604	57.6225	-0.417653
115-99-1	18	0	2	13	0	0	0	0	11	0	0	2	0	0	6	0	2	9	3	0	0	31	12	15	14	12	9	9	0	2	0	0	0	0	0	0	0	0	0	0.545455	2	0	1	1	0	2.8505	8.12535	54.416	-0.822393
116-02-9	18	0	1	10	0	0	0	0	9	0	0	1	0	1	0	1	1	10	0	0	0	28	10	15	14	19	14	14	1	1	1	0	1	0	0	0	1	0	1	1	1	1	2	2	0	2.1935	4.811442	42.8028	-0.257191
116-06-3	14	0	5	12	0	0	0	0	7	0	1	2	2	0	3	1	4	9	2	0	0	26	11	14	12	8	7	8	1	4	0	0	0	0	0	0	0	0	0	0.714286	4	1	0	0	1	1.4698	2.160312	51.6267	-0.002133
116-16-5	0	6	7	10	0	6	0	0	3	0	0	1	0	0	0	0	1	8	1	0	0	10	9	15	12	9	0	0	0	1	0	0	0	0	0	0	0	0	0	0.666667	1	0	0	0	0	3.2959	10.862957	45.587	-0.288076
116-17-6	21	0	4	13	0	0	0	0	9	1	0	3	0	0	6	0	3	12	0	0	0	34	12	15	12	15	12	12	0	3	0	0	0	0	0	0	0	0	0	1	3	0	0	0	0	3.4883	12.168237	55.583	-0.672867
116255-48-2	12	3	7	20	0	2	1	0	13	0	0	1	3	3	3	0	4	11	0	11	0	32	22	32	42	58	66	76	0	4	0	1	1	1	1	2	0	1	1	0.384615	4	0	2	2	0	3.6642	13.426362	81.446	-0.639583
116-25-6	10	0	5	11	0	0	0	0	6	0	0	3	2	1	1	2	3	9	2	0	0	21	11	17	22	24	18	13	2	5	0	1	1	0	0	0	0	1	1	0.666667	5	2	0	0	3	-0.7334	0.537876	36.5425	0.83585
116-26-7	14	0	1	11	0	0	0	0	10	0	0	1	0	1	1	0	1	8	3	0	0	25	11	16	19	21	16	13	0	1	1	0	1	0	0	0	0	0	0	0.5	1	0	0	0	0	2.4879	6.189646	46.302	-0.877258
116287-13-9	18	3	5	20	3	0	0	0	15	0	0	1	1	2	4	0	2	14	1	6	0	38	21	30	35	39	41	46	0	2	0	1	1	1	0	1	0	1	1	0.533333	2	0	1	0	0	3.62	13.1044	70.6125	-0.737981
116-29-0	6	4	7	19	0	4	0	0	12	0	1	2	0	2	2	0	2	6	2	12	0	25	20	30	38	45	55	56	0	2	0	0	0	2	0	2	0	0	0	0	2	0	0	0	0	5.133	26.347689	78.3758	-0.620765
116296-31-2	26	0	3	16	0	0	0	0	13	0	1	2	0	0	12	1	2	14	1	0	0	42	15	15	13	12	11	10	1	2	0	0	0	0	0	0	0	0	0	0.923077	2	1	0	0	0	4.335	18.792225	72.1878	-0.290523
116308-55-5	42	0	10	51	0	0	0	0	41	0	0	6	4	6	11	1	9	27	5	24	0	93	56	78	106	142	184	205	1	10	0	2	2	4	0	4	0	1	1	0.268293	10	1	1	1	0	6.7001	44.89134	196.0071	-0.445681
1163-19-5	0	10	11	23	0	0	10	0	12	0	0	1	0	2	2	0	1	12	0	12	0	23	24	37	52	60	72	78	0	1	0	0	0	2	0	2	0	0	0	0	1	0	0	0	0	11.1039	123.296595	129.958	-0.514752
116-38-1	16	0	2	12	0	0	0	0	10	0	0	1	1	1	2	1	1	6	0	6	0	28	12	17	19	19	21	15	1	2	0	0	0	1	0	1	0	0	0	0.4	2	1	0	0	0	1.979	3.916441	52.2898	-0.244332
116-43-8	13	0	10	23	0	0	0	0	13	0	2	5	3	2	7	3	6	9	4	11	0	36	24	33	37	44	48	50	3	8	0	0	0	1	1	2	0	0	0	0.153846	8	3	0	0	1	1.7472	3.052708	84.864	1.203611
116-52-9	6	6	11	16	0	6	0	0	5	0	0	3	2	0	2	4	3	14	1	0	0	22	15	23	20	15	16	10	4	5	0	0	0	0	0	0	0	0	0	0.8	5	4	2	2	2	1.6628	2.764904	64.261	2.565073
116-53-0	10	0	2	7	0	0	0	0	5	0	0	2	0	0	2	1	1	5	1	0	0	17	6	7	6	2	0	0	1	2	0	0	0	0	0	0	0	0	0	0.8	2	1	1	1	0	1.1171	1.247912	27.0908	0.045868
1166-34-3	24	0	4	24	0	0	0	0	20	0	1	1	2	2	8	1	3	11	2	12	0	48	25	31	35	41	48	43	1	3	0	0	0	2	0	2	0	0	0	0.25	3	1	0	0	1	4.3823	19.204553	104.4427	-0.383116
116649-85-5	21	1	8	29	1	0	0	0	21	0	1	4	2	4	6	2	4	13	3	16	0	50	32	47	62	85	114	139	2	6	1	0	1	2	1	3	0	0	0	0.285714	6	2	1	0	0	3.0909	9.553663	106.7253	0.262041
1166-52-5	30	0	5	24	0	0	0	0	19	0	0	5	0	1	12	3	5	17	1	6	0	54	24	29	33	35	39	38	3	5	0	0	0	1	0	1	0	0	0	0.631579	5	3	0	0	0	4.8811	23.825137	93.5629	0.95662
116714-46-6	9	9	15	32	8	1	0	0	17	0	0	4	2	2	6	2	4	19	2	12	0	41	33	49	55	67	74	69	2	6	0	0	0	2	0	2	0	0	0	0.176471	6	2	1	1	3	5.3837	28.984226	91.9059	0.424795
116-81-4	8	1	8	22	0	0	1	0	14	0	1	5	1	3	1	2	5	8	4	12	0	30	24	38	53	75	100	115	3	6	1	0	1	2	0	2	0	0	0	0	6	3	0	0	0	2.0534	4.216452	81.676	-0.175164
117-08-8	0	4	7	15	0	4	0	0	8	0	0	3	0	2	0	0	3	8	2	6	0	15	16	25	36	48	56	58	0	3	0	1	1	1	0	1	0	0	0	0	3	0	0	0	0	3.6108	13.037877	56.228	-0.520919
117-10-2	8	0	4	18	0	0	0	0	14	0	0	4	0	3	0	2	4	6	2	12	0	26	20	30	44	62	80	88	2	4	1	0	1	2	0	2	0	0	0	0	4	2	0	0	0	1.8732	3.508878	63.0786	0.374343
117-18-0	1	4	7	13	0	4	0	0	6	0	0	2	1	1	1	0	2	6	1	6	0	14	13	19	24	28	28	19	0	3	0	0	0	1	0	1	0	0	0	0	3	0	0	0	0	4.2084	17.710631	53.1364	-0.448578
117332-93-1	24	0	4	23	0	0	0	0	19	0	1	1	2	3	5	0	3	13	1	11	0	47	25	33	43	55	63	63	0	3	0	1	1	1	1	2	0	1	1	0.421053	3	0	0	0	1	4.1557	17.269842	96.837	-0.815024
117337-19-6	15	2	10	25	1	1	0	0	15	0	2	3	3	3	4	0	8	13	3	11	0	40	27	38	50	64	81	90	0	6	0	1	1	1	1	2	0	0	0	0.4	6	0	0	0	0	2.7951	7.812584	95.176	-0.592777
117-37-3	12	0	3	19	0	0	0	0	16	0	0	3	0	3	2	0	3	7	2	12	0	31	21	30	43	58	72	80	0	3	1	0	1	2	0	2	0	0	0	0.125	3	0	0	0	0	2.858	8.168164	70.838	-0.827687
6151-25-3	10	0	7	22	0	0	0	0	15	0	0	7	0	3	1	5	7	6	1	17	0	32	24	36	49	65	84	98	5	7	0	0	0	2	1	3	0	0	0	0	7	5	0	0	0	1.988	3.952144	76.244	2.778981
117428-22-5	16	3	8	26	3	0	0	0	18	0	0	4	1	2	6	0	5	13	2	12	0	42	27	37	45	54	65	61	0	5	0	0	0	1	1	2	0	0	0	0.222222	5	0	0	0	0	3.8397	14.743296	87.015	-0.68438
1176-74-5	14	4	8	30	0	0	4	0	22	0	0	4	0	3	4	1	4	15	5	12	0	44	32	46	62	80	103	124	1	4	1	0	1	2	0	2	0	0	0	0.090909	4	1	0	0	0	7.0361	49.506703	130.9543	-0.315905
117718-60-2	17	5	10	26	5	0	0	0	16	0	1	2	2	2	5	0	5	19	2	6	0	43	27	40	51	72	97	117	0	4	0	1	1	0	1	1	0	0	0	0.5625	4	0	0	0	0	4.5165	20.398772	87.9395	-0.608338
1177-87-3	31	1	7	31	1	0	0	0	24	0	0	6	0	4	3	2	6	29	5	0	0	62	34	57	87	120	163	214	2	6	4	0	4	0	0	0	3	0	3	0.708333	6	2	8	0	0	2.4665	6.083622	109.4916	0.193
117-79-3	9	0	3	17	0	0	0	0	14	0	0	2	1	3	0	1	3	5	2	12	0	26	19	28	40	55	74	80	2	3	1	0	1	2	0	2	0	0	0	0	3	2	0	0	0	2.0442	4.178754	64.1614	-0.807244
117-81-7	38	0	4	28	0	0	0	0	24	0	0	4	0	1	14	0	4	20	2	6	0	66	28	34	41	46	52	49	0	4	0	0	0	1	0	1	0	0	0	0.666667	4	0	2	2	0	6.433	41.383489	113.619	-0.84821
117-82-8	18	0	6	20	0	0	0	0	14	0	0	6	0	1	8	0	6	12	2	6	0	38	20	24	29	34	38	35	0	6	0	0	0	1	0	1	0	0	0	0.428571	6	0	0	0	0	1.293	1.671849	70.759	-0.688782
117-83-9	30	0	6	26	0	0	0	0	20	0	0	6	0	1	14	0	6	18	2	6	0	56	26	30	35	40	44	41	0	6	0	0	0	1	0	1	0	0	0	0.6	6	0	0	0	0	3.6336	13.203049	98.461	-0.760422
117-84-0	38	0	4	28	0	0	0	0	24	0	0	4	0	1	16	0	4	20	2	6	0	66	28	32	37	42	46	43	0	4	0	0	0	1	0	1	0	0	0	0.666667	4	0	0	0	0	6.7212	45.174529	113.759	-0.84821
50978-11-5	9	3	9	20	0	0	0	3	11	0	0	4	2	1	3	3	3	11	3	6	0	29	20	29	36	48	56	56	3	6	0	0	0	1	0	1	0	0	0	0.181818	6	3	0	0	2	3.1154	9.705717	100.1597	1.299893
117976-90-6	20	0	7	25	0	0	0	0	18	0	1	3	3	3	8	0	5	11	0	16	0	45	27	36	47	59	72	77	0	6	0	0	0	1	2	3	0	0	0	0.333333	6	0	1	1	0	2.61852	6.856647	96.1374	-0.711333
117-99-7	10	0	2	15	0	0	0	0	13	0	0	2	0	2	2	1	2	3	1	12	0	25	16	21	27	32	36	30	1	2	0	0	0	2	0	2	0	0	0	0	2	1	0	0	0	2.6232	6.881178	57.9813	-0.329826
1180-71-8	30	0	8	34	0	0	0	0	26	0	0	8	0	7	1	0	8	32	3	5	0	64	40	70	113	180	266	360	0	8	2	4	6	0	1	1	2	4	6	0.730769	8	0	9	0	0	3.1374	9.843279	114.158	-0.758471
118134-30-8	35	0	3	21	0	0	0	0	18	0	0	2	1	2	5	0	3	22	0	0	0	56	22	32	38	46	55	68	0	3	1	1	2	0	0	0	1	1	2	1	3	0	1	1	0	4.0663	16.534796	87.374	-0.844243
118244-44-3	50	0	6	42	0	0	0	0	36	0	0	6	0	4	10	2	6	37	8	0	0	92	45	68	92	123	159	203	2	6	4	0	4	0	0	0	3	0	3	0.638889	6	2	7	0	0	6.5277	42.610867	164.3346	0.030698
118288-08-7	29	0	8	30	0	0	0	0	22	0	1	4	3	3	11	1	6	19	2	11	0	59	32	40	46	56	59	58	1	7	0	1	1	0	2	2	0	1	1	0.454545	7	1	1	1	1	2.6606	7.078792	116.4311	-0.315905
118292-40-3	21	0	4	25	0	0	0	0	21	0	1	2	1	3	2	0	4	13	1	12	1	46	27	38	48	59	74	77	0	3	0	1	1	1	1	2	0	0	0	0.333333	3	0	0	0	0	4.4315	19.638192	100.9825	-0.829888
118-29-6	7	0	4	13	0	0	0	0	9	0	0	3	1	2	1	1	3	6	2	6	0	20	14	20	29	38	42	41	1	4	0	1	1	1	0	1	0	0	0	0.111111	4	1	0	0	2	0.2324	0.05401	44.0278	-0.127364
118409-57-7	6	0	4	14	0	0	0	0	10	0	0	2	2	1	1	2	4	5	1	6	2	20	14	18	21	22	25	22	2	4	0	0	0	1	0	1	0	0	0	0	4	2	0	0	0	1.52836	2.335884	48.9746	0.546819
118-47-8	8	0	9	19	0	0	0	0	10	0	1	6	2	2	3	2	5	9	5	6	0	27	20	30	36	43	51	59	2	8	0	1	1	1	0	1	0	0	0	0.1	8	2	0	0	1	0.1106	0.012232	63.4304	0.600095
118-48-9	5	0	4	12	0	0	0	0	8	0	0	3	1	2	0	1	3	0	2	11	0	17	13	18	23	30	35	32	1	4	0	0	0	1	1	2	0	0	0	0	4	1	0	0	0	0.4813	0.23165	43.1047	-0.082866
118499-70-0	16	0	2	14	0	0	0	0	12	0	0	0	2	3	0	1	2	10	0	6	0	30	16	23	33	45	55	61	2	2	2	0	2	0	1	1	0	0	0	0.583333	2	2	0	0	0	2.0313	4.12618	57.3164	-0.835305
118-52-5	6	2	6	11	0	2	0	0	5	0	0	2	2	1	0	0	2	9	2	0	0	17	11	18	24	24	20	13	0	4	0	1	1	0	0	0	0	1	1	0.6	4	0	0	0	3	1.3368	1.787034	39.866	-0.438629
77-86-1	11	0	4	8	0	0	0	0	4	0	0	3	1	0	3	4	4	7	0	0	0	19	7	9	9	3	0	0	5	4	0	0	0	0	0	0	0	0	0	1	4	5	0	0	0	-2.3392	5.471857	28.1758	2.118822
1185-55-3	12	0	4	8	0	0	0	0	4	0	0	3	0	0	3	0	3	7	0	0	0	20	7	9	9	3	0	0	0	3	0	0	0	0	0	0	0	0	0	1	3	0	0	0	0	0.4943	0.244332	32.645	-0.473197
118-55-8	10	0	3	16	0	0	0	0	13	0	0	3	0	2	2	1	3	4	1	12	0	26	17	22	27	32	35	30	1	3	0	0	0	2	0	2	0	0	0	0	3	1	0	0	0	2.6114	6.81941	59.5073	-0.290523
118-56-9	22	0	3	19	0	0	0	0	16	0	0	3	0	2	2	1	3	13	1	6	0	41	20	29	33	43	44	47	1	3	1	0	1	1	0	1	1	0	1	0.5625	3	1	2	2	0	3.7638	14.16619	74.1063	-0.352752
118-58-1	12	0	3	17	0	0	0	0	14	0	0	3	0	2	3	1	3	5	1	12	0	29	18	23	28	32	35	29	1	3	0	0	0	2	0	2	0	0	0	0.071429	3	1	0	0	0	2.7492	7.558101	63.6683	-0.313512
118-60-5	22	0	3	18	0	0	0	0	15	0	0	3	0	1	7	1	3	11	1	6	0	40	18	22	26	28	29	25	1	3	0	0	0	1	0	1	0	0	0	0.533333	3	1	1	1	0	3.7654	14.178237	71.6953	-0.334135
118-61-6	10	0	3	12	0	0	0	0	9	0	0	3	0	1	2	1	3	5	1	6	0	22	12	15	18	20	19	14	1	3	0	0	0	1	0	1	0	0	0	0.222222	3	1	0	0	0	1.5689	2.461447	44.0633	-0.163599
118635-52-2	22	0	6	26	0	0	0	0	20	0	0	4	2	3	4	0	5	14	2	12	0	48	28	40	51	62	84	97	0	6	0	1	1	1	1	2	0	0	0	0.35	6	0	1	1	1	2.82142	7.960411	96.364	-0.760422
118635-68-0	34	0	4	26	0	0	0	0	22	0	0	2	2	3	7	0	3	21	1	6	0	60	28	37	47	62	76	85	0	4	0	2	2	1	0	1	0	2	2	0.681818	4	0	2	0	1	4.8607	23.626404	105.138	-0.836465
118-69-4	6	2	2	9	0	2	0	0	7	0	0	0	0	1	0	0	0	3	0	6	0	15	9	12	14	13	12	8	0	0	0	0	0	1	0	1	0	0	0	0.142857	0	0	0	0	0	3.30182	10.902015	41.199	-0.742189
1187-03-7	20	0	3	12	0	0	0	0	9	0	0	1	2	0	4	0	1	10	1	0	0	32	11	13	16	14	8	4	0	3	0	0	0	0	0	0	0	0	0	0.888889	3	0	0	0	2	1.79	3.2041	51.238	-0.726595
118-71-8	6	0	3	9	0	0	0	0	6	0	0	3	0	1	0	1	3	2	1	6	0	15	9	12	14	13	12	8	1	3	0	0	0	0	1	1	0	0	0	0.166667	3	1	0	0	0	0.65382	0.427481	31.3798	-0.000654
118-74-1	0	6	6	12	0	6	0	0	6	0	0	0	0	1	0	0	0	6	0	6	0	12	12	18	24	24	24	19	0	0	0	0	0	1	0	1	0	0	0	0	0	0	0	0	0	5.607	31.438449	56.502	-0.484397
1187-42-4	4	0	4	8	0	0	0	0	4	0	0	0	4	0	0	2	4	4	1	0	2	12	7	8	8	4	1	0	4	4	0	0	0	0	0	0	0	0	0	0	4	4	0	0	0	-0.83744	0.701306	26.6268	-0.473197
118-75-2	0	4	6	12	0	4	0	0	6	0	0	2	0	1	0	0	2	8	4	0	0	12	12	18	24	24	24	19	0	2	1	0	1	0	0	0	0	0	0	0	2	0	0	0	0	2.5166	6.333276	47.478	-0.484397
118-79-6	3	3	4	10	0	0	3	0	6	0	0	1	0	1	0	1	1	4	0	6	0	13	10	14	16	17	16	12	1	1	0	0	0	1	0	1	0	0	0	0	1	1	0	0	0	3.6797	13.540192	51.2068	0.030885
118-82-1	44	0	2	31	0	0	0	0	29	0	0	2	0	2	2	2	2	20	0	12	0	75	32	53	60	78	96	106	2	2	0	0	0	2	0	2	0	0	0	0.586207	2	2	0	0	0	7.8786	62.072338	133.8196	0.033187
1188-21-2	15	0	4	12	0	0	0	0	8	0	0	3	1	0	4	2	2	9	2	0	0	27	11	14	12	13	12	4	2	4	0	0	0	0	0	0	0	0	0	0.75	4	2	1	0	1	0.6218	0.386635	44.6955	0.670937
1188-37-0	11	0	6	13	0	0	0	0	7	0	0	5	1	0	5	3	3	9	3	0	0	24	12	15	13	13	13	8	3	6	0	0	0	0	0	0	0	0	0	0.571429	6	3	1	0	1	-0.5595	0.31304	42.1103	1.612849
1188-38-1	10	0	7	13	0	0	0	0	6	0	0	5	2	0	5	4	3	9	3	0	0	23	12	15	13	13	13	8	5	7	0	0	0	0	0	0	0	0	0	0.5	7	5	1	0	2	-1.0273	1.055345	41.0127	1.687612
118-88-7	9	0	5	12	0	0	0	0	7	0	1	3	1	1	1	2	3	4	2	6	0	21	12	18	19	22	23	14	3	4	0	0	0	1	0	1	0	0	0	0.142857	4	3	0	0	0	0.82392	0.678844	45.406	-0.002133
118-90-1	8	0	2	10	0	0	0	0	8	0	0	2	0	1	1	1	1	3	1	6	0	18	10	13	15	16	14	9	1	2	0	0	0	1	0	1	0	0	0	0.125	2	1	0	0	0	1.69322	2.866994	38.1383	-0.161166
1189-08-8	18	0	4	16	0	0	0	0	12	0	0	4	0	0	6	0	4	11	4	0	0	34	15	19	18	14	13	11	0	4	0	0	0	0	0	0	0	0	0	0.5	4	0	1	1	0	2.0036	4.014413	60.758	-0.733952
118909-22-1	14	0	3	16	0	0	0	0	13	0	0	1	2	3	0	2	3	7	0	11	0	30	18	26	37	51	65	71	3	3	1	0	1	1	1	2	0	0	0	0.307692	3	3	1	1	0	2.1867	4.781657	64.0532	-0.290523
118-91-2	5	1	3	10	0	1	0	0	7	0	0	2	0	1	1	1	1	3	1	6	0	15	10	13	15	16	14	9	1	2	0	0	0	1	0	1	0	0	0	0	2	1	0	0	0	2.0382	4.154259	38.4113	-0.065141
118-92-3	7	0	3	10	0	0	0	0	7	0	0	2	1	1	1	2	2	3	1	6	0	17	10	13	15	16	14	9	3	3	0	0	0	1	0	1	0	0	0	0	3	3	0	0	0	0.967	0.935089	37.8137	-0.065141
118-93-4	8	0	2	10	0	0	0	0	8	0	0	2	0	1	1	1	2	3	1	6	0	18	10	13	15	16	14	9	1	2	0	0	0	1	0	1	0	0	0	0.125	2	1	0	0	0	1.5948	2.543387	38.1113	-0.161166
119-07-3	42	0	4	30	0	0	0	0	26	0	0	4	0	1	18	0	4	22	2	6	0	72	30	34	39	44	48	45	0	4	0	0	0	1	0	1	0	0	0	0.692308	4	0	0	0	0	7.5014	56.271002	122.993	-0.858391
119-10-8	9	0	4	12	0	0	0	0	8	0	0	3	1	1	2	0	3	5	1	6	0	21	12	16	19	22	24	16	0	4	0	0	0	1	0	1	0	0	0	0.25	4	0	0	0	0	1.91182	3.655056	44.3854	-0.645862
1191-16-8	12	0	2	9	0	0	0	0	7	0	0	2	0	0	2	0	2	6	2	0	0	21	8	9	6	5	4	4	0	2	0	0	0	0	0	0	0	0	0	0.571429	2	0	0	0	0	1.5157	2.297346	36.064	-0.742189
119-13-1	46	0	2	29	0	0	0	0	27	0	0	2	0	2	12	1	2	24	0	6	0	75	30	41	46	56	69	75	1	2	0	1	1	1	0	1	0	0	0	0.777778	2	1	3	0	0	8.22342	67.624636	124.9168	-0.507137
1191-41-9	34	0	2	22	0	0	0	0	20	0	0	2	0	0	14	0	2	17	4	0	0	56	21	21	20	19	17	16	0	2	0	0	0	0	0	0	0	0	0	0.65	2	0	0	0	0	6.139	37.687321	95.897	-0.896203
1191-50-0	29	0	5	19	0	0	0	0	14	0	1	4	0	0	14	0	4	16	2	0	0	48	18	20	16	15	14	13	0	4	0	0	0	0	0	0	0	0	0	1	4	0	0	0	0	4.1643	17.341394	76.7272	-0.724226
1191-62-4	18	0	2	10	0	0	0	0	8	0	2	0	0	0	7	2	2	9	0	0	0	28	9	8	7	6	5	4	0	0	0	0	0	0	0	0	0	0	0	1	0	0	0	0	0	3.1866	10.15442	55.408	0.647149
216300-12-8	13	0	2	9	0	0	0	0	7	0	0	0	2	1	2	0	1	4	0	5	0	22	9	11	12	14	11	8	0	2	0	0	0	0	1	1	0	0	0	0.571429	2	0	0	0	0	0.7226	0.522151	35.899	-0.742189
119-17-5	10	0	7	17	0	0	0	0	10	0	1	4	2	2	2	1	4	8	4	6	0	27	18	27	32	40	46	47	1	6	0	1	1	1	0	1	0	0	0	0.2	6	1	0	0	1	1.0459	1.093907	61.4686	-0.082871
1192-28-5	9	0	2	7	0	0	0	0	5	0	0	1	1	1	0	1	2	6	1	0	0	16	7	8	9	9	5	3	1	2	1	0	1	0	0	0	1	0	1	0.8	2	1	0	0	0	1.3906	1.933768	27.6895	0.045868
1192-52-5	0	2	5	8	0	2	0	0	3	0	2	1	0	1	0	0	3	2	1	5	0	8	8	11	13	12	8	5	0	1	0	0	0	0	1	1	0	0	0	0	1	0	0	0	0	2.4766	6.133548	38.486	-0.354898
119-27-7	6	0	7	14	0	0	0	0	7	0	0	5	2	1	3	0	5	6	2	6	0	20	14	19	23	26	30	28	0	7	0	0	0	1	0	1	0	0	0	0.142857	7	0	0	0	0	1.5116	2.284935	46.3028	-0.487262
1193-18-6	10	0	1	8	0	0	0	0	7	0	0	1	0	1	0	0	1	6	2	0	0	18	8	10	10	11	10	6	0	1	1	0	1	0	0	0	0	0	0	0.571429	1	0	0	0	0	1.6857	2.841584	32.615	-0.828095
119-32-4	8	0	4	11	0	0	0	0	7	0	0	2	2	1	1	1	3	4	1	6	0	19	11	15	17	19	20	12	2	4	0	0	0	1	0	1	0	0	0	0.142857	4	2	0	0	0	1.48542	2.206473	42.2458	-0.614081
119-34-6	6	0	5	11	0	0	0	0	6	0	0	3	2	1	1	2	4	4	1	6	0	17	11	15	17	19	20	12	3	5	0	0	0	1	0	1	0	0	0	0	5	3	0	0	0	0.8826	0.778983	39.1736	0.056889
119-36-8	8	0	3	11	0	0	0	0	8	0	0	3	0	1	1	1	3	4	1	6	0	19	11	14	17	18	17	11	1	3	0	0	0	1	0	1	0	0	0	0.125	3	1	0	0	0	1.1788	1.389569	39.4463	-0.118562
1193-81-3	16	0	1	9	0	0	0	0	8	0	0	1	0	1	1	1	1	9	0	0	0	25	9	11	12	12	12	7	1	1	1	0	1	0	0	0	1	0	1	1	1	1	1	1	0	1.9475	3.792756	38.2558	-0.212708
119-39-1	6	0	3	11	0	0	0	0	8	0	0	1	2	2	0	1	2	0	1	11	0	17	12	16	21	26	30	25	1	3	0	0	0	1	1	2	0	0	0	0	3	1	0	0	0	0.9231	0.852114	42.3637	-0.118562
119-40-4	13	0	6	22	0	0	0	0	16	0	1	4	1	3	3	3	4	5	2	17	0	35	24	35	43	55	73	80	3	5	0	0	0	3	0	3	0	0	0	0	5	3	0	0	0	3.5357	12.501174	85.1521	1.06896
119413-54-6	23	0	8	31	0	0	0	0	23	0	0	5	3	5	3	2	8	16	2	17	0	54	35	55	81	114	162	211	2	8	0	2	2	1	2	3	0	0	0	0.347826	8	2	1	0	0	1.8468	3.41067	113.5806	0.224963
1194-65-6	3	2	3	10	0	2	0	0	7	0	0	0	1	1	0	0	1	3	0	6	1	13	10	13	16	17	14	10	0	1	0	0	0	1	0	1	0	0	0	0	1	0	0	0	0	2.86508	8.208683	41.177	-0.672177
119-48-2	38	0	8	28	0	0	0	0	20	0	0	4	4	2	9	0	4	27	2	0	0	66	29	36	45	52	60	58	0	8	0	2	2	0	0	0	0	2	2	0.9	8	0	0	0	4	2.095	4.389025	108.538	-0.706842
119515-38-7	23	0	4	16	0	0	0	0	12	0	0	3	1	1	4	1	3	15	1	0	0	39	16	20	24	28	30	26	1	4	0	1	1	0	0	0	0	1	1	0.916667	4	1	2	2	1	2.1584	4.658691	62.2818	-0.22936
1195-16-0	9	0	4	10	0	0	0	0	6	0	1	2	1	1	1	1	3	8	2	0	0	19	10	13	14	16	13	9	1	3	0	1	1	0	0	0	0	1	1	0.666667	3	1	1	1	1	0.1546	0.023901	39.6867	0.030885
119-53-9	12	0	2	16	0	0	0	0	14	0	0	2	0	2	3	1	2	4	1	12	0	28	17	22	28	32	36	30	1	2	0	0	0	2	0	2	0	0	0	0.071429	2	1	1	1	0	2.6029	6.775088	62.1743	-0.351685
1196-01-6	14	0	1	11	0	0	0	0	10	0	0	1	0	3	0	0	1	10	2	0	0	25	12	20	28	35	40	38	0	1	3	0	3	0	0	0	1	0	1	0.7	1	0	2	0	0	2.1777	4.742377	44.142	-0.877258
119615-63-3	10	0	5	19	0	0	0	0	14	0	0	1	4	3	1	1	4	3	1	16	1	29	21	30	41	53	65	74	1	5	0	0	0	0	3	3	0	0	0	0.071429	5	1	0	0	0	1.8697	3.495778	70.7007	-0.249292
119-61-9	10	0	1	14	0	0	0	0	13	0	0	1	0	2	2	0	1	2	1	12	0	24	15	19	24	28	32	26	0	1	0	0	0	2	0	2	0	0	0	0	1	0	0	0	0	2.9176	8.51239	56.3165	-0.904914
119-64-2	12	0	0	10	0	0	0	0	10	0	0	0	0	2	0	0	0	5	0	6	0	22	11	14	18	22	26	20	0	0	1	0	1	1	0	1	0	0	0	0.4	0	0	0	0	0	2.5654	6.581277	43.084	-0.960253
119-65-3	7	0	1	10	0	0	0	0	9	0	0	0	1	2	0	0	1	0	0	11	0	17	11	14	18	22	26	20	0	1	0	0	0	1	1	2	0	0	0	0	1	0	0	0	0	2.2348	4.994331	41.743	-0.864227
1197-01-9	14	0	1	11	0	0	0	0	10	0	0	1	0	1	1	1	1	5	0	6	0	25	11	16	16	16	18	17	1	1	0	0	0	1	0	1	0	0	0	0.4	1	1	0	0	0	2.22242	4.939151	46.4238	-0.294014
1197334-04-5	16	0	5	22	0	0	0	0	17	0	0	1	4	4	1	1	3	8	1	16	0	38	25	36	50	68	85	102	1	5	0	1	1	1	2	3	0	0	0	0.176471	5	1	0	0	2	3.1679	10.03559	87.2247	-0.309594
119-75-5	10	0	4	16	0	0	0	0	12	0	0	2	2	2	3	1	3	4	1	12	0	26	17	22	27	33	38	34	1	4	0	0	0	2	0	2	0	0	0	0	4	1	0	0	0	3.3384	11.144915	62.8211	-0.22936
119-84-6	8	0	2	11	0	0	0	0	9	0	0	2	0	2	0	0	2	5	1	6	0	19	12	16	20	25	31	26	0	2	0	1	1	1	0	1	0	0	0	0.222222	2	0	0	0	0	1.5382	2.366059	40.398	-0.789532
1198-77-2	3	0	7	12	0	0	0	0	5	0	0	3	4	2	0	3	3	0	3	10	0	15	13	19	24	33	37	37	3	7	0	0	0	0	2	2	0	0	0	0	7	3	0	0	0	-2.1381	4.571472	39.1301	1.797247
20325-40-0	16	0	4	18	0	0	0	0	14	0	0	2	2	2	3	2	4	7	0	12	0	34	19	26	34	40	50	52	4	4	0	0	0	2	0	2	0	0	0	0.142857	4	4	0	0	0	2.5352	6.427239	73.8068	-0.763496
612-82-8	16	0	2	16	0	0	0	0	14	0	0	0	2	2	1	2	2	5	0	12	0	32	17	24	30	34	44	44	4	2	0	0	0	2	0	2	0	0	0	0.142857	2	4	0	0	0	3.13484	9.827222	70.1768	-0.856277
120011-70-3	29	0	4	28	0	0	0	0	24	0	0	3	1	4	6	0	4	18	1	12	0	57	31	43	58	76	98	110	0	4	1	1	2	2	0	2	0	1	1	0.458333	4	0	1	1	0	4.3611	19.019193	110.1305	-0.84821
120066-54-8	29	0	11	28	0	0	0	0	17	0	0	7	4	1	8	1	11	25	3	0	0	57	28	36	36	44	48	52	1	11	0	1	1	0	0	0	0	1	1	0.823529	11	1	1	1	0	-6.1615	37.964082	92.4618	-0.18177
120068-37-3	4	8	14	26	6	2	0	0	12	0	1	1	4	2	2	1	5	15	0	11	1	30	27	43	54	70	88	97	2	5	0	0	0	1	1	2	0	0	0	0.166667	5	2	1	1	0	4.27918	18.311381	80.1768	-0.456253
120-07-0	15	0	3	13	0	0	0	0	10	0	0	2	1	1	5	2	3	7	0	6	0	28	13	15	18	21	22	16	2	3	0	0	0	1	0	1	0	0	0	0.4	3	2	0	0	0	0.4776	0.228102	52.8266	0.529812
120081-14-3	33	0	14	34	0	0	0	0	20	0	0	9	5	1	14	7	8	28	6	0	0	67	34	45	53	64	69	68	8	14	0	1	1	0	0	0	0	1	1	0.7	14	8	4	0	4	-2.8677	8.223703	116.0809	3.26184
120116-88-3	13	1	8	21	0	1	0	0	13	0	1	2	4	2	3	0	5	8	2	11	1	34	22	33	44	57	72	73	0	6	0	0	0	1	1	2	0	0	0	0.230769	6	0	0	0	0	2.0381	4.153852	80.1298	-0.609731
120-12-7	10	0	0	14	0	0	0	0	14	0	0	0	0	3	0	0	0	0	0	16	0	24	16	22	30	40	54	55	0	0	0	0	0	3	0	3	0	0	0	0	0	0	0	0	0	3.993	15.944049	61.454	-0.974523
120-14-9	10	0	3	12	0	0	0	0	9	0	0	3	0	1	3	0	3	5	1	6	0	22	12	15	19	21	23	19	0	3	0	0	0	1	0	1	0	0	0	0.222222	3	0	0	0	0	1.5163	2.299166	44.9335	-0.726595
120-18-3	8	0	4	14	0	0	0	0	10	0	1	3	0	2	1	1	2	2	2	11	0	22	15	22	26	31	40	41	1	3	0	0	0	2	0	2	0	0	0	0	3	1	0	0	0	2.0865	4.353482	53.7626	-0.165889
120210-48-2	9	1	7	21	0	1	0	0	14	0	1	3	2	3	2	2	5	6	2	15	0	30	23	34	48	68	83	101	3	5	0	0	0	1	2	3	0	0	0	0	5	3	0	0	1	3.2196	10.365824	81.3457	-0.197467
120-21-8	15	0	2	13	0	0	0	0	11	0	0	1	1	1	4	0	2	6	1	6	0	28	13	16	20	21	22	21	0	2	0	0	0	1	0	1	0	0	0	0.363636	2	0	0	0	0	2.3453	5.500432	55.3905	-0.822393
120-23-0	10	0	3	15	0	0	0	0	12	0	0	3	0	2	3	1	2	4	1	11	0	25	16	21	25	31	40	38	1	3	0	0	0	2	0	2	0	0	0	0.083333	3	1	0	0	0	2.3032	5.30473	57.0788	-0.264711
120-29-6	15	0	2	10	0	0	0	0	8	0	0	1	1	2	0	1	2	11	0	0	0	25	11	16	21	27	30	29	1	2	0	2	2	0	0	0	0	2	2	1	2	1	3	0	0	0.6039	0.364695	39.8138	-0.161166
120-32-1	11	1	2	15	0	1	0	0	13	0	0	1	0	2	2	1	1	4	0	12	0	26	16	21	25	30	37	31	1	1	0	0	0	2	0	2	0	0	0	0.076923	1	1	0	0	0	3.6364	13.223405	62.3648	-0.329826
120-36-5	8	2	5	14	0	2	0	0	9	0	0	3	0	1	3	1	2	7	1	6	0	22	14	19	21	22	26	22	1	3	0	0	0	1	0	1	0	0	0	0.222222	3	1	1	1	0	2.8453	8.095732	54.1878	-0.09628
120-37-6	13	0	2	11	0	0	0	0	9	0	0	1	1	1	2	2	2	5	0	6	0	24	11	14	16	18	20	13	2	2	0	0	0	1	0	1	0	0	0	0.333333	2	2	0	0	0	2.13242	4.547215	47.0075	0.572672
120-45-6	14	0	2	13	0	0	0	0	11	0	0	2	0	1	3	0	2	6	1	6	0	27	13	16	18	19	20	15	0	2	0	0	0	1	0	1	0	0	0	0.363636	2	0	1	1	0	2.7008	7.294321	51.24	-0.822393
120-46-7	12	0	2	17	0	0	0	0	15	0	0	2	0	2	4	0	2	4	2	12	0	29	18	23	28	32	36	30	0	2	0	0	0	2	0	2	0	0	0	0.066667	2	0	0	0	0	3.1423	9.874049	66.162	-0.864904
120-47-8	10	0	3	12	0	0	0	0	9	0	0	3	0	1	2	1	3	5	1	6	0	22	12	15	17	18	20	17	1	3	0	0	0	1	0	1	0	0	0	0.222222	3	1	0	0	0	1.5689	2.461447	44.0633	-0.163599
120-50-3	14	0	2	13	0	0	0	0	11	0	0	2	0	1	3	0	2	6	1	6	0	27	13	16	17	18	20	15	0	2	0	0	0	1	0	1	0	0	0	0.363636	2	0	0	0	0	2.4994	6.247	51.5625	-0.822393
120511-73-1	19	0	5	22	0	0	0	0	17	0	0	0	5	2	4	0	5	10	0	11	2	41	23	34	41	46	57	66	0	5	0	0	0	1	1	2	0	0	0	0.411765	5	0	0	0	0	2.92876	8.577635	82.844	-0.761772
120-51-4	12	0	2	16	0	0	0	0	14	0	0	2	0	2	3	0	2	4	1	12	0	28	17	21	25	28	32	26	0	2	0	0	0	2	0	2	0	0	0	0.071429	2	0	0	0	0	3.0436	9.263501	62.0035	-0.856277
1205-17-0	12	0	3	14	0	0	0	0	11	0	0	3	0	2	3	0	3	8	1	6	0	26	15	20	25	31	35	37	0	3	0	1	1	1	0	1	0	0	0	0.363636	3	0	1	1	0	1.7928	3.214132	51.497	-0.765697
120-55-8	18	0	5	23	0	0	0	0	18	0	0	5	0	2	8	0	5	10	2	12	0	41	24	29	34	37	40	33	0	5	0	0	0	2	0	2	0	0	0	0.222222	5	0	0	0	0	2.717	7.382089	84.268	-0.772128
1205-64-7	13	0	1	14	0	0	0	0	13	0	0	0	1	2	2	1	1	3	0	12	0	27	15	19	22	27	31	27	1	1	0	0	0	2	0	2	0	0	0	0.076923	1	1	0	0	0	3.73862	13.97728	60.9037	-0.374715
120-56-9	22	0	6	26	0	0	0	0	20	0	0	6	0	2	11	0	6	13	2	12	0	48	27	32	37	40	43	36	0	6	0	0	0	2	0	2	0	0	0	0.3	6	0	0	0	0	2.7336	7.472569	95.087	-0.760422
120-57-0	6	0	3	11	0	0	0	0	8	0	0	3	0	2	1	0	3	5	1	6	0	17	12	16	21	26	29	29	0	3	0	1	1	1	0	1	0	0	0	0.125	3	0	0	0	0	1.2278	1.507493	37.9525	-0.701807
120-58-1	10	0	2	12	0	0	0	0	10	0	0	2	0	2	1	0	2	6	1	6	0	22	13	17	22	28	31	32	0	2	0	1	1	1	0	1	0	0	0	0.2	2	0	0	0	0	2.4484	5.994663	47.273	-0.807328
120-61-6	10	0	4	14	0	0	0	0	10	0	0	4	0	1	2	0	4	6	2	6	0	24	14	18	22	22	24	25	0	4	0	0	0	1	0	1	0	0	0	0.2	4	0	0	0	0	1.2598	1.587096	49.121	-0.696088
120638-55-3	11	1	5	20	0	0	1	0	15	0	0	3	1	2	4	1	4	7	2	12	0	31	21	29	36	44	53	51	2	4	0	0	0	2	0	2	0	0	0	0.066667	4	2	0	0	0	1.5547	2.417092	77.1399	-0.737981
120-65-0	13	0	2	11	0	0	0	0	9	0	0	1	1	1	2	1	2	5	0	6	0	24	11	14	15	17	18	11	1	2	0	0	0	1	0	1	0	0	0	0.333333	2	1	0	0	0	1.4538	2.113534	45.4978	-0.206288
120-66-1	11	0	2	11	0	0	0	0	9	0	0	1	1	1	1	1	1	4	1	6	0	22	11	14	15	17	18	11	1	2	0	0	0	1	0	1	0	0	0	0.222222	2	1	0	0	1	1.95342	3.81585	45.4827	-0.206288
1207-12-1	12	0	1	15	0	0	0	0	14	0	1	0	0	3	0	0	1	2	0	15	0	27	17	25	35	50	65	73	0	0	0	0	0	2	1	3	0	0	0	0.142857	0	0	0	0	0	4.67134	21.821417	68.805	-0.911608
120-71-8	11	0	2	10	0	0	0	0	8	0	0	1	1	1	1	1	2	4	0	6	0	21	10	13	15	16	16	12	2	2	0	0	0	1	0	1	0	0	0	0.25	2	2	0	0	0	1.58582	2.514825	42.1434	-0.768202
120-72-9	7	0	1	9	0	0	0	0	8	0	0	0	1	2	0	1	0	0	0	10	0	16	10	13	17	21	21	18	1	1	0	0	0	1	1	2	0	0	0	0	1	1	0	0	0	2.1679	4.69979	38.2987	-0.212708
120-75-2	7	0	2	10	0	0	0	0	8	0	1	0	1	2	0	0	2	1	0	10	0	17	11	15	19	25	27	23	0	1	0	0	0	1	1	2	0	0	0	0.125	1	0	0	0	0	2.60472	6.784566	44.357	-0.768202
120-78-5	8	0	6	20	0	0	0	0	14	0	4	0	2	4	3	0	6	3	0	20	0	28	23	32	43	58	70	74	0	2	0	0	0	2	2	4	0	0	0	0	2	0	0	0	0	5.7054	32.551589	90.954	-0.688782
120-80-9	6	0	2	8	0	0	0	0	6	0	0	2	0	1	0	2	2	2	0	6	0	14	8	10	11	10	10	5	2	2	0	0	0	1	0	1	0	0	0	0	2	2	0	0	0	1.0978	1.205165	29.7716	0.845971
120-82-1	3	3	3	9	0	3	0	0	6	0	0	0	0	1	0	0	0	3	0	6	0	12	9	12	13	13	14	8	0	0	0	0	0	1	0	1	0	0	0	0	0	0	0	0	0	3.6468	13.29915	41.472	-0.636162
120-83-2	4	2	3	9	0	2	0	0	6	0	0	1	0	1	0	1	1	3	0	6	0	13	9	12	13	13	14	8	1	1	0	0	0	1	0	1	0	0	0	0	1	1	0	0	0	2.699	7.284601	38.1268	-0.000654
120-92-3	8	0	1	6	0	0	0	0	5	0	0	1	0	1	0	0	1	5	1	0	0	14	6	7	7	7	3	1	0	1	1	0	1	0	0	0	1	0	1	0.8	1	0	0	0	0	1.1295	1.27577	23.475	-0.767319
120928-09-8	22	0	3	23	0	0	0	0	20	0	0	1	2	3	4	0	3	8	0	17	0	45	25	35	43	52	63	65	0	3	0	0	0	2	1	3	0	0	0	0.3	3	0	0	0	0	4.5488	20.691581	93.879	-0.85792
120-93-4	6	0	3	6	0	0	0	0	3	0	0	1	2	1	0	2	1	5	1	0	0	12	6	7	7	7	3	1	2	3	0	1	1	0	0	0	0	1	1	0.666667	3	2	0	0	2	-0.7008	0.491121	21.4014	1.317293
120-94-5	11	0	1	6	0	0	0	0	5	0	0	0	1	1	0	0	1	6	0	0	0	17	6	7	7	7	3	1	0	1	0	1	1	0	0	0	0	1	1	1	1	0	0	0	0	0.712	0.506944	26.731	-0.767319
120-95-6	26	0	1	17	0	0	0	0	16	0	0	1	0	1	4	1	1	11	0	6	0	43	17	26	31	32	37	41	1	1	0	0	0	1	0	1	0	0	0	0.625	1	1	0	0	0	4.7674	22.728103	74.7408	-0.428833
120958-90-9	29	0	5	23	0	0	0	0	18	0	0	2	3	2	8	2	3	17	1	6	0	52	24	29	33	39	44	42	2	5	0	1	1	1	0	1	0	1	1	0.611111	5	2	0	0	2	2.7605	7.62036	92.7574	0.278344
120983-64-4	15	2	6	20	0	2	0	0	14	0	0	1	3	3	5	1	4	11	0	11	0	35	22	33	42	49	55	56	1	4	1	0	1	1	1	2	1	0	1	0.428571	4	1	1	1	0	2.6767	7.164723	77.9458	-0.222058
121-00-6	16	0	2	13	0	0	0	0	11	0	0	2	0	1	1	1	2	7	0	6	0	29	13	19	21	24	26	21	1	2	0	0	0	1	0	1	0	0	0	0.454545	2	1	0	0	0	2.6983	7.280823	53.3588	-0.27689
1210-12-4	9	0	1	16	0	0	0	0	15	0	0	0	1	3	0	0	1	1	0	16	1	25	18	25	36	50	66	69	0	1	0	0	0	3	0	3	0	0	0	0	1	0	0	0	0	3.86468	14.935752	66.169	-0.91744
121032-29-9	15	0	10	21	0	0	0	0	11	0	0	5	5	3	3	4	10	13	0	10	0	36	23	34	49	67	83	100	5	10	0	1	1	0	2	2	0	1	1	0.545455	10	5	4	0	0	-1.9714	3.886418	69.2968	1.29652
1210-35-1	12	0	1	16	0	0	0	0	15	0	0	1	0	3	0	0	1	5	1	12	0	28	18	25	35	46	58	63	0	1	1	0	1	2	0	2	0	0	0	0.133333	1	0	0	0	0	3.0162	9.097462	63.7245	-0.91744
121-03-9	7	0	7	14	0	0	0	0	7	0	1	5	1	1	2	1	4	5	3	6	0	21	14	21	23	26	29	28	1	6	0	0	0	1	0	1	0	0	0	0.142857	6	1	0	0	0	1.14992	1.322316	47.648	0.042937
121-14-2	6	0	6	13	0	0	0	0	7	0	0	4	2	1	2	0	4	5	2	6	0	19	13	18	21	23	26	24	0	6	0	0	0	1	0	1	0	0	0	0.142857	6	0	0	0	0	1.81142	3.281242	44.4878	-0.523341
121-17-5	3	4	7	14	3	1	0	0	7	0	0	2	1	1	1	0	2	7	1	6	0	17	14	21	23	25	29	30	0	3	0	0	0	1	0	1	0	0	0	0.142857	3	0	0	0	0	3.267	10.673289	43.1084	-0.487262
1212-29-9	24	0	3	16	0	0	0	0	13	0	1	0	2	2	2	2	1	16	1	0	0	40	17	21	24	29	32	26	2	2	2	0	2	0	0	0	2	0	2	0.923077	2	2	0	0	0	3.1159	9.708833	72.6154	0.389796
121268-17-5	12	0	10	14	0	0	0	0	4	2	0	7	1	0	5	5	5	11	2	0	0	26	13	21	23	19	9	6	6	8	0	0	0	0	0	0	0	0	0	1	8	6	2	2	0	-1.9052	3.629787	45.1076	2.729711
1212-72-2	17	0	1	12	0	0	0	0	11	0	0	0	1	1	3	1	1	6	0	6	0	29	12	16	16	17	18	13	1	1	0	0	0	1	0	1	0	0	0	0.454545	1	1	0	0	0	2.2271	4.959974	53.2847	-0.325065
121288-39-9	17	0	11	24	0	0	0	0	13	0	0	6	5	3	4	5	10	13	3	10	0	41	26	39	57	82	106	134	6	11	0	1	1	0	2	2	0	1	1	0.461538	11	6	4	0	0	-2.734	7.474756	82.2325	1.983148
1213-06-5	15	0	6	17	0	0	0	0	11	0	1	4	1	1	5	1	3	8	3	6	0	32	17	24	30	31	30	33	1	5	0	0	0	1	0	1	0	0	0	0.363636	5	1	0	0	0	1.4153	2.003074	63.5081	-0.140531
121-32-4	10	0	3	12	0	0	0	0	9	0	0	3	0	1	3	1	3	5	1	6	0	22	12	15	18	20	23	18	1	3	0	0	0	1	0	1	0	0	0	0.222222	3	1	0	0	0	1.6034	2.570892	44.6633	-0.163599
121-33-5	8	0	3	11	0	0	0	0	8	0	0	3	0	1	2	1	3	4	1	6	0	19	11	14	17	18	20	15	1	3	0	0	0	1	0	1	0	0	0	0.125	3	1	0	0	0	1.2133	1.472097	40.0463	-0.118562
121-39-1	12	0	3	14	0	0	0	0	11	0	0	3	0	2	3	0	3	8	1	6	0	26	15	20	25	31	35	32	0	3	0	1	1	1	0	1	0	1	1	0.363636	3	0	2	2	0	1.6896	2.854748	50.689	-0.765697
1214-39-7	11	0	5	17	0	0	0	0	12	0	0	0	5	3	3	2	4	4	0	15	0	28	19	25	33	42	48	48	2	5	0	2	2	1	0	1	0	0	0	0.083333	5	2	0	0	0	1.9166	3.673356	64.5684	0.468308
121-44-8	15	0	1	7	0	0	0	0	6	0	0	0	1	0	3	0	1	6	0	0	0	22	6	6	6	3	0	0	0	1	0	0	0	0	0	0	0	0	0	1	1	0	0	0	0	1.3481	1.817374	33.462	-0.802101
121-45-9	9	0	4	7	0	0	0	0	3	1	0	3	0	0	3	0	3	6	0	0	0	16	6	6	6	3	0	0	0	3	0	0	0	0	0	0	0	0	0	1	3	0	0	0	0	1.1525	1.328256	27.947	-0.401051
121-47-1	7	0	5	11	0	0	0	0	6	0	1	3	1	1	1	2	3	3	2	6	0	18	11	16	16	17	19	12	3	4	0	0	0	1	0	1	0	0	0	0	4	3	0	0	0	0.5155	0.26574	40.669	0.056889
121552-61-2	15	0	3	17	0	0	0	0	14	0	0	0	3	3	3	1	3	7	0	12	0	32	19	26	31	40	48	49	1	3	1	0	1	1	1	2	1	0	1	0.285714	3	1	0	0	0	3.40602	11.600972	68.4687	-0.313512
1215-83-4	22	1	3	17	0	1	0	0	14	0	0	1	1	1	5	1	2	11	0	6	0	39	17	24	25	27	31	23	1	2	0	0	0	1	0	1	0	0	0	0.571429	2	1	2	2	0	2.8312	8.015693	73.4978	-0.313512
121-60-8	8	1	6	14	0	1	0	0	8	0	1	3	1	1	2	1	3	5	3	6	0	22	14	20	20	22	24	25	1	4	0	0	0	1	0	1	0	0	0	0.125	4	1	0	0	1	1.5725	2.472756	53.7845	-0.026672
121-61-9	10	0	6	14	0	0	0	0	8	0	1	3	2	1	2	2	3	5	3	6	0	24	14	20	20	22	24	25	3	5	0	0	0	1	0	1	0	0	0	0.125	5	3	0	0	1	0.2924	0.085498	52.1189	-0.026672
1216-44-0	12	0	3	18	0	0	0	0	15	0	0	3	0	3	1	1	3	7	1	12	0	30	20	30	46	65	85	96	1	3	1	0	1	2	0	2	0	0	0	0.133333	3	1	0	0	0	2.0759	4.309361	66.8928	-0.334135
121-66-4	3	0	6	9	0	0	0	0	3	0	1	2	3	1	1	1	5	3	1	5	0	12	9	12	13	14	12	8	2	5	0	0	0	0	1	1	0	0	0	0	5	2	0	0	0	0.6335	0.401322	33.1808	-0.318081
1216920-18-1	19	2	9	27	1	1	0	0	18	0	0	0	7	4	4	2	7	13	0	17	0	46	30	42	54	69	92	97	2	7	0	1	1	1	2	3	0	1	1	0.333333	7	2	0	0	0	3.462	11.985444	103.9624	0.340591
121-69-7	11	0	1	9	0	0	0	0	8	0	0	0	1	1	1	0	1	3	0	6	0	20	9	11	12	12	12	7	0	1	0	0	0	1	0	1	0	0	0	0.25	1	0	0	0	0	1.7526	3.071607	40.769	-0.848216
121-72-2	13	0	1	10	0	0	0	0	9	0	0	0	1	1	1	0	1	4	0	6	0	23	10	13	14	15	16	10	0	1	0	0	0	1	0	1	0	0	0	0.333333	1	0	0	0	0	2.06102	4.247803	45.506	-0.864227
121-73-3	4	1	4	10	0	1	0	0	6	0	0	2	1	1	1	0	2	3	1	6	0	14	10	13	14	15	16	10	0	3	0	0	0	1	0	1	0	0	0	0	3	0	0	0	0	2.2482	5.054403	38.1064	-0.576152
121-75-5	19	0	9	19	0	0	0	0	10	1	2	6	0	0	9	0	8	15	3	0	0	38	18	23	25	25	26	24	0	6	0	0	0	0	0	0	0	0	0	0.8	6	0	1	1	0	2.1218	4.502035	77.565	-0.517304
121-79-9	12	0	5	15	0	0	0	0	10	0	0	5	0	1	3	3	5	8	1	6	0	27	15	20	24	26	30	28	3	5	0	0	0	1	0	1	0	0	0	0.3	5	3	0	0	0	1.3702	1.877448	52.0099	1.377719
121-81-3	5	0	8	15	0	0	0	0	7	0	0	5	3	1	3	1	5	6	3	6	0	20	15	21	24	27	36	34	2	8	0	0	0	1	0	1	0	0	0	0	8	2	0	0	1	0.6019	0.362284	48.2687	-0.455804
1218-35-5	24	0	2	18	0	0	0	0	16	0	0	0	2	2	2	1	2	12	1	6	0	42	19	28	33	40	47	47	1	2	0	1	1	1	0	1	0	0	0	0.5625	2	1	0	0	0	3.14514	9.891906	78.6247	-0.388671
121-86-8	6	1	4	11	0	1	0	0	7	0	0	2	1	1	1	0	2	4	1	6	0	17	11	15	17	17	20	16	0	3	0	0	0	1	0	1	0	0	0	0.142857	3	0	0	0	0	2.55662	6.536306	42.8434	-0.614081
121-87-9	5	1	5	11	0	1	0	0	6	0	0	2	2	1	1	1	3	4	1	6	0	16	11	15	17	17	20	16	2	4	0	0	0	1	0	1	0	0	0	0	4	2	0	0	0	1.8304	3.350364	42.5188	-0.526355
121-88-0	6	0	5	11	0	0	0	0	6	0	0	3	2	1	1	2	4	4	1	6	0	17	11	15	17	17	20	16	3	5	0	0	0	1	0	1	0	0	0	0	5	3	0	0	0	0.8826	0.778983	39.1736	0.056889
121-89-1	7	0	4	12	0	0	0	0	8	0	0	3	1	1	2	0	3	4	2	6	0	19	12	16	18	19	22	18	0	4	0	0	0	1	0	1	0	0	0	0.125	4	0	0	0	0	1.7974	3.230647	43.1009	-0.645862
121-90-4	4	1	5	12	0	1	0	0	7	0	0	3	1	1	2	0	3	4	2	6	0	16	12	16	18	19	22	18	0	4	0	0	0	1	0	1	0	0	0	0	4	0	0	0	0	1.9738	3.895886	43.2799	-0.56513
121-91-5	6	0	4	12	0	0	0	0	8	0	0	4	0	1	2	2	2	4	2	6	0	18	12	16	18	19	22	18	2	4	0	0	0	1	0	1	0	0	0	0	4	2	0	0	0	1.083	1.172889	40.3606	0.670937
121-92-6	5	0	5	12	0	0	0	0	7	0	0	4	1	1	2	1	3	4	2	6	0	17	12	16	18	19	22	18	1	5	0	0	0	1	0	1	0	0	0	0	5	1	0	0	0	1.293	1.671849	40.0557	-0.002133
1219-38-1	22	0	3	18	0	0	0	0	15	0	0	3	0	1	8	1	3	11	1	6	0	40	18	21	23	24	27	25	1	3	0	0	0	1	0	1	0	0	0	0.533333	3	1	0	0	0	3.9095	15.28419	71.7653	-0.334135
121-98-2	10	0	3	12	0	0	0	0	9	0	0	3	0	1	2	0	3	5	1	6	0	22	12	15	18	18	20	19	0	3	0	0	0	1	0	1	0	0	0	0.222222	3	0	0	0	0	1.4818	2.195731	44.3335	-0.726595
122-00-9	10	0	1	10	0	0	0	0	9	0	0	1	0	1	1	0	1	3	1	6	0	20	10	13	14	14	16	13	0	1	0	0	0	1	0	1	0	0	0	0.222222	1	0	0	0	0	2.19762	4.829534	41.1835	-0.864227
122-01-0	4	2	3	10	0	2	0	0	7	0	0	1	0	1	1	0	1	3	1	6	0	14	10	13	14	14	16	13	0	1	0	0	0	1	0	1	0	0	0	0	1	0	0	0	0	2.719	7.392961	41.6355	-0.672177
122-03-2	12	0	1	11	0	0	0	0	10	0	0	1	0	1	2	0	1	4	1	6	0	23	11	14	16	16	18	17	0	1	0	0	0	1	0	1	0	0	0	0.3	1	0	0	0	0	2.6225	6.877506	45.9185	-0.877258
122-04-3	4	1	5	12	0	1	0	0	7	0	0	3	1	1	2	0	3	4	2	6	0	16	12	16	18	18	20	21	0	4	0	0	0	1	0	1	0	0	0	0	4	0	0	0	0	1.9738	3.895886	43.2799	-0.56513
1220-83-3	12	0	8	19	0	0	0	0	11	0	1	3	4	2	4	2	6	6	2	12	0	31	20	28	33	39	46	47	3	7	0	0	0	1	1	2	0	0	0	0.090909	7	3	0	0	0	0.8682	0.753771	70.2469	-0.0941
122111-03-9	11	2	9	18	2	0	0	0	9	0	0	4	3	2	2	3	7	12	1	6	0	29	19	29	39	49	58	61	4	7	0	1	1	0	1	1	0	1	1	0.555556	7	4	3	0	0	-1.2886	1.66049	54.859	0.64702
122-11-2	14	0	9	21	0	0	0	0	12	0	1	4	4	2	5	2	7	8	2	12	0	35	22	31	37	45	54	58	3	8	0	0	0	1	1	2	0	0	0	0.166667	8	3	0	0	0	0.8768	0.768778	76.7989	-0.103663
1221445-34-6	63	0	3	34	0	0	0	0	31	0	0	2	1	0	28	2	2	32	1	0	0	97	33	34	34	34	33	31	2	3	0	0	0	0	0	0	0	0	0	0.967742	3	2	1	1	0	10.4862	109.96039	152.3276	0.030787
122-14-5	12	0	8	17	0	0	0	0	9	1	1	5	1	1	5	0	6	9	2	6	0	29	17	24	28	30	31	33	0	6	0	0	0	1	0	1	0	0	0	0.333333	6	0	0	0	0	2.79932	7.836192	66.7644	-0.518942
122-16-7	13	0	9	23	0	0	0	0	14	0	1	5	3	2	5	2	5	8	4	12	0	36	24	34	39	46	54	58	2	8	0	0	0	2	0	2	0	0	0	0.071429	8	2	0	0	1	2.354	5.541316	84.6506	0.449928
122-20-3	21	0	4	13	0	0	0	0	9	0	0	3	1	0	6	3	4	12	0	0	0	34	12	15	12	15	12	12	3	4	0	0	0	0	0	0	0	0	0	1	4	3	3	3	0	-0.5692	0.323989	51.4824	1.463323
1222-57-7	12	0	5	19	0	0	0	0	14	0	1	2	2	3	2	0	4	3	2	16	0	31	21	31	39	49	61	72	0	4	0	0	0	1	2	3	0	0	0	0.071429	4	0	0	0	0	2.4048	5.783063	73.7378	-0.724226
1222-98-6	11	0	4	19	0	0	0	0	15	0	0	3	1	2	4	0	3	5	3	12	0	30	20	26	31	34	40	38	0	4	0	0	0	2	0	2	0	0	0	0	4	0	0	0	0	3.4909	12.186383	72.9029	-0.775956
155141-29-0	19	0	7	25	0	0	0	0	18	0	1	3	3	3	7	1	6	13	2	12	0	44	27	36	44	53	60	57	1	6	0	1	1	1	1	2	0	1	1	0.277778	6	1	1	1	2	2.4909	6.204583	98.0657	-0.277331
122341-38-2	32	0	8	52	0	0	0	0	44	0	0	4	4	9	4	6	6	13	1	46	0	84	60	88	124	180	232	304	6	8	0	2	2	4	3	7	0	0	0	0.045455	8	6	0	0	0	9.7608	95.273217	205.7406	2.596953
122-34-9	12	1	6	13	0	1	0	0	7	0	0	0	5	1	4	2	5	7	0	6	0	25	13	16	18	23	24	23	2	5	0	0	0	0	1	1	0	0	0	0.571429	5	2	0	0	0	1.3886	1.92821	53.1644	0.754101
122-37-2	11	0	2	14	0	0	0	0	12	0	0	1	1	2	2	2	2	3	0	12	0	25	15	19	22	26	32	26	2	2	0	0	0	2	0	2	0	0	0	0	2	2	0	0	0	3.1358	9.833242	57.8315	0.407602
122-39-4	11	0	1	13	0	0	0	0	12	0	0	0	1	2	2	1	1	2	0	12	0	24	14	17	20	24	28	22	1	1	0	0	0	2	0	2	0	0	0	0	1	1	0	0	0	3.4302	11.766272	56.1667	-0.351653
122-40-7	18	0	1	15	0	0	0	0	14	0	0	1	0	1	6	0	1	7	2	6	0	33	15	17	19	21	23	19	0	1	0	0	0	1	0	1	0	0	0	0.357143	1	0	0	0	0	3.8492	14.816341	64.625	-0.911608
122-42-9	13	0	3	13	0	0	0	0	10	0	0	2	1	1	2	1	2	6	1	6	0	26	13	16	16	19	18	15	1	3	0	0	0	1	0	1	0	0	0	0.3	3	1	0	0	1	2.6435	6.988092	51.6817	-0.202127
122454-29-9	5	5	7	19	3	1	1	0	12	0	0	0	2	2	1	1	1	8	0	11	1	24	20	30	38	49	59	68	1	2	0	0	0	1	1	2	0	0	0	0.083333	2	1	0	0	0	4.98808	24.880942	68.6557	-0.145831
122-46-3	10	0	2	11	0	0	0	0	9	0	0	2	0	1	1	0	2	4	1	6	0	21	11	14	14	17	17	14	0	2	0	0	0	1	0	1	0	0	0	0.222222	2	0	0	0	0	1.92032	3.687629	42.488	-0.789532
1224-92-6	32	0	1	20	0	0	0	0	19	0	0	1	0	4	0	1	1	23	0	0	0	52	23	37	54	75	101	124	1	1	4	0	4	0	0	0	4	0	4	1	1	1	7	0	0	4.7801	22.849356	82.3508	-0.468052
122-51-0	16	0	3	10	0	0	0	0	7	0	0	3	0	0	6	0	3	9	0	0	0	26	9	9	9	9	6	3	0	3	0	0	0	0	0	0	0	0	0	1	3	0	0	0	0	1.3795	1.90302	38.666	-0.672177
1225-20-3	8	3	9	20	0	0	0	3	11	0	0	4	2	1	3	2	4	11	3	6	0	28	20	29	38	50	56	59	2	6	0	0	0	1	0	1	0	0	0	0.181818	6	2	0	0	2	1.1819	1.396888	96.6174	0.557459
122-52-1	15	0	4	10	0	0	0	0	6	1	0	3	0	0	6	0	3	9	0	0	0	25	9	9	9	9	6	3	0	3	0	0	0	0	0	0	0	0	0	1	3	0	0	0	0	2.3228	5.3954	41.798	-0.576152
1225-55-4	21	0	1	20	0	0	0	0	19	0	0	0	1	3	4	1	1	9	1	12	0	41	22	29	40	54	71	81	1	1	1	0	1	2	0	2	0	0	0	0.263158	1	1	0	0	0	4.3019	18.506344	86.8157	-0.468052
122-57-6	10	0	1	11	0	0	0	0	10	0	0	1	0	1	2	0	1	3	2	6	0	21	11	13	13	14	16	11	0	1	0	0	0	1	0	1	0	0	0	0.1	1	0	0	0	0	2.2888	5.238605	46.157	-0.877258
122-59-8	8	0	3	11	0	0	0	0	8	0	0	3	0	1	3	1	2	4	1	6	0	19	11	13	13	14	16	11	1	3	0	0	0	1	0	1	0	0	0	0.125	3	1	0	0	0	1.15	1.3225	39.5728	-0.118562
122-60-1	10	0	2	11	0	0	0	0	9	0	0	2	0	2	3	0	2	6	0	6	0	21	12	15	16	17	19	16	0	2	0	1	1	1	0	1	0	1	1	0.333333	2	0	1	1	0	1.4642	2.143882	41.677	-0.789532
122-62-3	50	0	4	30	0	0	0	0	26	0	0	4	0	0	21	0	4	27	2	0	0	80	29	32	33	32	33	30	0	4	0	0	0	0	0	0	0	0	0	0.923077	4	0	2	2	0	7.6264	58.161977	125.466	-0.858391
122-63-4	12	0	2	12	0	0	0	0	10	0	0	2	0	1	3	0	2	5	1	6	0	24	12	14	15	15	17	13	0	2	0	0	0	1	0	1	0	0	0	0.3	2	0	0	0	0	2.1398	4.578744	46.529	-0.807328
122-66-7	12	0	2	14	0	0	0	0	12	0	0	0	2	2	3	2	2	3	0	12	0	26	15	18	21	24	28	22	2	2	0	0	0	2	0	2	0	0	0	0	2	2	0	0	0	3.1256	9.769375	60.1294	0.407602
122-67-8	16	0	2	15	0	0	0	0	13	0	0	2	0	1	4	0	2	7	2	6	0	31	15	18	18	19	22	16	0	2	0	0	0	1	0	1	0	0	0	0.307692	2	0	0	0	0	2.899	8.404201	61.273	-0.846493
122-69-0	16	0	2	20	0	0	0	0	18	0	0	2	0	2	5	0	2	6	3	12	0	36	21	25	28	31	35	28	0	2	0	0	0	2	0	2	0	0	0	0.055556	2	0	0	0	0	3.9564	15.653101	81.911	-0.885577
122-70-3	14	0	2	13	0	0	0	0	11	0	0	2	0	1	4	0	2	6	1	6	0	27	13	15	16	16	17	14	0	2	0	0	0	1	0	1	0	0	0	0.363636	2	0	0	0	0	2.1823	4.762433	51.396	-0.822393
122-72-5	14	0	2	13	0	0	0	0	11	0	0	2	0	1	4	0	2	6	1	6	0	27	13	15	15	16	17	13	0	2	0	0	0	1	0	1	0	0	0	0.363636	2	0	0	0	0	2.1823	4.762433	51.396	-0.822393
122-73-6	18	0	1	13	0	0	0	0	12	0	0	1	0	1	5	0	1	7	0	6	0	31	13	15	15	16	17	13	0	1	0	0	0	1	0	1	0	0	0	0.5	1	0	0	0	0	3.2493	10.55795	55.553	-0.897156
122-78-1	8	0	1	9	0	0	0	0	8	0	0	1	0	1	2	0	1	2	1	6	0	17	9	10	11	12	12	7	0	1	0	0	0	1	0	1	0	0	0	0.125	1	0	0	0	0	1.428	2.039184	36.21	-0.848216
122795-43-1	26	0	13	29	0	0	0	0	16	0	0	8	5	0	16	2	11	23	5	0	0	55	28	35	34	39	40	41	2	13	0	0	0	0	0	0	0	0	0	0.6875	13	2	0	0	2	-7.3659	54.256483	92.4744	0.432736
122-80-5	10	0	3	11	0	0	0	0	8	0	0	1	2	1	1	2	2	4	1	6	0	21	11	14	14	16	18	13	3	3	0	0	0	1	0	1	0	0	0	0.125	3	3	0	0	1	1.2272	1.50602	45.1581	-0.118562
122-82-7	15	0	4	16	0	0	0	0	12	0	0	3	1	1	5	1	3	8	2	6	0	31	16	20	21	25	26	25	1	4	0	0	0	1	0	1	0	0	0	0.333333	4	1	0	0	1	2.0029	4.011608	61.5387	-0.22936
122836-35-5	10	4	12	23	2	2	0	0	11	0	1	3	4	2	4	1	6	10	3	11	0	33	24	37	45	61	71	80	1	7	0	0	0	1	1	2	0	0	0	0.272727	7	1	0	0	0	2.41582	5.836186	82.3005	-0.026165
122852-69-1	18	0	5	22	0	0	0	0	17	0	0	1	4	4	2	1	3	9	1	15	0	40	25	37	54	75	96	114	1	5	0	1	1	1	2	3	0	0	0	0.294118	5	1	0	0	1	2.40832	5.800005	84.6882	-0.309594
122-88-3	7	1	4	12	0	1	0	0	8	0	0	3	0	1	3	1	2	5	1	6	0	19	12	15	15	16	20	15	1	3	0	0	0	1	0	1	0	0	0	0.125	3	1	0	0	0	1.8034	3.252252	44.5828	-0.082866
122892-31-3	26	0	6	26	0	0	0	0	20	0	0	4	2	2	9	1	5	14	1	12	0	52	27	35	42	48	58	60	1	6	0	0	0	2	0	2	0	0	0	0.35	6	1	0	0	1	2.5742	6.626506	101.2072	-0.331714
122-91-8	10	0	3	12	0	0	0	0	9	0	0	3	0	1	4	0	3	5	1	6	0	22	12	14	16	17	20	17	0	3	0	0	0	1	0	1	0	0	0	0.222222	3	0	0	0	0	1.3682	1.871971	43.847	-0.726595
1229-29-4	21	0	2	21	0	0	0	0	19	0	0	1	1	3	3	0	2	10	1	12	0	42	23	31	41	55	72	83	0	2	0	1	1	2	0	2	0	0	0	0.263158	2	0	0	0	0	3.9624	15.700614	87.466	-0.891145
122931-48-0	17	0	14	28	0	0	0	0	14	0	2	7	5	2	7	2	10	12	5	12	0	45	29	42	51	64	74	70	2	12	0	0	0	0	2	2	0	0	0	0.285714	12	2	0	0	2	0.1928	0.037172	96.44	0.494386
122-96-3	18	0	4	12	0	0	0	0	8	0	0	2	2	1	4	2	4	12	0	0	0	30	12	14	16	18	20	17	2	4	0	1	1	0	0	0	0	1	1	1	4	2	0	0	0	-1.4114	1.99205	47.0516	0.670937
122-97-4	12	0	1	10	0	0	0	0	9	0	0	1	0	1	3	1	1	4	0	6	0	22	10	11	12	13	14	9	1	1	0	0	0	1	0	1	0	0	0	0.333333	1	1	0	0	0	1.6115	2.596932	41.8488	-0.257191
122-99-6	10	0	2	10	0	0	0	0	8	0	0	2	0	1	3	1	2	4	0	6	0	20	10	11	12	13	14	9	1	2	0	0	0	1	0	1	0	0	0	0.25	2	1	0	0	0	1.0577	1.118729	39.0228	-0.161166
123-00-2	16	0	3	10	0	0	0	0	7	0	0	1	2	1	3	1	3	10	0	0	0	26	10	11	12	13	14	9	2	3	0	1	1	0	0	0	0	1	1	1	3	2	0	0	0	-0.3326	0.110623	40.9304	-0.672177
123-01-3	30	0	0	18	0	0	0	0	18	0	0	0	0	1	11	0	0	12	0	6	0	48	18	19	20	21	22	18	0	0	0	0	0	1	0	1	0	0	0	0.666667	0	0	0	0	0	6.15	37.8225	81.99	-0.981638
123013-22-9	35	1	7	33	1	0	0	0	26	0	0	6	0	4	5	1	6	31	5	0	0	68	36	59	92	132	181	233	1	6	4	0	4	0	0	0	3	0	3	0.730769	6	1	8	1	0	3.5107	12.325014	118.8988	-0.382129
123-02-4	32	0	0	19	0	0	0	0	19	0	0	0	0	1	12	0	0	13	0	6	0	51	19	20	21	22	23	19	0	0	0	0	0	1	0	1	0	0	0	0.684211	0	0	0	0	0	6.5401	42.772908	86.607	-0.982878
123040-69-7	20	1	7	24	0	1	0	0	17	0	0	3	3	5	2	1	4	19	2	6	0	44	27	40	55	74	101	106	1	6	0	4	4	1	0	1	0	3	3	0.529412	6	1	1	1	2	1.5192	2.307969	90.7752	-0.259701
123-05-7	16	0	1	9	0	0	0	0	8	0	0	1	0	0	5	0	1	7	1	0	0	25	8	8	8	6	4	2	0	1	0	0	0	0	0	0	0	0	0	0.875	1	0	1	1	0	2.4017	5.768163	39.37	-0.848216
123-07-9	10	0	1	9	0	0	0	0	8	0	0	1	0	1	1	1	1	3	0	6	0	19	9	11	12	12	14	9	1	1	0	0	0	1	0	1	0	0	0	0.25	1	1	0	0	0	1.9546	3.820461	37.4848	-0.212708
123-09-1	7	1	2	9	0	1	0	0	7	0	1	0	0	1	1	0	1	3	0	6	0	16	9	11	12	12	14	9	0	0	0	0	0	1	0	1	0	0	0	0.142857	0	0	0	0	0	3.0619	9.375232	43.233	-0.742189
123-11-5	8	0	2	10	0	0	0	0	8	0	0	2	0	1	2	0	2	3	1	6	0	18	10	12	14	14	16	13	0	2	0	0	0	1	0	1	0	0	0	0.125	2	0	0	0	0	1.5077	2.273159	38.3815	-0.768202
123122-55-4	41	0	8	37	0	0	0	0	29	0	0	7	1	4	12	2	6	31	3	6	0	78	40	55	71	88	105	117	2	8	3	0	3	1	0	1	2	0	2	0.689655	8	2	1	0	1	4.07	16.5649	137.3295	0.135296
123-15-9	12	0	1	7	0	0	0	0	6	0	0	1	0	0	3	0	1	5	1	0	0	19	6	6	5	3	1	0	0	1	0	0	0	0	0	0	0	0	0	0.833333	1	0	1	1	0	1.6215	2.629262	30.136	-0.802101
123-17-1	26	0	1	13	0	0	0	0	12	0	0	1	0	0	6	1	1	12	0	0	0	39	12	15	12	14	8	9	1	1	0	0	0	0	0	0	0	0	0	1	1	1	2	2	0	3.4657	12.011076	58.6978	-0.351653
123-18-2	24	0	1	13	0	0	0	0	12	0	0	1	0	0	6	0	1	11	1	0	0	37	12	15	12	14	8	9	0	1	0	0	0	0	0	0	0	0	0	0.916667	1	0	1	1	0	3.6739	13.497541	57.698	-0.897156
123-25-1	14	0	4	12	0	0	0	0	8	0	0	4	0	0	5	0	4	9	2	0	0	26	11	12	11	10	8	6	0	4	0	0	0	0	0	0	0	0	0	0.75	4	0	0	0	0	0.8928	0.797092	42.5	-0.645862
123258-84-4	20	0	6	22	0	0	0	0	16	0	0	2	4	4	1	2	4	13	2	10	0	42	25	37	52	72	86	98	2	6	0	2	2	1	1	2	0	2	2	0.5	6	2	3	0	1	1.5125	2.287656	84.0834	0.348386
123-29-5	22	0	2	13	0	0	0	0	11	0	0	2	0	0	8	0	2	11	1	0	0	35	12	12	11	10	8	7	0	2	0	0	0	0	0	0	0	0	0	0.909091	2	0	0	0	0	3.3001	10.89066	54.626	-0.822393
123-30-8	7	0	2	8	0	0	0	0	6	0	0	1	1	1	0	2	2	2	0	6	0	15	8	10	10	10	12	5	3	2	0	0	0	1	0	1	0	0	0	0	2	3	0	0	0	0.9744	0.949455	32.5192	-0.039433
123312-89-0	11	0	6	16	0	0	0	0	10	0	0	1	5	2	2	1	4	8	3	6	0	27	17	22	26	30	36	30	1	6	0	1	1	0	1	1	0	0	0	0.2	6	1	0	0	2	0.8166	0.666836	60.1777	-0.107035
123318-82-1	11	2	10	20	1	1	0	0	10	0	0	3	5	3	2	3	8	12	0	10	0	31	22	33	47	64	78	95	4	8	0	1	1	0	2	2	0	1	1	0.5	8	4	4	0	0	-0.3494	0.12208	66.644	0.606658
123-31-9	6	0	2	8	0	0	0	0	6	0	0	2	0	1	0	2	2	2	0	6	0	14	8	10	10	10	12	5	2	2	0	0	0	1	0	1	0	0	0	0	2	2	0	0	0	1.0978	1.205165	29.7716	0.845971
123-33-1	4	0	4	8	0	0	0	0	4	0	0	2	2	1	0	2	2	0	2	6	0	12	8	10	10	10	12	5	2	4	0	0	0	0	1	1	0	0	0	0	4	2	0	0	0	-0.9368	0.877594	27.6834	1.08257
123-34-2	12	0	3	9	0	0	0	0	6	0	0	3	0	0	5	2	3	7	1	0	0	21	8	8	7	5	4	3	2	3	0	0	0	0	0	0	0	0	0	0.666667	3	2	1	1	0	-0.4578	0.209581	34.1086	0.842504
123343-16-8	10	1	8	21	0	1	0	0	13	0	1	4	2	2	5	0	7	9	1	12	0	31	22	30	38	49	55	57	0	6	0	0	0	1	1	2	0	0	0	0.153846	6	0	0	0	0	1.6619	2.761912	75.0415	-0.609731
123-35-3	16	0	0	10	0	0	0	0	10	0	0	0	0	0	4	0	0	6	3	0	0	26	9	10	8	6	5	5	0	0	0	0	0	0	0	0	0	0	0	0.4	0	0	0	0	0	3.475	12.075625	48.002	-0.960253
123-38-6	6	0	1	4	0	0	0	0	3	0	0	1	0	0	1	0	1	2	1	0	0	10	3	2	1	0	0	0	0	1	0	0	0	0	0	0	0	0	0	0.666667	1	0	0	0	0	0.5953	0.354382	16.355	-0.646015
67-48-1	14	0	2	7	0	0	0	0	5	0	0	1	1	0	2	1	1	6	0	0	0	21	6	8	4	3	0	0	1	2	0	0	0	0	0	0	0	0	0	1	2	1	0	0	0	-0.3151	0.099288	29.9852	0.045868
123-42-2	12	0	2	8	0	0	0	0	6	0	0	2	0	0	2	1	2	6	1	0	0	20	7	10	5	6	0	0	1	2	0	0	0	0	0	0	0	0	0	0.833333	2	1	0	0	0	0.7364	0.542285	31.5958	-0.039433
123447-62-1	20	1	11	32	1	0	0	0	21	0	1	6	3	5	4	1	9	17	3	16	0	52	36	55	78	109	145	180	1	9	0	2	2	1	2	3	0	1	1	0.380952	9	1	1	1	0	2.63982	6.96865	115.1643	-0.2478
123-51-3	12	0	1	6	0	0	0	0	5	0	0	1	0	0	2	1	1	5	0	0	0	18	5	5	3	2	0	0	1	1	0	0	0	0	0	0	0	0	0	1	1	1	0	0	0	1.0248	1.050215	26.5408	0.004464
123-54-6	8	0	2	7	0	0	0	0	5	0	0	2	0	0	2	0	2	4	2	0	0	15	6	7	4	4	0	0	0	2	0	0	0	0	0	0	0	0	0	0.6	2	0	0	0	0	0.5545	0.30747	25.979	-0.668418
123548-56-1	14	1	10	25	0	1	0	0	15	0	0	6	3	1	6	2	7	14	4	6	1	39	25	33	36	43	54	53	2	9	0	0	0	1	0	1	0	0	0	0.266667	9	2	0	0	2	1.21488	1.475933	86.6924	0.430841
123-56-8	5	0	3	7	0	0	0	0	4	0	0	2	1	1	0	1	2	5	2	0	0	12	7	9	9	10	6	2	1	3	0	1	1	0	0	0	0	1	1	0.5	3	1	0	0	2	-0.577	0.332929	22.3837	0.179551
1235-82-1	29	0	2	23	0	0	0	0	21	0	0	1	1	4	5	1	2	19	1	6	0	52	26	37	51	68	84	91	1	2	2	1	3	1	0	1	1	1	2	0.619048	2	1	4	4	0	3.9624	15.700614	94.0908	-0.455125
123-62-6	10	0	3	9	0	0	0	0	6	0	0	3	0	0	2	0	3	6	2	0	0	19	8	9	8	6	4	1	0	3	0	0	0	0	0	0	0	0	0	0.666667	3	0	0	0	0	0.8762	0.767726	31.681	-0.636162
123-63-7	12	0	3	9	0	0	0	0	6	0	0	3	0	1	0	0	3	9	0	0	0	21	9	12	12	15	12	10	0	3	0	1	1	0	0	0	0	1	1	1	3	0	0	0	0	1.0878	1.183309	31.641	-0.636162
123-66-0	16	0	2	10	0	0	0	0	8	0	0	2	0	0	5	0	2	8	1	0	0	26	9	9	8	7	5	4	0	2	0	0	0	0	0	0	0	0	0	0.875	2	0	0	0	0	2.1298	4.536048	40.775	-0.768202
123-72-8	8	0	1	5	0	0	0	0	4	0	0	1	0	0	2	0	1	3	1	0	0	13	4	3	2	1	0	0	0	1	0	0	0	0	0	0	0	0	0	0.75	1	0	0	0	0	0.9854	0.971013	20.972	-0.718596
123-76-2	8	0	3	8	0	0	0	0	5	0	0	3	0	0	3	1	2	5	2	0	0	16	7	8	5	4	4	0	1	3	0	0	0	0	0	0	0	0	0	0.6	3	1	0	0	0	0.4402	0.193776	27.5508	0.078866
123-77-3	4	0	6	8	0	0	0	0	2	0	0	2	4	0	0	2	2	4	3	0	0	12	7	8	5	4	4	0	4	6	0	0	0	0	0	0	0	0	0	0	6	4	0	0	4	-0.404	0.163216	24.0228	-0.236599
123-81-9	10	0	6	12	0	0	0	0	6	0	2	4	0	0	5	2	6	9	2	0	0	22	11	12	11	8	7	6	0	4	0	0	0	0	0	0	0	0	0	0.666667	4	0	0	0	0	-0.0676	0.00457	49.624	0.832403
123-86-4	12	0	2	8	0	0	0	0	6	0	0	2	0	0	3	0	2	6	1	0	0	20	7	7	5	4	3	2	0	2	0	0	0	0	0	0	0	0	0	0.833333	2	0	0	0	0	1.3496	1.82142	31.541	-0.709796
123-91-1	8	0	2	6	0	0	0	0	4	0	0	2	0	1	0	0	2	6	0	0	0	14	6	6	6	6	6	1	0	2	0	1	1	0	0	0	0	1	1	1	2	0	0	0	0	0.0332	0.001102	21.638	-0.613855
123-92-2	14	0	2	9	0	0	0	0	7	0	0	2	0	0	3	0	2	7	1	0	0	23	8	9	6	5	4	4	0	2	0	0	0	0	0	0	0	0	0	0.857143	2	0	0	0	0	1.5956	2.545939	36.088	-0.742189
1239-29-8	30	0	4	24	0	0	0	0	20	0	0	2	2	5	0	1	4	23	0	5	0	54	28	47	71	98	133	178	1	4	4	0	4	0	1	1	3	0	3	0.9	4	1	7	0	0	3.778	14.273284	90.2058	-0.383116
123-94-4	42	0	4	25	0	0	0	0	21	0	0	4	0	0	19	2	4	23	1	0	0	67	24	25	24	22	22	20	2	4	0	0	0	0	0	0	0	0	0	0.952381	4	2	1	1	0	5.1443	26.463822	103.5976	0.19373
1239-45-8	20	0	3	24	0	0	0	0	21	0	0	0	3	4	2	2	2	5	0	22	0	44	27	39	56	82	118	142	4	3	0	0	0	3	1	4	0	0	0	0.095238	3	4	0	0	0	4.1318	17.071771	101.5838	-0.863903
123-96-6	18	0	1	9	0	0	0	0	8	0	0	1	0	0	5	1	1	8	0	0	0	27	8	8	6	5	4	3	1	1	0	0	0	0	0	0	0	0	0	1	1	1	1	1	0	2.3376	5.464374	40.4398	-0.212708
123-99-9	16	0	4	13	0	0	0	0	9	0	0	4	0	0	8	2	2	10	2	0	0	29	12	13	10	9	8	7	2	4	0	0	0	0	0	0	0	0	0	0.777778	4	2	0	0	0	1.8863	3.558128	47.5906	0.604575
124-02-7	11	0	1	7	0	0	0	0	6	0	0	0	1	0	4	1	1	4	2	0	0	18	6	5	4	3	2	1	1	1	0	0	0	0	0	0	0	0	0	0.333333	1	1	0	0	0	0.948	0.898704	33.2637	-0.087816
124-04-9	10	0	4	10	0	0	0	0	6	0	0	4	0	0	5	2	2	7	2	0	0	20	9	10	7	6	5	4	2	4	0	0	0	0	0	0	0	0	0	0.666667	4	2	0	0	0	0.716	0.512656	33.7396	0.839199
124-05-0	4	2	6	10	0	2	0	0	4	0	0	4	0	0	3	0	4	7	2	0	0	14	9	10	7	6	5	4	0	4	0	0	0	0	0	0	0	0	0	0.5	4	0	0	0	0	1.7372	3.017864	34.402	-0.384101
124-06-1	32	0	2	18	0	0	0	0	16	0	0	2	0	0	13	0	2	16	1	0	0	50	17	17	16	15	13	12	0	2	0	0	0	0	0	0	0	0	0	0.9375	2	0	0	0	0	5.2506	27.5688	77.711	-0.872567
124-07-2	16	0	2	10	0	0	0	0	8	0	0	2	0	0	6	1	1	8	1	0	0	26	9	9	7	6	5	4	1	2	0	0	0	0	0	0	0	0	0	0.875	2	1	0	0	0	2.4315	5.912192	41.0118	-0.161166
124-09-4	16	0	2	8	0	0	0	0	6	0	0	0	2	0	5	2	2	7	0	0	0	24	7	6	5	4	3	2	4	2	0	0	0	0	0	0	0	0	0	1	2	4	0	0	0	0.4642	0.215482	36.5768	-0.709796
124-10-7	30	0	2	17	0	0	0	0	15	0	0	2	0	0	12	0	2	15	1	0	0	47	16	16	15	13	12	11	0	2	0	0	0	0	0	0	0	0	0	0.933333	2	0	0	0	0	4.8605	23.62446	73.094	-0.864904
124-12-9	15	0	1	9	0	0	0	0	8	0	0	0	1	0	5	0	1	7	0	0	1	24	8	7	6	5	4	3	0	1	0	0	0	0	0	0	0	0	0	0.875	1	0	0	0	0	2.87048	8.239655	38.989	-0.848216
124-13-0	16	0	1	9	0	0	0	0	8	0	0	1	0	0	6	0	1	7	1	0	0	25	8	7	6	5	4	3	0	1	0	0	0	0	0	0	0	0	0	0.875	1	0	0	0	0	2.5458	6.481098	39.44	-0.848216
124-17-4	20	0	4	14	0	0	0	0	10	0	0	4	0	0	9	0	4	12	1	0	0	34	13	13	11	10	9	8	0	4	0	0	0	0	0	0	0	0	0	0.9	4	0	0	0	0	1.3828	1.912136	53.179	-0.696088
124-18-5	22	0	0	10	0	0	0	0	10	0	0	0	0	0	7	0	0	9	0	0	0	32	9	8	7	6	5	4	0	0	0	0	0	0	0	0	0	0	0	1	0	0	0	0	0	4.147	17.197609	48.284	-0.960253
1241-94-7	27	0	5	25	0	0	0	0	20	1	0	4	0	2	11	0	4	13	1	12	0	52	26	33	38	46	54	51	0	4	0	0	0	2	0	2	0	0	0	0.4	4	0	1	1	0	6.4855	42.06171	101.0045	-0.79037
124-19-6	18	0	1	10	0	0	0	0	9	0	0	1	0	0	7	0	1	8	1	0	0	28	9	8	7	6	5	4	0	1	0	0	0	0	0	0	0	0	0	0.888889	1	0	0	0	0	2.9359	8.619509	44.057	-0.864227
124-25-4	28	0	1	15	0	0	0	0	14	0	0	1	0	0	12	0	1	13	1	0	0	43	14	13	12	11	10	9	0	1	0	0	0	0	0	0	0	0	0	0.928571	1	0	0	0	0	4.8864	23.876905	67.142	-0.911608
142-59-6	6	0	6	10	0	0	0	0	4	0	4	0	2	0	3	2	4	7	2	0	0	16	9	10	7	6	5	4	2	2	0	0	0	0	0	0	0	0	0	0.5	2	2	0	0	0	-0.1708	0.029173	55.9314	1.03125
124-28-7	43	0	1	21	0	0	0	0	20	0	0	0	1	0	17	0	1	20	0	0	0	64	20	20	18	17	16	15	0	1	0	0	0	0	0	0	0	0	0	1	1	0	0	0	0	6.8095	46.36929	98.1	-0.938048
57-13-6	4	0	3	4	0	0	0	0	1	0	0	1	2	0	0	2	1	2	1	0	0	8	3	3	0	0	0	0	4	3	0	0	0	0	0	0	0	0	0	0	3	4	0	0	2	-0.9762	0.952966	13.7708	-0.215338
124-48-1	1	3	3	4	0	1	2	0	1	0	0	0	0	0	0	0	0	3	0	0	0	5	3	3	0	0	0	0	0	0	0	0	0	0	0	0	0	0	0	1	0	0	0	0	0	2.2986	5.283562	27.495	-0.215338
124-63-0	3	1	4	5	0	1	0	0	1	0	1	2	0	0	0	0	2	2	2	0	0	8	4	6	0	0	0	0	0	2	0	0	0	0	0	0	0	0	0	1	2	0	0	0	0	0.1848	0.034151	20.6968	-0.179649
55566-30-8	12	0	5	9	0	0	0	0	4	1	0	4	0	0	4	4	4	8	0	0	0	21	8	10	12	6	0	0	4	4	0	0	0	0	0	0	0	0	0	1	4	4	0	0	0	-1.1968	1.43233	35.2632	3.137638
124-68-5	11	0	2	6	0	0	0	0	4	0	0	1	1	0	1	2	2	5	0	0	0	17	5	7	3	0	0	0	3	2	0	0	0	0	0	0	0	0	0	1	2	3	0	0	0	-0.284	0.080656	25.3522	0.157927
1247-42-3	28	0	5	27	0	0	0	0	22	0	0	5	0	4	2	2	5	25	5	0	0	55	30	50	77	109	145	185	2	5	4	0	4	0	0	0	3	0	3	0.681818	5	2	7	0	0	2.0118	4.047339	98.5956	0.19406
124-76-5	18	0	1	11	0	0	0	0	10	0	0	1	0	2	0	1	1	12	0	0	0	29	12	21	31	36	37	38	1	1	2	0	2	0	0	0	2	0	2	1	1	1	3	0	0	2.1935	4.811442	45.2358	-0.294014
124832-27-5	20	0	10	23	0	0	0	0	13	0	0	4	6	2	7	3	9	12	2	10	0	43	24	33	41	49	54	59	5	10	0	0	0	0	2	2	0	0	0	0.538462	10	5	1	0	0	-0.7976	0.636166	82.2855	-0.111957
1248-42-6	25	0	5	27	0	0	0	0	22	0	0	4	1	3	7	0	5	15	2	12	0	52	29	38	49	59	71	69	0	5	0	1	1	2	0	2	0	1	1	0.363636	5	0	0	0	0	3.5689	12.737047	103.442	-0.805922
124858-35-1	21	1	7	26	1	0	0	0	19	0	0	4	2	4	2	2	5	16	2	11	0	47	29	44	63	90	129	162	2	6	0	2	2	1	1	2	0	1	1	0.473684	6	2	1	1	0	2.3071	5.32271	95.6111	0.289038
124-94-7	27	1	7	28	1	0	0	0	21	0	0	6	0	4	2	4	6	27	4	0	0	55	31	53	84	116	156	203	4	6	4	0	4	0	0	0	3	0	3	0.714286	6	4	8	0	0	0.6205	0.38502	96.7872	1.662327
125-04-2	33	0	8	33	0	0	0	0	25	0	0	8	0	4	6	2	8	31	5	0	0	66	36	57	81	111	149	189	2	8	4	0	4	0	0	0	3	0	3	0.76	8	2	7	0	0	0.8626	0.744079	113.2566	0.19189
125116-23-6	22	1	5	22	0	1	0	0	17	0	0	1	3	3	4	1	4	13	0	11	0	44	24	36	47	57	67	73	1	4	1	0	1	1	1	2	1	0	1	0.529412	4	1	2	2	0	3.3415	11.165622	86.6328	-0.309594
125-12-2	20	0	2	14	0	0	0	0	12	0	0	2	0	2	1	0	2	14	1	0	0	34	15	25	35	44	51	57	0	2	2	0	2	0	0	0	2	0	2	0.916667	2	0	3	0	0	2.7643	7.641354	54.783	-0.835305
125-13-3	15	0	4	24	0	0	0	0	20	0	0	3	1	4	2	3	3	8	1	18	0	39	27	40	59	85	113	133	3	4	0	1	1	3	0	3	0	0	0	0.05	4	3	0	0	1	3.3843	11.453486	91.1673	0.915482
125-31-5	22	0	6	29	0	0	0	0	23	0	1	5	0	4	2	2	5	12	2	18	0	51	32	51	73	107	153	187	2	5	0	1	1	3	0	3	0	0	0	0.217391	5	2	0	0	0	4.34228	18.855396	109.7564	0.193763
125-33-7	14	0	4	16	0	0	0	0	12	0	0	2	2	2	2	2	2	9	2	6	0	30	17	24	35	43	44	39	2	4	0	1	1	1	0	1	0	1	1	0.333333	4	2	0	0	2	0.5379	0.289336	59.5634	0.450958
125401-92-5	17	0	12	31	0	0	0	0	19	0	0	8	4	3	9	0	12	14	1	18	0	48	33	45	58	77	94	103	0	12	0	0	0	1	2	3	0	0	0	0.210526	12	0	0	0	0	1.2491	1.560251	101.1925	-0.607289
125-51-9	28	0	4	26	0	0	0	0	22	0	0	3	1	3	5	1	3	15	1	12	0	54	28	40	53	65	77	78	1	4	0	1	1	2	0	2	0	1	1	0.409091	4	1	2	2	0	3.0946	9.576549	101.4562	-0.407756
125-60-0	29	0	3	25	0	0	0	0	22	0	0	1	2	3	6	1	1	14	1	12	0	54	27	38	51	64	77	79	2	3	0	1	1	2	0	2	0	1	1	0.409091	3	2	0	0	1	3.4786	12.100658	102.1118	-0.869407
845835-03-2	16	0	1	11	0	0	0	0	10	0	0	0	1	1	3	0	0	5	0	6	0	27	11	13	14	16	17	13	0	1	0	0	0	0	1	1	0	0	0	0.5	1	0	0	0	0	2.08262	4.337306	46.282	-0.877258
94280-72-5	22	0	1	11	0	0	0	0	10	0	0	0	1	1	3	0	0	11	0	0	0	33	11	14	15	16	17	11	0	1	0	1	1	0	0	0	0	1	1	1	1	0	0	0	0	2.417	5.841889	49.5444	-0.877258
126-00-1	18	0	4	21	0	0	0	0	17	0	0	4	0	2	5	3	3	9	1	12	0	39	22	31	38	45	58	62	3	4	0	0	0	2	0	2	0	0	0	0.235294	4	3	0	0	0	3.2686	10.683746	79.5374	1.015105
1260-17-9	20	0	13	35	0	0	0	0	22	0	0	13	0	4	3	9	12	23	3	12	0	55	38	60	90	127	170	216	9	13	1	1	2	2	0	2	0	1	1	0.318182	13	9	5	0	0	-1.19408	1.425827	110.8247	5.818435
126-06-7	6	2	6	11	0	1	1	0	5	0	0	2	2	1	0	0	2	9	2	0	0	17	11	18	24	24	20	13	0	4	0	1	1	0	0	0	0	1	1	0.6	4	0	0	0	3	1.4929	2.22875	42.94	-0.438629
126-07-8	17	1	7	24	0	1	0	0	17	0	0	6	0	3	3	0	6	17	3	6	0	41	26	40	61	87	117	147	0	6	1	1	2	1	0	1	0	0	0	0.411765	6	0	2	0	0	2.8103	7.897786	86.1255	-0.69935
126-11-4	9	0	6	10	0	0	0	0	4	0	0	5	1	0	4	3	5	8	1	0	0	19	9	12	15	9	0	0	3	6	0	0	0	0	0	0	0	0	0	1	6	3	0	0	0	-2.0212	4.085249	30.9828	1.978485
126-14-7	38	0	19	47	0	0	0	0	28	0	0	19	0	2	13	0	19	40	8	0	0	85	48	68	80	116	165	202	0	19	0	2	2	0	0	0	0	2	2	0.714286	19	0	9	0	0	-0.8292	0.687573	145.019	-0.592505
126-27-2	41	0	6	34	0	0	0	0	28	0	0	3	3	2	12	1	4	21	2	12	0	75	35	49	57	65	68	68	1	6	0	0	0	2	0	2	0	0	0	0.5	6	1	0	0	2	3.2401	10.498248	137.5158	-0.421163
126-30-7	12	0	2	7	0	0	0	0	5	0	0	2	0	0	2	2	2	6	0	0	0	19	6	8	6	1	0	0	2	2	0	0	0	0	0	0	0	0	0	1	2	2	0	0	0	-0.0028	8e-06	27.9526	0.983888
126-33-0	8	0	3	7	0	0	0	0	4	0	1	2	0	1	0	0	2	5	2	0	0	15	7	10	9	9	5	2	0	2	0	1	1	0	0	0	0	1	1	1	2	0	0	0	0	0.195	0.038025	27.8878	-0.534734
126-58-9	22	0	7	17	0	0	0	0	10	0	0	7	0	0	10	6	7	16	0	0	0	39	16	21	26	19	12	15	6	7	0	0	0	0	0	0	0	0	0	1	7	6	0	0	0	-3.0704	9.427356	58.1998	4.170622
126-71-6	27	0	5	17	0	0	0	0	12	1	0	4	0	0	9	0	4	15	1	0	0	44	16	21	18	18	24	15	0	4	0	0	0	0	0	0	0	0	0	1	4	0	0	0	0	4.1123	16.911011	69.9765	-0.691923
126-75-0	19	0	6	14	0	0	0	0	8	1	2	3	0	0	9	0	5	12	1	0	0	33	13	15	15	15	11	9	0	3	0	0	0	0	0	0	0	0	0	1	3	0	0	0	0	3.6538	13.350254	66.3155	-0.55687
126-83-0	6	1	6	9	0	1	0	0	3	0	1	4	0	0	3	1	4	6	2	0	0	15	8	11	7	7	3	0	1	4	0	0	0	0	0	0	0	0	0	1	4	1	1	1	0	-0.8687	0.75464	31.291	0.317427
126833-17-8	17	2	5	19	0	2	0	0	14	0	0	2	1	2	2	2	2	13	1	6	0	36	20	29	37	40	47	45	2	3	1	0	1	1	0	1	1	0	1	0.5	3	2	0	0	1	4.6079	21.232742	77.9485	0.393174
126-85-2	11	2	4	9	0	2	0	0	5	0	0	1	1	0	4	0	1	8	0	0	0	20	8	10	8	7	2	1	0	2	0	0	0	0	0	0	0	0	0	1	2	0	0	0	0	1.4084	1.983591	40.7254	-0.530135
126-86-3	26	0	2	16	0	0	0	0	14	0	0	2	0	0	4	2	2	14	0	0	1	42	15	22	17	20	15	10	2	2	0	0	0	0	0	0	0	0	0	0.857143	2	2	2	2	0	2.584	6.677056	67.9336	0.328633
126-92-1	17	0	5	13	0	0	0	0	8	0	1	4	0	0	7	0	4	10	2	0	0	30	12	15	12	11	12	9	0	4	0	0	0	0	0	0	0	0	0	1	4	0	1	1	0	1.6796	2.821056	48.9552	-0.598104
126-98-7	5	0	1	5	0	0	0	0	4	0	0	0	1	0	0	0	1	2	1	0	1	10	4	4	2	0	0	0	0	1	0	0	0	0	0	0	0	0	0	0.25	1	0	0	0	0	1.08608	1.17957	20.427	-0.718596
127045-41-4	15	1	7	23	1	0	0	0	16	0	0	4	2	4	2	2	5	13	2	11	0	38	26	42	60	86	119	152	3	6	1	1	2	1	1	2	1	0	1	0.375	6	3	1	0	0	1.74	3.0276	80.4307	-0.240645
127-17-3	4	0	3	6	0	0	0	0	3	0	0	3	0	0	1	1	2	3	2	0	0	10	5	6	4	0	0	0	1	3	0	0	0	0	0	0	0	0	0	0.333333	3	1	0	0	0	-0.34	0.1156	18.3168	0.311391
127-18-4	0	4	4	6	0	4	0	0	2	0	0	0	0	0	0	0	0	4	1	0	0	6	5	6	4	0	0	0	0	0	0	0	0	0	0	0	0	0	0	0	0	0	0	0	0	3.0682	9.413851	30.438	-0.306927
127-19-5	9	0	2	6	0	0	0	0	4	0	0	1	1	0	0	0	1	4	1	0	0	15	5	6	4	0	0	0	0	2	0	0	0	0	0	0	0	0	0	0.75	2	0	0	0	1	0.0945	0.00893	24.368	-0.613855
127-20-8	3	2	4	7	0	2	0	0	3	0	0	2	0	0	1	0	2	5	1	0	0	10	6	9	6	0	0	0	0	2	0	0	0	0	0	0	0	0	0	0.666667	2	0	0	0	0	-0.0699	0.004886	25.118	-0.401051
127-25-3	32	0	2	23	0	0	0	0	21	0	0	2	0	3	2	0	2	22	3	0	0	55	25	39	56	74	95	115	0	2	3	0	3	0	0	0	1	0	1	0.761905	2	0	4	0	0	5.2946	28.032789	93.916	-0.900816
127254-12-0	18	3	9	28	2	1	0	0	19	0	0	3	3	5	3	2	5	19	2	11	0	46	32	52	74	103	136	181	3	6	2	1	3	1	1	2	2	1	3	0.473684	6	3	3	1	0	2.7026	7.304047	100.5407	-0.252455
127294-70-6	24	1	8	28	1	0	0	0	20	0	0	4	3	4	5	2	6	18	2	11	0	52	31	46	65	92	127	158	2	7	1	1	2	1	1	2	1	1	2	0.5	7	2	1	1	0	2.3705	5.61927	104.243	0.282333
127-31-1	29	1	6	27	1	0	0	0	21	0	0	5	0	4	2	3	5	27	3	0	0	56	30	51	80	109	147	191	3	5	4	0	4	0	0	0	3	0	3	0.809524	5	3	7	0	0	1.8737	3.510752	95.4914	0.908172
127-39-9	21	0	8	20	0	0	0	0	12	0	1	7	0	0	8	0	7	15	4	0	0	41	19	26	24	26	27	19	0	7	0	0	0	0	0	0	0	0	0	0.833333	7	0	1	1	0	0.6887	0.474308	69.6962	-0.590385
127-41-3	20	0	1	14	0	0	0	0	13	0	0	1	0	1	2	0	1	11	3	0	0	34	14	20	22	25	25	25	0	1	1	0	1	0	0	0	0	0	0	0.615385	1	0	1	1	0	3.5141	12.348899	60.083	-0.904914
127-47-9	32	0	2	24	0	0	0	0	22	0	0	2	0	1	6	0	2	18	6	0	0	56	24	32	34	37	37	40	0	2	1	0	1	0	0	0	0	0	0	0.5	2	0	0	0	0	6.0811	36.979777	102.759	-0.905041
127-48-0	9	0	4	10	0	0	0	0	6	0	0	3	1	1	0	0	3	8	2	0	0	19	10	16	19	20	16	9	0	4	0	1	1	0	0	0	0	1	1	0.666667	4	0	0	0	2	0.3736	0.139577	33.33	-0.576152
127-51-5	22	0	1	15	0	0	0	0	14	0	0	1	0	1	2	0	1	12	3	0	0	37	15	22	25	27	30	27	0	1	1	0	1	0	0	0	0	0	0	0.642857	1	0	1	1	0	3.9042	15.242778	64.7	-0.911608
127-63-9	10	0	3	15	0	0	0	0	12	0	1	2	0	2	2	0	2	2	2	12	0	25	16	22	28	32	36	30	0	2	0	0	0	2	0	2	0	0	0	0	2	0	0	0	0	2.5194	6.347376	58.3358	-0.781378
127-68-4	4	0	7	13	0	0	0	0	6	0	1	5	1	1	2	0	5	4	3	6	0	17	13	19	20	21	25	22	0	6	0	0	0	1	0	1	0	0	0	0	6	0	0	0	0	0.4989	0.248901	41.0596	-0.448578
127-69-5	13	0	7	18	0	0	0	0	11	0	1	3	3	2	3	2	5	6	2	11	0	31	19	28	34	39	44	46	3	6	0	0	0	1	1	2	0	0	0	0.181818	6	3	0	0	0	1.67444	2.803749	67.6399	-0.115993
12771-68-5	16	0	4	19	0	0	0	0	15	0	0	2	2	3	4	1	4	9	0	12	0	35	21	30	41	51	61	62	1	4	1	0	1	1	1	2	1	0	1	0.333333	4	1	1	1	0	2.1311	4.541587	70.7488	-0.301022
127-71-9	12	0	6	19	0	0	0	0	13	0	1	3	2	2	3	2	4	5	3	12	0	31	20	28	33	38	44	42	3	5	0	0	0	2	0	2	0	0	0	0	5	3	0	0	1	1.3875	1.925156	71.9484	-0.197561
127-77-5	12	0	5	17	0	0	0	0	12	0	1	2	2	2	3	2	3	4	2	12	0	29	18	25	29	34	40	38	3	4	0	0	0	2	0	2	0	0	0	0	4	3	0	0	0	2.0696	4.283244	68.1049	-0.198192
127-79-7	12	0	7	18	0	0	0	0	11	0	1	2	4	2	3	2	5	5	2	12	0	30	19	27	31	37	43	44	3	6	0	0	0	1	1	2	0	0	0	0.090909	6	3	0	0	0	1.16802	1.364271	68.4319	-0.115993
127-91-3	16	0	0	10	0	0	0	0	10	0	0	0	0	3	0	0	0	10	1	0	0	26	11	18	25	29	34	27	0	0	3	0	3	0	0	0	3	0	3	0.8	0	0	2	2	0	2.9987	8.992202	43.752	-0.960253
127985-21-1	14	1	7	22	0	0	0	1	15	0	0	3	3	3	2	0	5	11	2	11	0	36	24	35	50	69	88	109	0	6	0	1	1	1	1	2	0	0	0	0.266667	6	0	0	0	1	2.2392	5.014017	88.035	-0.672152
128-09-6	4	1	4	8	0	1	0	0	4	0	0	2	1	1	0	0	2	6	2	0	0	12	8	11	13	12	8	5	0	3	0	1	1	0	0	0	0	1	1	0.5	3	0	0	0	2	0.2892	0.083637	26.94	-0.473197
128312-51-6	28	0	6	29	0	0	0	0	23	0	1	3	2	3	9	2	4	17	3	11	0	57	31	43	55	62	65	68	2	5	1	0	1	1	1	2	1	0	1	0.434783	5	2	0	0	1	5.8006	33.64696	117.9735	0.193763
128-37-0	24	0	1	16	0	0	0	0	15	0	0	1	0	1	0	1	1	10	0	6	0	40	16	26	28	35	40	33	1	1	0	0	0	1	0	1	0	0	0	0.6	1	1	0	0	0	4.29562	18.452351	70.2438	-0.412848
128420-61-1	73	0	13	59	0	0	0	0	46	0	0	9	4	3	28	1	9	45	4	12	0	132	61	75	91	105	122	127	1	13	0	1	1	1	1	2	0	1	1	0.673913	13	1	1	0	4	9.3853	88.083856	227.2962	-0.435004
82385-42-0	4	0	5	12	0	0	0	0	7	0	1	3	1	2	0	0	3	4	3	6	0	16	13	20	26	35	38	33	0	4	0	1	1	1	0	1	0	0	0	0	4	0	0	0	1	0.9028	0.815048	41.3173	-0.56513
128-62-1	23	0	8	30	0	0	0	0	22	0	0	7	1	5	4	0	8	21	1	12	0	53	34	51	78	116	157	197	0	8	0	3	3	2	0	2	0	0	0	0.409091	8	0	2	0	0	2.8818	8.304771	105.8945	-0.726331
128794-94-5	31	0	8	31	0	0	0	0	23	0	0	7	1	3	9	1	8	24	3	6	0	62	33	45	59	75	89	96	1	8	0	2	2	1	0	1	0	1	1	0.565217	8	1	0	0	0	2.52402	6.370677	113.4283	-0.328687
128-95-0	10	0	4	18	0	0	0	0	14	0	0	2	2	3	0	2	4	6	2	12	0	28	20	30	44	62	82	87	4	4	1	0	1	2	0	2	0	0	0	0	4	4	0	0	0	1.6264	2.645177	68.5738	-0.763496
129-00-0	10	0	0	16	0	0	0	0	16	0	0	0	0	4	0	0	0	0	0	19	0	26	19	28	42	62	88	100	0	0	0	0	0	4	0	4	0	0	0	0	0	0	0	0	0	4.584	21.013056	70.146	-0.978602
2610-86-8	15	0	4	23	0	0	0	0	19	0	0	4	0	3	4	0	4	6	2	17	0	38	25	35	47	65	84	90	0	4	0	0	0	2	1	3	0	0	0	0.157895	4	0	1	1	0	2.9776	8.866102	85.513	-0.815024
129101-54-8	22	0	4	18	0	0	0	0	14	0	0	2	2	1	4	0	3	11	1	6	0	40	18	24	28	29	32	32	0	4	0	0	0	1	0	1	0	0	0	0.5	4	0	1	0	1	2.7597	7.615944	72.872	-0.763496
129-15-7	9	0	5	20	0	0	0	0	15	0	0	4	1	3	1	0	4	7	3	12	0	29	22	33	48	68	90	100	0	5	1	0	1	2	0	2	0	0	0	0.066667	5	0	0	0	0	2.67862	7.175005	71.1404	-0.737981
129-17-9	31	0	10	37	0	0	0	0	27	0	2	6	2	3	9	0	7	19	8	12	0	68	39	57	73	92	118	145	0	8	1	0	1	2	0	2	0	0	0	0.296296	8	0	0	0	0	3.7622	14.154149	143.0228	-0.72438
129-20-4	20	0	5	24	0	0	0	0	19	0	0	3	2	3	5	1	3	12	2	12	0	44	26	36	50	69	90	102	1	5	0	1	1	2	0	2	0	1	1	0.263158	5	1	1	1	2	3.4934	12.203844	92.5358	-0.341978
129298-91-5	28	1	8	27	0	1	0	0	19	0	0	6	1	3	6	1	6	26	3	0	0	55	29	44	57	78	99	111	1	7	1	2	3	0	0	0	1	2	3	0.789474	7	1	6	0	2	2.5544	6.524959	98.6617	-0.27229
129453-61-8	47	5	9	41	5	0	0	0	32	0	1	3	0	4	14	2	3	38	0	6	0	88	44	65	84	103	137	175	2	3	3	0	3	1	0	1	2	0	2	0.8125	3	2	7	1	0	8.6826	75.387543	152.652	0.11273
129618-40-2	14	0	5	20	0	0	0	0	15	0	0	1	4	4	1	1	4	10	1	12	0	34	23	34	48	68	93	110	1	5	1	1	2	0	2	2	1	0	1	0.266667	5	1	0	0	1	2.65122	7.028967	76.3252	-0.271257
129-73-7	26	0	2	25	0	0	0	0	23	0	0	0	2	3	5	0	2	9	0	18	0	51	27	37	48	60	76	85	0	2	0	0	0	3	0	3	0	0	0	0.217391	2	0	0	0	0	4.9988	24.988001	108.925	-0.908925
129-81-7	11	1	4	15	0	0	0	1	11	0	0	1	2	2	1	0	3	4	1	11	0	26	16	23	32	40	44	41	0	3	0	0	0	1	1	2	0	0	0	0.181818	3	0	0	0	0	2.08902	4.364005	68.464	-0.716263
13010-08-7	11	0	8	13	0	0	0	0	5	0	0	3	5	0	5	2	5	9	3	0	0	24	12	14	14	14	11	8	2	8	0	0	0	0	0	0	0	0	0	0.8	8	2	0	0	0	0.48597	0.236167	45.2658	0.903627
13010-47-4	16	1	6	15	0	1	0	0	9	0	0	2	3	1	4	1	3	13	2	0	0	31	15	18	21	23	23	18	1	5	1	0	1	0	0	0	1	0	1	0.888889	5	1	0	0	2	2.2509	5.066551	58.6257	-0.069367
13014-18-1	3	5	5	12	0	5	0	0	7	0	0	0	0	1	0	0	0	6	0	6	0	15	12	18	19	22	20	20	0	0	0	0	0	1	0	1	0	0	0	0.142857	0	0	0	0	0	4.8201	23.233364	55.699	-0.56513
13014-24-9	3	5	5	12	0	5	0	0	7	0	0	0	0	1	0	0	0	6	0	6	0	15	12	18	19	19	23	20	0	0	0	0	0	1	0	1	0	0	0	0.142857	0	0	0	0	0	4.8201	23.233364	55.699	-0.56513
130-14-3	7	0	4	14	0	0	0	0	10	0	1	3	0	2	1	0	3	2	2	11	0	21	15	22	27	35	42	37	0	3	0	0	0	2	0	2	0	0	0	0	3	0	0	0	0	1.7439	3.041187	51.9112	-0.696088
130-16-5	6	1	3	12	0	1	0	0	9	0	0	1	1	2	0	1	2	2	0	11	0	18	13	18	24	30	36	30	1	2	0	0	0	1	1	2	0	0	0	0	2	1	0	0	0	2.5938	6.727798	48.4178	-0.163599
130-17-6	12	0	7	21	0	0	0	0	14	0	2	3	2	3	2	2	5	5	2	16	0	33	23	35	45	62	77	90	3	5	0	0	0	2	1	3	0	0	0	0.071429	5	3	0	0	0	3.10062	9.613844	84.02	-0.197467
13019-22-2	20	0	1	11	0	0	0	0	10	0	0	1	0	0	8	1	1	9	1	0	0	31	10	9	8	7	6	5	1	1	0	0	0	0	0	0	0	0	0	0.8	1	1	0	0	0	2.8954	8.383341	49.6018	-0.294014
130-20-1	12	2	8	36	0	2	0	0	28	0	0	4	2	7	0	2	4	2	4	36	0	48	42	66	102	152	224	291	2	6	0	0	0	6	1	7	0	0	0	0	6	2	0	0	0	5.4474	29.674167	146.4654	0.148407
13020-57-0	10	0	2	15	0	0	0	0	13	0	0	2	0	2	2	1	2	3	1	12	0	25	16	21	26	31	36	31	1	2	0	0	0	2	0	2	0	0	0	0	2	1	0	0	0	2.6232	6.881178	57.9813	-0.329826
130-26-7	5	2	4	13	0	1	0	1	9	0	0	1	1	2	0	1	2	3	0	11	0	18	14	20	27	34	41	37	1	2	0	0	0	1	1	2	0	0	0	0	2	1	0	0	0	3.1984	10.229763	61.1348	-0.127364
13031-43-1	10	0	3	13	0	0	0	0	10	0	0	3	0	1	2	0	3	5	2	6	0	23	13	17	18	20	22	21	0	3	0	0	0	1	0	1	0	0	0	0.2	3	0	0	0	0	1.8145	3.29241	47.7555	-0.74763
13035-61-5	18	0	9	22	0	0	0	0	13	0	0	9	0	1	5	0	9	18	4	0	0	40	22	30	33	46	58	65	0	9	0	1	1	0	0	0	0	1	1	0.692308	9	0	4	0	0	-0.2991	0.089461	68.168	-0.582532
13047-13-7	14	0	4	15	0	0	0	0	11	0	0	2	2	2	2	2	3	9	1	6	0	29	16	23	30	35	41	42	2	4	0	1	1	1	0	1	0	1	1	0.363636	4	2	1	1	1	0.5364	0.287725	57.1235	0.496029
13048-33-4	18	0	4	16	0	0	0	0	12	0	0	4	0	0	9	0	4	11	4	0	0	34	15	16	15	12	11	10	0	4	0	0	0	0	0	0	0	0	0	0.5	4	0	0	0	0	2.0052	4.020827	60.78	-0.733952
130693-82-2	16	0	9	19	0	0	0	0	10	0	3	4	2	2	3	2	6	11	4	5	0	35	20	32	41	52	71	90	3	6	0	1	1	0	1	1	0	0	0	0.6	6	3	2	0	0	0.612	0.374544	73.3747	-0.04237
13071-79-9	21	0	6	15	0	0	0	0	9	1	3	2	0	0	7	0	5	13	1	0	0	36	14	19	16	16	12	14	0	2	0	0	0	0	0	0	0	0	0	1	2	0	0	0	0	4.5063	20.30674	77.339	-0.586034
130-80-3	28	0	4	28	0	0	0	0	24	0	0	4	0	2	8	0	4	14	3	12	0	56	29	38	48	58	69	70	0	4	0	0	0	2	0	2	0	0	0	0.333333	4	0	0	0	0	6.0482	36.580723	112.132	-0.84821
130929-57-6	15	0	8	22	0	0	0	0	14	0	0	5	3	1	5	2	6	12	3	6	1	37	22	30	38	43	46	44	2	8	0	0	0	1	0	1	0	0	0	0.285714	8	2	0	0	1	1.78138	3.173315	77.944	0.438007
6119-47-7	24	0	4	24	0	0	0	0	20	0	0	2	2	5	4	1	4	15	1	11	0	48	27	39	56	76	105	117	1	4	0	3	3	1	1	2	0	3	3	0.45	4	1	4	0	0	3.1732	10.069198	95.0268	-0.383116
1310709-74-0	27	3	8	30	2	1	0	0	22	0	0	5	0	4	2	3	5	29	4	0	0	57	33	57	90	126	174	230	3	5	4	0	4	0	0	0	3	0	3	0.727273	5	3	9	0	0	2.4102	5.809064	105.0194	0.900115
131-08-8	7	0	6	20	0	0	0	0	14	0	1	5	0	3	1	0	5	6	4	12	0	27	22	34	46	61	83	98	0	5	1	0	1	2	0	2	0	0	0	0	5	0	0	0	0	1.3661	1.866229	67.7122	-0.688782
131-09-9	7	1	3	17	0	1	0	0	14	0	0	2	0	3	0	0	2	5	2	12	0	24	19	28	40	55	74	80	0	2	1	0	1	2	0	2	0	0	0	0	2	0	0	0	0	3.1154	9.705717	64.759	-0.807244
131-11-3	10	0	4	14	0	0	0	0	10	0	0	4	0	1	2	0	4	6	2	6	0	24	14	18	23	26	28	21	0	4	0	0	0	1	0	1	0	0	0	0.2	4	0	0	0	0	1.2598	1.587096	49.121	-0.696088
13114-72-2	14	0	3	17	0	0	0	0	14	0	0	1	2	2	2	1	1	5	1	12	0	31	18	23	30	38	44	38	1	3	0	0	0	2	0	2	0	0	0	0.071429	3	1	0	0	2	3.1641	10.011529	69.4787	-0.313512
131-16-8	18	0	4	18	0	0	0	0	14	0	0	4	0	1	6	0	4	10	2	6	0	36	18	22	27	32	36	31	0	4	0	0	0	1	0	1	0	0	0	0.428571	4	0	0	0	0	2.8202	7.953528	67.589	-0.763496
131-17-9	14	0	4	18	0	0	0	0	14	0	0	4	0	1	6	0	4	8	4	6	0	32	18	22	27	32	36	31	0	4	0	0	0	1	0	1	0	0	0	0.142857	4	0	0	0	0	2.3722	5.627333	67.401	-0.763496
131-18-0	26	0	4	22	0	0	0	0	18	0	0	4	0	1	10	0	4	14	2	6	0	48	22	26	31	36	40	37	0	4	0	0	0	1	0	1	0	0	0	0.555556	4	0	0	0	0	4.3806	19.189656	86.057	-0.806582
131341-86-1	6	2	6	18	2	0	0	0	12	0	0	2	2	3	1	1	3	8	0	11	1	24	20	30	40	57	69	77	1	4	0	1	1	1	1	2	0	0	0	0.083333	4	1	0	0	0	2.87488	8.264935	57.1467	-0.170529
131-52-2	0	5	6	12	0	5	0	0	6	0	0	1	0	1	0	0	1	6	0	6	0	12	12	18	24	24	24	19	0	1	0	0	0	1	0	1	0	0	0	0	1	0	0	0	0	4.0272	16.21834	50.938	-0.484397
131-53-3	12	0	4	18	0	0	0	0	14	0	0	4	0	2	3	2	4	6	1	12	0	30	19	26	34	41	47	46	2	4	0	0	0	2	0	2	0	0	0	0.071429	4	2	0	0	0	2.3374	5.463439	66.1981	0.374343
131-54-4	14	0	5	20	0	0	0	0	15	0	0	5	0	2	4	2	5	8	1	12	0	34	21	29	38	46	54	57	2	5	0	0	0	2	0	2	0	0	0	0.133333	5	2	0	0	0	2.346	5.503716	72.7501	0.360664
131-55-5	10	0	5	18	0	0	0	0	13	0	0	5	0	2	2	4	5	6	1	12	0	28	19	27	34	42	48	49	4	5	0	0	0	2	0	2	0	0	0	0	5	4	0	0	0	1.74	3.0276	62.9757	2.050209
131-56-6	10	0	3	16	0	0	0	0	13	0	0	3	0	2	2	2	3	4	1	12	0	26	17	23	29	35	40	37	2	3	0	0	0	2	0	2	0	0	0	0	3	2	0	0	0	2.3288	5.423309	59.6461	0.389796
131-67-9	14	0	4	18	0	0	0	0	14	0	0	4	0	1	4	1	3	9	2	6	1	32	18	25	30	33	35	30	1	4	0	0	0	1	0	1	0	0	0	0.285714	4	1	1	1	0	2.3435	5.491992	66.3458	-0.2796
131-70-4	14	0	4	16	0	0	0	0	12	0	0	4	0	1	5	1	3	8	2	6	0	30	16	20	24	28	30	24	1	4	0	0	0	1	0	1	0	0	0	0.333333	4	1	0	0	0	2.3417	5.483559	58.5918	-0.22936
13171-00-1	24	0	1	18	0	0	0	0	17	0	0	1	0	2	1	0	1	12	1	6	0	42	19	31	38	49	66	81	0	1	1	0	1	1	0	1	0	0	0	0.588235	1	0	0	0	0	4.4105	19.45251	76.4935	-0.927102
13171-21-6	19	1	8	18	0	1	0	0	10	1	0	5	1	0	7	0	5	14	3	0	0	37	17	23	27	24	20	16	0	6	0	0	0	0	0	0	0	0	0	0.7	6	0	0	0	1	2.7426	7.521855	69.1905	-0.545354
13171-25-0	22	0	5	19	0	0	0	0	14	0	0	3	2	2	5	1	5	14	0	6	0	41	20	26	35	44	51	48	1	5	0	1	1	1	0	1	0	1	1	0.571429	5	1	0	0	0	1.1176	1.24903	74.2447	-0.249292
131807-57-3	18	0	6	28	0	0	0	0	22	0	0	4	2	4	5	1	5	11	2	18	0	46	31	44	59	76	94	100	1	6	0	1	1	3	0	3	0	1	1	0.090909	6	1	1	1	2	4.7	22.09	103.7017	-0.358481
13181-17-4	7	2	11	24	0	0	2	0	13	0	0	6	3	2	5	1	7	10	3	12	0	31	25	35	43	50	59	61	1	9	0	0	0	2	0	2	0	0	0	0	9	1	0	0	0	4.1465	17.193462	91.4796	-0.095148
13183-79-4	4	0	5	7	0	0	0	0	2	0	1	0	4	1	0	1	4	1	1	5	0	11	7	9	10	9	5	3	1	4	0	0	0	0	1	1	0	0	0	0.5	4	1	0	0	0	-0.12731	0.016208	26.1877	0.446919
131860-33-8	17	0	8	30	0	0	0	0	22	0	0	5	3	3	7	0	8	11	2	18	1	47	32	42	55	70	85	85	0	8	0	0	0	2	1	3	0	0	0	0.090909	8	0	0	0	0	4.09318	16.754123	106.781	-0.726331
131-89-5	14	0	7	19	0	0	0	0	12	0	0	5	2	2	3	1	5	12	2	6	0	33	20	28	36	45	58	61	1	7	1	0	1	1	0	1	1	0	1	0.5	7	1	0	0	0	3.2563	10.60349	67.2416	-0.145831
13189-98-5	13	0	5	11	0	0	0	0	6	0	1	3	1	0	6	3	4	9	1	0	0	24	10	11	10	7	6	5	4	4	0	0	0	0	0	0	0	0	0	0.833333	4	4	1	0	0	-0.4861	0.236293	44.639	0.83585
13194-48-4	19	0	5	13	0	0	0	0	8	1	2	2	0	0	8	0	4	11	1	0	0	32	12	14	14	14	12	7	0	2	0	0	0	0	0	0	0	0	0	1	2	0	0	0	0	4.4174	19.513423	64.7305	-0.598104
131983-72-7	20	1	5	22	0	1	0	0	17	0	0	1	3	3	3	1	4	12	1	11	0	42	24	36	47	57	67	73	1	4	1	0	1	1	1	2	1	0	1	0.411765	4	1	1	1	0	3.5662	12.717782	87.4158	-0.309594
132203-70-4	28	0	9	36	0	0	0	0	27	0	0	7	2	3	10	1	8	20	6	12	0	64	38	51	66	87	110	122	1	9	0	1	1	2	0	2	0	0	0	0.259259	9	1	1	1	0	4.2758	18.282466	133.6431	-0.35506
132-20-7	22	0	2	18	0	0	0	0	16	0	0	0	2	2	5	1	0	7	0	12	0	40	19	24	29	36	44	42	2	2	0	0	0	1	1	2	0	0	0	0.3125	2	2	1	1	0	1.1672	1.362356	73.5774	0.265272
6109-97-3	14	0	2	16	0	0	0	0	14	0	0	0	2	3	1	1	2	3	0	15	0	30	18	26	38	55	73	83	2	2	0	0	0	2	1	3	0	0	0	0.142857	2	2	0	0	0	3.3966	11.536892	69.5304	-0.856277
132539-06-1	20	0	5	22	0	0	0	0	17	0	1	0	4	4	0	1	5	13	1	11	0	42	25	36	49	68	92	112	1	4	0	2	2	1	1	2	0	1	1	0.352941	4	1	0	0	0	3.43922	11.828234	94.0477	-0.309594
13254-34-7	20	0	1	10	0	0	0	0	9	0	0	1	0	0	4	1	1	9	0	0	0	30	9	12	7	6	5	6	1	1	0	0	0	0	0	0	0	0	0	1	1	1	0	0	0	2.5836	6.674989	44.9868	-0.257191
132-54-7	12	0	3	20	0	0	0	0	17	0	0	3	0	3	2	1	3	4	1	17	0	32	22	30	40	51	62	63	1	3	0	0	0	3	0	3	0	0	0	0	3	1	0	0	0	3.7646	14.172213	77.0133	-0.369654
13255-50-0	13	0	3	14	0	0	0	0	11	0	0	2	1	1	3	1	2	6	2	6	0	27	14	18	20	22	24	23	1	3	0	0	0	1	0	1	0	0	0	0.272727	3	1	0	0	1	1.6373	2.680751	54.4317	-0.235498
132-60-5	11	0	3	19	0	0	0	0	16	0	0	2	1	3	2	1	2	3	1	17	0	30	21	29	39	52	69	73	1	3	0	0	0	2	1	3	0	0	0	0	3	1	0	0	0	3.6	12.96	74.1383	-0.352752
132-64-9	8	0	1	13	0	0	0	0	12	0	0	1	0	3	0	0	1	0	0	15	0	21	15	21	30	42	53	56	0	1	0	0	0	2	1	3	0	0	0	0	1	0	0	0	0	3.586	12.859396	53.72	-0.897156
132-65-0	8	0	1	13	0	0	0	0	12	0	1	0	0	3	0	0	1	0	0	15	0	21	15	21	30	42	53	56	0	0	0	0	0	2	1	3	0	0	0	0	0	0	0	0	0	4.0545	16.43897	59.331	-0.897156
132907-72-3	17	0	4	21	0	0	0	0	17	0	0	1	3	4	2	1	3	8	1	15	0	38	24	35	50	68	84	96	1	4	1	0	1	1	2	3	0	0	0	0.294118	4	1	1	0	0	2.8892	8.347477	81.3522	-0.338175
13292-46-1	58	0	16	59	0	0	0	0	43	0	0	12	4	6	4	6	15	45	7	11	0	117	63	94	129	167	223	276	6	16	0	4	4	2	0	2	0	1	1	0.534884	16	6	9	0	1	4.33542	18.795867	220.4792	2.608081
132-98-9	17	0	8	24	0	0	0	0	16	0	1	5	2	3	5	1	6	17	3	6	0	41	26	39	52	72	90	101	1	7	0	2	2	1	0	1	0	2	2	0.4375	7	1	3	0	2	-0.6376	0.406534	84.9667	-0.218563
133005-40-0	21	0	2	17	0	0	0	0	15	0	0	1	1	3	0	1	2	13	0	6	0	38	19	30	43	58	81	90	1	2	1	1	2	1	0	1	0	1	1	0.6	2	1	3	0	0	2.5462	6.483134	69.3618	-0.371172
13301-61-6	15	2	9	26	0	2	0	0	17	0	0	2	5	2	7	0	6	12	2	12	1	41	27	36	45	53	63	66	0	7	0	0	0	2	0	2	0	0	0	0.235294	7	0	0	0	0	6.05698	36.687007	101.8514	-0.646359
133-06-2	8	3	7	16	0	3	0	0	9	0	1	2	1	2	1	0	3	14	3	0	0	24	17	26	32	44	54	53	0	3	1	1	2	0	0	0	0	1	1	0.555556	3	0	2	2	2	2.9135	8.488482	65.088	-0.550464
133-10-8	6	0	4	11	0	0	0	0	7	0	0	3	1	1	1	2	4	4	1	6	0	17	11	15	17	19	18	16	3	4	0	0	0	1	0	1	0	0	0	0	4	3	0	0	0	-0.6621	0.438376	36.8497	-0.030836
13311-84-7	11	3	8	19	3	0	0	0	11	0	0	3	2	1	3	1	3	11	2	6	0	30	19	28	31	36	44	39	1	5	0	0	0	1	0	1	0	0	0	0.363636	5	1	0	0	1	3.2081	10.291906	61.5661	-0.0941
133-11-9	11	0	4	17	0	0	0	0	13	0	0	3	1	2	2	2	4	5	1	12	0	28	18	24	29	35	39	37	3	4	0	0	0	2	0	2	0	0	0	0	4	3	0	0	0	2.1936	4.811881	63.9197	-0.255852
133-18-6	15	0	3	18	0	0	0	0	15	0	0	2	1	2	4	1	3	6	1	12	0	33	19	24	29	33	35	29	2	3	0	0	0	2	0	2	0	0	0	0.133333	3	2	0	0	0	2.6683	7.119825	71.2829	-0.818031
133-32-4	13	0	3	15	0	0	0	0	12	0	0	2	1	2	4	2	1	5	1	10	0	28	16	21	26	33	37	39	2	3	0	0	0	1	1	2	0	0	0	0.25	3	2	0	0	0	2.5752	6.631655	58.8725	0.430914
98-11-3	6	0	4	10	0	0	0	0	6	0	1	3	0	1	1	1	2	2	2	6	0	16	10	14	14	14	14	9	1	3	0	0	0	1	0	1	0	0	0	0	3	1	0	0	0	0.9333	0.871049	36.2566	0.030885
13338-63-1	13	0	4	15	0	0	0	0	11	0	0	3	1	1	4	0	4	8	0	6	1	28	15	19	25	31	34	31	0	4	0	0	0	1	0	1	0	0	0	0.363636	4	0	0	0	0	1.77848	3.162991	55.415	-0.716263
13347-42-7	13	1	2	13	0	1	0	0	11	0	0	1	0	2	1	1	1	8	0	6	0	26	14	19	24	30	33	29	1	1	1	0	1	1	0	1	1	0	1	0.454545	1	1	0	0	0	3.7032	13.71369	54.3258	-0.27689
13360-45-7	10	2	6	15	0	1	1	0	9	0	0	2	2	1	2	1	2	8	1	6	0	25	15	20	23	23	26	24	1	4	0	0	0	1	0	1	0	0	0	0.222222	4	1	0	0	2	3.1276	9.781882	62.9427	-0.069367
13360-63-9	15	0	1	7	0	0	0	0	6	0	0	0	1	0	4	1	1	6	0	0	0	22	6	5	4	3	2	1	1	1	0	0	0	0	0	0	0	0	0	1	1	1	0	0	0	1.396	1.948816	33.4517	-0.087816
13360-78-6	18	0	3	11	0	0	0	0	8	1	2	0	0	0	4	0	2	9	1	0	0	29	10	14	10	13	4	4	0	0	0	0	0	0	0	0	0	0	0	1	0	0	0	0	0	3.2398	10.496304	61.06	-0.701807
13361-34-7	19	0	3	14	0	0	0	0	11	0	0	2	1	0	7	0	3	11	1	0	1	33	13	14	14	13	12	10	0	3	0	0	0	0	0	0	0	0	0	0.818182	3	0	1	1	0	2.65968	7.073898	54.495	-0.765697
133-67-5	8	3	12	20	0	3	0	0	8	0	2	4	3	2	2	3	5	11	4	6	0	28	21	34	41	54	70	86	4	7	0	1	1	1	0	1	0	0	0	0.25	7	4	1	1	0	0.821	0.674041	76.0514	0.705055
13372-77-5	17	0	2	12	0	0	0	0	10	0	0	1	1	0	4	1	2	8	3	0	0	29	11	12	10	9	8	7	1	2	0	0	0	0	0	0	0	0	0	0.5	2	1	0	0	0	3.1391	9.853949	52.7005	-0.244332
13380-94-4	14	0	1	11	0	0	0	0	10	0	0	1	0	3	0	0	1	12	1	0	0	25	13	20	30	44	51	60	0	1	3	0	3	0	0	0	3	0	3	0.9	1	0	4	4	0	2.0116	4.046535	42.052	-0.877258
1338-43-8	44	0	6	30	0	0	0	0	24	0	0	6	0	1	18	3	6	28	2	0	0	74	30	35	39	41	40	39	3	6	0	1	1	0	0	0	0	1	1	0.875	6	3	4	0	0	4.0486	16.391162	118.1714	0.834085
133855-98-8	13	2	6	23	1	1	0	0	17	0	0	1	3	4	4	0	4	9	0	17	0	36	26	38	52	71	91	105	0	4	0	1	1	2	1	3	0	1	1	0.176471	4	0	2	2	0	3.7376	13.969654	83.378	-0.729232
133-90-4	5	2	5	12	0	2	0	0	7	0	0	2	1	1	1	2	2	5	1	6	0	17	12	17	20	23	24	16	3	3	0	0	0	1	0	1	0	0	0	0	3	3	0	0	0	2.2738	5.170166	47.8337	-0.002133
134002-60-1	20	1	8	33	1	0	0	0	25	0	1	5	1	5	6	2	6	14	1	22	0	53	37	53	70	92	120	132	2	6	0	1	1	3	1	4	0	0	0	0.2	6	2	2	0	0	4.9973	24.973007	121.4021	0.19189
13402-08-9	16	0	5	18	0	0	0	0	13	0	0	3	2	1	3	2	3	9	3	6	0	34	18	23	26	31	29	27	2	5	0	0	0	1	0	1	0	0	0	0.307692	5	2	1	1	4	1.5525	2.410256	66.8294	0.428878
5743-28-2	7	0	6	12	0	0	0	0	6	0	0	6	0	1	2	3	6	10	2	0	0	19	12	17	22	24	23	19	3	6	0	1	1	0	0	0	0	0	0	0.5	6	3	2	0	0	-2.6051	6.786546	32.6274	1.716514
134-09-8	25	0	3	20	0	0	0	0	17	0	0	2	1	2	3	1	3	14	1	6	0	45	21	29	36	44	50	51	2	3	1	0	1	1	0	1	1	0	1	0.588235	3	2	3	3	0	3.8864	15.104105	81.4009	-0.836378
13412-64-1	16	2	11	30	0	2	0	0	19	0	1	5	3	4	4	1	7	19	3	11	0	46	33	52	74	106	129	155	1	8	0	2	2	1	1	2	0	2	2	0.368421	8	1	3	0	2	1.86742	3.487257	109.0492	-0.216859
134-20-3	9	0	3	11	0	0	0	0	8	0	0	2	1	1	1	1	3	4	1	6	0	20	11	14	17	18	17	11	2	3	0	0	0	1	0	1	0	0	0	0.125	3	2	0	0	0	1.0554	1.113869	42.1939	-0.701807
13426-94-3	11	0	1	9	0	0	0	0	8	0	0	0	1	1	2	1	1	3	0	6	0	20	9	10	11	12	12	7	1	1	0	0	0	1	0	1	0	0	0	0.25	1	1	0	0	0	1.406	1.976836	39.2057	-0.212708
134308-13-7	11	0	6	20	0	0	0	0	14	0	0	5	1	2	3	2	5	7	2	12	0	31	21	30	38	45	56	57	2	6	0	0	0	2	0	2	0	0	0	0.071429	6	2	0	0	0	2.54542	6.479163	71.0375	0.409863
148-24-3	7	0	2	11	0	0	0	0	9	0	0	1	1	2	0	1	2	1	0	11	0	18	12	16	21	26	30	25	1	2	0	0	0	1	1	2	0	0	0	0	2	1	0	0	0	1.9404	3.765152	43.4078	-0.206288
134-32-7	9	0	1	11	0	0	0	0	10	0	0	0	1	2	0	1	1	1	0	11	0	20	12	16	21	26	30	25	2	1	0	0	0	2	0	2	0	0	0	0	1	2	0	0	0	2.422	5.866084	48.3604	-0.877258
134-36-1	71	0	15	55	0	0	0	0	40	0	0	14	1	3	9	4	15	54	3	0	0	126	57	87	113	137	165	187	4	15	0	3	3	0	0	0	0	3	3	0.925	15	4	18	0	0	2.7465	7.543262	200.4222	1.281371
134523-00-5	35	1	8	41	1	0	0	0	33	0	0	5	2	4	12	4	5	19	2	23	0	76	44	61	79	112	149	182	4	7	0	0	0	3	1	4	0	0	0	0.272727	7	4	2	0	1	6.3136	39.861545	157.2466	1.362354
134523-03-8	34	1	8	41	1	0	0	0	33	0	0	5	2	4	12	3	6	19	2	23	0	75	44	61	79	112	149	182	3	7	0	0	0	3	1	4	0	0	0	0.272727	7	3	2	0	1	4.9789	24.789445	154.6178	0.691738
13457-18-6	20	0	10	24	0	0	0	0	14	1	1	5	3	2	8	0	9	13	2	10	0	44	25	35	44	58	66	80	0	8	0	0	0	0	2	2	0	0	0	0.5	8	0	0	0	0	2.89072	8.356262	91.8455	-0.575935
134605-64-4	18	4	12	32	3	1	0	0	20	0	0	6	2	2	6	0	8	16	5	12	0	50	33	50	62	76	91	99	0	8	0	0	0	1	1	2	0	0	0	0.3	8	0	0	0	0	2.873	8.254129	107.9425	-0.6195
134-62-3	17	0	2	14	0	0	0	0	12	0	0	1	1	1	3	0	1	7	1	6	0	31	14	18	22	24	24	20	0	2	0	0	0	1	0	1	0	0	0	0.416667	2	0	0	0	1	2.47702	6.135628	58.4305	-0.835305
13466-78-9	16	0	0	10	0	0	0	0	10	0	0	0	0	2	0	0	0	10	1	0	0	26	11	18	23	28	31	30	0	0	2	0	2	0	0	0	1	0	1	0.8	0	0	2	2	0	2.9987	8.992202	43.752	-0.960253
134678-17-4	11	0	7	15	0	0	0	0	8	0	1	3	3	2	2	2	7	9	1	6	0	26	16	22	28	35	39	42	3	6	0	1	1	0	1	1	0	1	1	0.5	6	3	2	0	0	-0.5941	0.352955	56.3632	-0.004252
13472-08-7	16	0	4	14	0	0	0	0	10	0	0	0	4	0	4	0	4	10	1	0	2	30	13	18	19	12	13	12	0	4	0	0	0	0	0	0	0	0	0	0.8	4	0	2	2	0	2.82316	7.970232	53.474	-0.696088
134-80-5	19	0	2	15	0	0	0	0	13	0	0	1	1	1	5	0	2	8	1	6	0	34	15	19	24	25	24	19	0	2	0	0	0	1	0	1	0	0	0	0.461538	2	0	1	1	0	2.5996	6.75792	63.1555	-0.846493
134-81-6	10	0	2	16	0	0	0	0	14	0	0	2	0	2	3	0	2	3	2	12	0	26	17	22	28	32	36	30	0	2	0	0	0	2	0	2	0	0	0	0	2	0	0	0	0	2.7522	7.574605	61.545	-0.856277
13481-87-3	18	0	2	12	0	0	0	0	10	0	0	2	0	0	6	0	2	9	2	0	0	30	11	11	10	8	7	6	0	2	0	0	0	0	0	0	0	0	0	0.7	2	0	0	0	0	2.686	7.214596	49.915	-0.807328
134-84-9	12	0	1	15	0	0	0	0	14	0	0	1	0	2	2	0	1	3	1	12	0	27	16	21	26	30	36	32	0	1	0	0	0	2	0	2	0	0	0	0.071429	1	0	0	0	0	3.22602	10.407205	61.0535	-0.911608
134-85-0	9	1	2	15	0	1	0	0	13	0	0	1	0	2	2	0	1	3	1	12	0	24	16	21	26	30	36	32	0	1	0	0	0	2	0	2	0	0	0	0	1	0	0	0	0	3.571	12.752041	61.3265	-0.846493
134865-33-1	18	1	4	16	0	1	0	0	12	0	0	2	1	1	3	3	3	10	0	6	0	34	16	23	23	26	29	27	3	3	0	0	0	1	0	1	0	0	0	0.5	3	3	1	0	0	2.4671	6.086582	65.8323	1.249737
13491-79-7	20	0	1	11	0	0	0	0	10	0	0	1	0	1	0	1	1	11	0	0	0	31	11	16	17	19	16	11	1	1	1	0	1	0	0	0	1	0	1	1	1	1	2	2	0	2.5836	6.674989	47.4198	-0.294014
13494-07-0	10	0	2	9	0	0	0	0	7	0	0	2	0	1	0	0	2	7	2	0	0	19	9	13	16	16	12	7	0	2	1	0	1	0	0	0	1	0	1	0.714286	2	0	2	2	0	0.8005	0.6408	32.959	-0.742189
135-02-4	8	0	2	10	0	0	0	0	8	0	0	2	0	1	2	0	2	3	1	6	0	18	10	12	15	16	15	9	0	2	0	0	0	1	0	1	0	0	0	0.125	2	0	0	0	0	1.5077	2.273159	38.3815	-0.768202
135046-48-9	16	1	5	21	0	1	0	0	16	0	1	2	1	3	3	0	4	11	1	11	0	37	23	32	44	58	70	74	0	3	0	1	1	1	1	2	0	0	0	0.3125	3	0	1	0	0	3.6739	13.497541	84.642	-0.750438
13506-76-8	7	0	5	13	0	0	0	0	8	0	0	4	1	1	2	1	3	5	2	6	0	20	13	18	22	27	26	16	1	5	0	0	0	1	0	1	0	0	0	0.125	5	1	0	0	0	1.60142	2.564546	44.7927	-0.052601
135-07-9	11	2	11	20	0	2	0	0	9	0	2	4	3	2	2	2	5	11	4	6	0	31	21	34	44	56	70	88	3	7	0	1	1	1	0	1	0	0	0	0.333333	7	3	1	1	0	0.5983	0.357963	75.9047	0.023936
135080-03-4	7	3	9	23	1	2	0	0	14	0	1	3	2	3	2	1	4	11	3	11	0	30	25	38	53	74	94	117	2	5	0	1	1	1	1	2	0	0	0	0.071429	5	2	1	1	3	3.5858	12.857962	84.8799	-0.600544
135-09-1	8	3	12	20	3	0	0	0	8	0	2	4	3	2	1	3	5	11	4	6	0	28	21	35	41	54	73	82	4	7	0	1	1	1	0	1	0	0	0	0.25	7	4	0	0	0	0.0141	0.000199	61.6284	0.705055
135158-54-2	6	0	5	13	0	0	0	0	8	0	2	1	2	2	1	0	5	3	1	10	0	19	14	19	26	33	36	35	0	3	0	0	0	1	1	2	0	0	0	0.125	3	0	0	0	0	2.1945	4.81583	55.2605	-0.598104
135159-51-2	31	0	7	31	0	0	0	0	24	0	0	6	1	2	13	1	6	18	2	12	0	62	32	41	46	55	64	63	1	7	0	0	0	2	0	2	0	0	0	0.416667	7	1	1	1	0	3.1974	10.223367	117.6428	-0.36065
135-19-3	8	0	1	11	0	0	0	0	10	0	0	1	0	2	0	1	1	1	0	11	0	19	12	16	20	25	31	26	1	1	0	0	0	2	0	2	0	0	0	0	1	1	0	0	0	2.5454	6.479061	45.6128	-0.294014
135-20-6	5	0	4	10	0	0	0	0	6	0	0	2	2	1	2	0	3	3	1	6	0	15	10	12	14	14	14	9	0	4	0	0	0	1	0	1	0	0	0	0	4	0	0	0	0	1.6722	2.796253	38.083	-0.576152
13523-86-9	20	0	4	18	0	0	0	0	14	0	0	2	2	2	6	3	3	9	0	10	0	38	19	25	30	37	42	42	3	4	0	0	0	1	1	2	0	0	0	0.428571	4	3	1	1	0	1.9056	3.631311	72.9392	1.142428
135410-20-7	11	1	5	15	0	1	0	0	10	0	0	0	4	1	2	0	3	7	1	6	1	26	15	19	21	22	25	20	0	4	0	0	0	0	1	1	0	0	0	0.3	4	0	0	0	0	2.06628	4.269513	59.436	-0.651148
13547-70-1	11	1	2	8	0	1	0	0	6	0	0	1	0	0	1	0	1	6	1	0	0	19	7	10	8	3	0	0	0	1	0	0	0	0	0	0	0	0	0	0.833333	1	0	0	0	0	1.8404	3.387072	35.182	-0.709796
135-51-3	6	0	9	19	0	0	0	0	10	0	2	7	0	2	2	1	7	5	4	11	0	25	20	32	37	46	59	69	1	7	0	0	0	2	0	2	0	0	0	0	7	1	0	0	0	0.3536	0.125033	61.5392	-0.04237
135-57-9	20	0	6	32	0	0	0	0	26	0	2	2	2	4	7	2	4	9	2	24	0	52	35	46	59	72	88	86	2	4	0	0	0	4	0	4	0	0	0	0	4	2	0	0	2	6.9906	48.868488	133.3884	0.14602
135590-91-9	18	2	8	24	0	2	0	0	16	0	0	4	2	2	5	0	6	16	3	6	0	42	25	36	48	62	78	90	0	6	0	1	1	1	0	1	0	0	0	0.4375	6	0	1	1	0	3.4444	11.863891	92.664	-0.658212
135-62-6	15	0	4	22	0	0	0	0	18	0	0	3	1	3	3	2	3	6	1	17	0	37	24	33	44	56	70	72	2	4	0	0	0	3	0	3	0	0	0	0.055556	4	2	0	0	1	3.8063	14.48792	86.56	0.258766
135-65-9	12	0	6	23	0	0	0	0	17	0	0	4	2	3	3	2	4	6	2	17	0	35	25	35	45	57	72	75	2	6	0	0	0	3	0	3	0	0	0	0	6	2	0	0	1	3.7059	13.733695	86.6624	0.32124
833-66-9	7	0	5	15	0	0	0	0	10	0	1	4	0	2	1	1	4	3	2	11	0	22	16	24	28	34	45	47	1	4	0	0	0	2	0	2	0	0	0	0	4	1	0	0	0	1.4495	2.10105	53.576	-0.134482
135-77-3	12	0	3	12	0	0	0	0	9	0	0	3	0	1	3	0	3	6	0	6	0	24	12	15	19	21	23	19	0	3	0	0	0	1	0	1	0	0	0	0.333333	3	0	0	0	0	1.7124	2.932314	46.098	-0.726595
135-79-5	13	0	1	13	0	0	0	0	12	0	0	0	1	2	1	0	1	3	0	11	0	26	14	19	24	29	37	36	0	1	0	0	0	1	1	2	0	0	0	0.25	1	0	0	0	0	3.3582	11.277507	55.832	-0.897156
135-88-6	13	0	1	17	0	0	0	0	16	0	0	0	1	3	2	1	1	2	0	17	0	30	19	25	32	41	52	50	1	1	0	0	0	3	0	3	0	0	0	0	1	1	0	0	0	4.5834	21.007556	73.6727	-0.428833
13593-03-8	15	0	7	19	0	0	0	0	12	1	1	3	2	2	6	0	6	8	1	11	0	34	20	27	33	42	48	49	0	5	0	0	0	1	1	2	0	0	0	0.333333	5	0	0	0	0	3.3061	10.930297	77.703	-0.620765
135-98-8	14	0	0	10	0	0	0	0	10	0	0	0	0	1	2	0	0	4	0	6	0	24	10	12	14	14	14	9	0	0	0	0	0	1	0	1	0	0	0	0.4	0	0	1	1	0	3.2001	10.24064	45.148	-0.960253
136042-19-8	22	0	7	31	0	0	0	0	24	0	0	0	7	5	7	0	6	8	0	27	0	53	35	48	67	92	117	133	0	7	0	0	0	2	3	5	0	0	0	0.208333	7	0	0	0	0	4.2984	18.476243	119.261	-0.767101
13608-87-2	5	3	4	12	0	3	0	0	8	0	0	1	0	1	1	0	1	5	1	6	0	17	12	17	21	22	22	19	0	1	0	0	0	1	0	1	0	0	0	0.125	1	0	0	0	0	3.8494	14.81788	51.4765	-0.645862
13609-67-1	36	0	6	31	0	0	0	0	25	0	0	6	0	4	5	2	6	30	4	0	0	67	34	54	81	117	157	200	2	6	4	0	4	0	0	0	3	0	3	0.8	6	2	7	0	0	3.1326	9.813183	113.9236	0.161038
13614-98-7	27	0	10	33	0	0	0	0	23	0	0	7	3	4	3	5	9	25	5	6	0	60	36	58	87	126	173	225	6	10	3	0	3	1	0	1	0	0	0	0.434783	10	6	4	0	1	0.1866	0.03482	118.0011	1.602853
136-32-3	2	3	4	10	0	3	0	0	6	0	0	1	0	1	0	0	1	4	0	6	0	12	10	14	16	16	18	11	0	1	0	0	0	1	0	1	0	0	0	0	1	0	0	0	0	2.7204	7.400576	40.918	-0.576152
136-35-6	11	0	3	15	0	0	0	0	12	0	0	0	3	2	3	1	2	3	1	12	0	26	16	19	22	25	28	22	1	3	0	0	0	2	0	2	0	0	0	0	3	1	0	0	0	3.7974	14.420247	61.0227	-0.264711
136381-85-6	14	1	8	28	0	1	0	0	20	0	1	3	3	4	5	2	5	8	2	21	0	42	31	44	59	81	100	114	2	6	0	0	0	2	2	4	0	0	0	0.05	6	2	0	0	1	4.7551	22.610976	110.087	0.282333
136-40-3	11	0	5	16	0	0	0	0	11	0	0	0	5	2	2	2	5	4	1	12	0	27	17	22	26	30	35	31	4	5	0	0	0	1	1	2	0	0	0	0	5	4	0	0	0	2.6614	7.08305	63.6798	-0.672789
136-44-7	13	0	5	15	0	0	0	0	10	0	0	4	1	1	4	3	5	8	1	6	0	28	15	19	21	21	25	23	4	5	0	0	0	1	0	1	0	0	0	0.3	5	4	1	1	0	-0.2212	0.048929	54.2295	0.561144
136-45-8	17	0	5	18	0	0	0	0	13	0	0	4	1	1	6	0	5	10	2	6	0	35	18	22	26	28	32	33	0	5	0	0	0	0	1	1	0	0	0	0.461538	5	0	0	0	0	2.2152	4.907111	65.384	-0.70896
136-47-0	24	0	4	19	0	0	0	0	15	0	0	2	2	1	8	1	4	12	1	6	0	43	19	23	25	27	31	33	1	4	0	0	0	1	0	1	0	0	0	0.533333	4	1	0	0	0	2.617	6.848689	78.6762	-0.301022
13647-35-3	27	0	4	24	0	0	0	0	20	0	0	3	1	5	0	2	4	26	1	0	1	51	28	48	76	109	152	203	2	4	4	1	5	0	0	0	3	1	4	0.85	4	2	8	0	0	3.46688	12.019257	87.8816	0.213833
3164-85-0	15	0	2	10	0	0	0	0	8	0	0	2	0	0	5	0	2	8	1	0	0	25	9	10	10	8	5	3	0	2	0	0	0	0	0	0	0	0	0	0.875	2	0	1	1	0	0.9527	0.907637	38.313	-0.768202
13655-52-2	23	0	3	18	0	0	0	0	15	0	0	2	1	1	8	2	3	11	1	6	0	41	18	22	24	27	31	26	2	3	0	0	0	1	0	1	0	0	0	0.466667	3	2	1	1	0	2.1528	4.634548	74.9835	0.319807
136-60-7	14	0	2	13	0	0	0	0	11	0	0	2	0	1	4	0	2	6	1	6	0	27	13	15	17	18	19	15	0	2	0	0	0	1	0	1	0	0	0	0.363636	2	0	0	0	0	2.6435	6.988092	51.6325	-0.822393
13674-84-5	18	3	8	17	0	3	0	0	9	1	0	4	0	0	9	0	4	15	1	0	0	35	16	21	21	24	21	18	0	4	0	0	0	0	0	0	0	0	0	1	4	0	3	3	0	4.0262	16.210286	71.4075	-0.518942
13674-87-8	15	6	11	20	0	6	0	0	9	1	0	4	0	0	12	0	4	18	1	0	0	35	19	24	27	30	30	24	0	4	0	0	0	0	0	0	0	0	0	1	4	0	0	0	0	4.6829	21.929552	86.5455	-0.442788
136-77-6	18	0	2	14	0	0	0	0	12	0	0	2	0	1	5	2	2	8	0	6	0	32	14	17	19	21	23	20	2	2	0	0	0	1	0	1	0	0	0	0.5	2	2	0	0	0	3.2206	10.372264	57.6176	0.407602
13678-68-7	8	0	3	10	0	0	0	0	7	0	1	2	0	1	2	0	3	4	1	5	0	18	10	12	12	13	11	9	0	2	0	0	0	0	1	1	0	0	0	0.285714	2	0	0	0	0	2.0593	4.240716	40.684	-0.672177
13679-70-4	6	0	2	8	0	0	0	0	6	0	1	1	0	1	1	0	2	2	1	5	0	14	8	10	11	12	9	5	0	1	0	0	0	0	1	1	0	0	0	0.166667	1	0	0	0	0	1.86902	3.493236	34.4435	-0.709796
13680-35-8	30	0	2	23	0	0	0	0	21	0	0	0	2	2	6	2	2	12	0	12	0	53	24	33	44	54	64	66	4	2	0	0	0	2	0	2	0	0	0	0.428571	2	4	0	0	0	4.6914	22.009234	102.0268	-0.900816
13684-56-5	16	0	6	22	0	0	0	0	16	0	0	4	2	2	4	2	4	9	2	12	0	38	23	29	33	41	45	44	2	6	0	0	0	2	0	2	0	0	0	0.125	6	2	0	0	2	3.8659	14.945183	83.1754	0.348386
13684-63-4	16	0	6	22	0	0	0	0	16	0	0	4	2	2	3	2	4	9	2	12	0	38	23	30	34	42	47	47	2	6	0	0	0	2	0	2	0	0	0	0.125	6	2	0	0	2	3.78422	14.320321	83.2954	0.348386
136-85-6	7	0	3	10	0	0	0	0	7	0	0	0	3	2	0	1	2	1	0	10	0	17	11	15	19	24	26	24	1	3	0	0	0	1	1	2	0	0	0	0.142857	3	1	0	0	0	1.26632	1.603566	38.6257	-0.065141
136-95-8	6	0	3	10	0	0	0	0	7	0	1	0	2	2	0	1	3	1	0	10	0	16	11	15	19	25	27	23	2	2	0	0	0	1	1	2	0	0	0	0	2	2	0	0	0	1.8785	3.528762	44.0324	-0.672177
137-00-8	9	0	3	9	0	0	0	0	6	0	1	1	1	1	2	1	3	4	0	5	0	18	9	11	13	14	10	7	1	2	0	0	0	0	1	1	0	0	0	0.5	2	1	0	0	0	0.98632	0.972827	37.6408	-0.000654
137-03-1	22	0	1	13	0	0	0	0	12	0	0	1	0	1	6	0	1	12	1	0	0	35	13	15	17	18	15	14	0	1	1	0	1	0	0	0	1	0	1	0.916667	1	0	1	1	0	3.7161	13.809399	55.724	-0.897156
137-06-4	8	0	1	8	0	0	0	0	7	0	1	0	0	1	0	1	1	2	0	6	0	16	8	10	11	10	10	5	0	0	0	0	0	1	0	1	0	0	0	0.142857	0	0	0	0	0	2.28372	5.215377	38.431	-0.157732
13706-86-0	12	0	2	9	0	0	0	0	7	0	0	2	0	0	3	0	2	6	2	0	0	21	8	10	8	6	4	0	0	2	0	0	0	0	0	0	0	0	0	0.714286	2	0	0	0	0	1.1906	1.417528	35.143	-0.742189
13708-12-8	8	0	2	11	0	0	0	0	9	0	0	0	2	2	0	0	2	1	0	11	0	19	12	16	21	26	30	25	0	2	0	0	0	1	1	2	0	0	0	0.111111	2	0	0	0	0	1.93822	3.756697	44.275	-0.789532
137-09-7	8	0	3	9	0	0	0	0	6	0	0	1	2	1	0	3	3	3	0	6	0	17	9	12	13	13	14	8	5	3	0	0	0	1	0	1	0	0	0	0	3	5	0	0	0	0.5566	0.309804	36.9316	-0.000654
13710-19-5	12	1	4	18	0	1	0	0	14	0	0	2	1	2	3	2	2	6	1	12	0	30	19	26	33	39	45	44	2	3	0	0	0	2	0	2	0	0	0	0.071429	3	2	0	0	0	4.09022	16.7299	72.873	0.374343
137160-11-3	21	0	3	23	0	0	0	0	20	0	0	0	3	3	3	2	1	7	1	17	0	44	25	34	45	56	69	69	2	3	0	0	0	3	0	3	0	0	0	0.15	3	2	0	0	0	4.88527	23.865863	99.5204	0.192552
137-16-6	28	0	4	19	0	0	0	0	15	0	0	3	1	0	12	0	3	16	2	0	0	47	18	20	19	18	16	13	0	4	0	0	0	0	0	0	0	0	0	0.866667	4	0	0	0	1	2.1156	4.475763	74.488	-0.775956
137-17-7	13	0	1	10	0	0	0	0	9	0	0	0	1	1	0	1	1	4	0	6	0	23	10	14	16	16	18	11	2	1	0	0	0	1	0	1	0	0	0	0.333333	1	2	0	0	0	2.19406	4.813899	45.0654	-0.864227
137-19-9	4	2	4	10	0	2	0	0	6	0	0	2	0	1	0	2	2	4	0	6	0	14	10	14	16	16	18	11	2	2	0	0	0	1	0	1	0	0	0	0	2	2	0	0	0	2.4046	5.782101	39.7916	0.839199
137215-12-4	16	0	7	22	0	0	0	0	15	0	1	6	0	3	2	3	7	12	1	11	0	38	24	35	46	58	72	79	3	6	0	1	1	1	1	2	0	1	1	0.4	6	3	4	0	0	0.63582	0.404267	82.1154	1.11377
137234-62-9	14	3	9	25	3	0	0	0	16	0	0	1	5	3	5	1	6	10	0	17	0	39	27	39	52	67	77	83	1	6	0	0	0	1	2	3	0	0	0	0.25	6	1	2	0	0	2.1769	4.738894	80.6818	-0.198294
137-26-8	12	0	6	12	0	0	0	0	6	0	4	0	2	0	0	0	4	9	2	0	0	24	11	14	13	8	8	8	0	2	0	0	0	0	0	0	0	0	0	0.666667	2	0	0	0	0	2.0608	4.246897	67.752	-0.484397
137-32-6	12	0	1	6	0	0	0	0	5	0	0	1	0	0	2	1	1	5	0	0	0	18	5	5	4	1	0	0	1	1	0	0	0	0	0	0	0	0	0	1	1	1	1	1	0	1.0248	1.050215	26.5408	0.004464
13739-02-1	12	0	8	27	0	0	0	0	19	0	0	8	0	3	3	1	7	12	5	12	0	39	29	43	58	84	117	146	1	8	1	0	1	2	0	2	0	0	0	0.105263	8	1	0	0	0	2.0108	4.043317	89.3263	-0.27229
4075-81-4	5	0	2	5	0	0	0	0	3	0	0	2	0	0	1	0	2	3	1	0	0	10	4	4	2	0	0	0	0	2	0	0	0	0	0	0	0	0	0	0.666667	2	0	0	0	0	-0.8537	0.728804	15.298	-0.538947
6734-80-1	4	0	3	5	0	0	0	0	2	0	2	0	1	0	0	1	2	3	1	0	0	9	4	4	2	0	0	0	1	1	0	0	0	0	0	0	0	0	0	0.5	1	1	0	0	0	0.0376	0.001414	29.0227	0.491778
137-58-6	22	0	3	17	0	0	0	0	14	0	0	1	2	1	5	1	2	10	1	6	0	39	17	22	26	29	30	24	1	3	0	0	0	1	0	1	0	0	0	0.5	3	1	0	0	1	2.58374	6.675712	72.3337	-0.313512
137-66-6	38	0	7	29	0	0	0	0	22	0	0	7	0	1	17	3	7	26	3	0	0	67	29	35	40	43	44	42	3	7	0	1	1	0	0	0	0	0	0	0.818182	7	3	2	0	0	4.6248	21.388775	109.4414	0.891473
137-86-0	36	0	12	35	0	0	0	0	23	0	3	5	4	1	17	2	11	25	4	6	0	71	35	44	50	56	61	59	3	9	0	0	0	0	1	1	0	0	0	0.608696	9	3	1	1	1	4.09272	16.750357	144.4012	-0.259598
137-88-2	19	0	4	18	0	0	0	0	14	0	0	0	4	2	4	1	3	7	0	12	0	37	19	25	31	37	45	43	2	4	0	0	0	0	2	2	0	0	0	0.357143	4	2	0	0	0	1.65552	2.740746	70.9154	-0.763496
137975-06-5	29	0	5	32	0	0	0	0	27	0	0	2	3	4	4	1	3	15	2	18	0	61	35	49	66	85	105	115	1	5	0	1	1	3	0	3	0	0	0	0.259259	5	1	1	1	2	5.29062	27.99066	129.3547	-0.43365
138112-76-2	17	0	3	18	0	0	0	0	15	0	0	2	1	2	4	1	2	7	1	11	0	35	19	25	31	39	50	53	1	3	0	0	0	2	0	2	0	0	0	0.266667	3	1	0	0	1	2.527	6.385729	72.8877	-0.334135
138-14-7	48	0	14	39	0	0	0	0	25	0	0	8	6	0	23	6	9	33	5	0	0	87	38	45	46	41	42	41	7	14	0	0	0	0	0	0	0	0	0	0.8	14	7	0	0	5	0.9221	0.850268	141.2673	2.288462
138-15-8	9	0	5	10	0	0	0	0	5	0	0	4	1	0	4	3	3	7	2	0	0	19	9	11	9	6	6	4	4	5	0	0	0	0	0	0	0	0	0	0.6	5	4	1	0	0	-0.7369	0.543022	32.481	0.935224
13816-33-6	11	0	1	11	0	0	0	0	10	0	0	0	1	1	1	0	1	4	0	6	1	22	11	14	16	16	18	17	0	1	0	0	0	1	0	1	0	0	0	0.3	1	0	0	0	0	2.68168	7.191408	45.246	-0.877258
138-22-7	14	0	3	10	0	0	0	0	7	0	0	3	0	0	4	1	3	8	1	0	0	24	9	10	9	6	5	4	1	3	0	0	0	0	0	0	0	0	0	0.857143	3	1	1	1	0	0.7105	0.50481	37.5478	-0.065141
138261-41-3	10	1	8	17	0	1	0	0	9	0	0	2	5	2	3	1	3	10	2	6	0	27	18	24	28	35	40	38	1	7	0	1	1	0	1	1	0	1	1	0.333333	7	1	0	0	0	0.6879	0.473206	62.0891	-0.025211
13826-35-2	12	0	2	15	0	0	0	0	13	0	0	2	0	2	3	1	2	4	0	12	0	27	16	20	24	29	34	30	1	2	0	0	0	2	0	2	0	0	0	0.076923	2	1	0	0	0	2.9712	8.828029	58.8808	-0.329826
138-37-4	10	0	5	12	0	0	0	0	7	0	1	2	2	1	2	2	3	4	2	6	0	22	12	17	18	18	20	21	4	4	0	0	0	1	0	1	0	0	0	0.142857	4	4	0	0	0	-0.2073	0.042973	45.7066	-0.56513
13838-16-9	2	6	7	10	5	1	0	0	3	0	0	1	0	0	3	0	1	9	0	0	0	12	9	13	11	8	4	0	0	1	0	0	0	0	0	0	0	0	0	1	1	0	1	1	0	2.3528	5.535668	22.785	-0.288076
138402-11-6	28	0	7	32	0	0	0	0	25	0	0	1	6	5	7	1	5	17	2	17	0	60	36	51	72	98	121	140	1	7	1	1	2	2	1	3	1	0	1	0.4	7	1	0	0	1	4.7774	22.823551	123.7587	-0.3717
138-41-0	7	0	6	13	0	0	0	0	7	0	1	4	1	1	2	2	3	4	3	6	0	20	13	19	20	20	22	25	3	5	0	0	0	1	0	1	0	0	0	0	5	3	0	0	0	0.0322	0.001037	44.7745	0.022162
138472-01-2	13	0	7	15	0	0	0	0	8	0	0	4	3	0	5	2	5	10	4	0	0	28	14	18	20	18	16	13	3	7	0	0	0	0	0	0	0	0	0	0.5	7	3	1	1	1	0.3035	0.092112	53.2463	-0.004252
13851-11-1	20	0	2	14	0	0	0	0	12	0	0	2	0	2	1	0	2	14	1	0	0	34	15	25	33	46	55	51	0	2	2	0	2	0	0	0	2	0	2	0.916667	2	0	3	3	0	2.7643	7.641354	54.783	-0.835305
138729-47-2	17	1	10	27	0	1	0	0	17	0	0	3	6	4	2	0	7	16	2	12	0	44	30	43	59	80	107	125	0	9	0	2	2	0	2	2	0	1	1	0.352941	9	0	1	0	2	1.568	2.458624	96.3805	-0.622758
138786-67-1	14	2	10	26	2	0	0	0	16	0	1	4	3	3	7	0	6	12	0	16	0	40	28	39	51	67	81	90	0	7	0	0	0	1	2	3	0	0	0	0.25	7	0	1	1	0	2.5134	6.31718	89.1484	-0.608338
138-86-3	16	0	0	10	0	0	0	0	10	0	0	0	0	1	1	0	0	8	2	0	0	26	10	13	14	14	16	13	0	0	1	0	1	0	0	0	0	0	0	0.6	0	0	1	1	0	3.3089	10.948819	45.912	-0.960253
138-87-4	18	0	1	11	0	0	0	0	10	0	0	1	0	1	1	1	1	10	1	0	0	29	11	16	16	16	20	19	1	1	1	0	1	0	0	0	1	0	1	0.8	1	1	0	0	0	2.5037	6.268514	47.3958	-0.294014
138890-62-7	21	0	11	23	0	0	0	0	12	0	3	5	3	2	7	2	7	15	4	5	0	44	24	36	46	60	82	106	3	8	0	1	1	0	1	1	0	0	0	0.666667	8	3	1	0	0	0.0869	0.007552	87.3617	-0.069061
138-89-6	10	0	3	11	0	0	0	0	8	0	0	1	2	1	2	0	3	4	1	6	0	21	11	14	16	16	18	17	0	3	0	0	0	1	0	1	0	0	0	0.25	3	0	0	0	0	2.1505	4.62465	46.224	-0.701807
13889-92-4	7	1	3	7	0	1	0	0	4	0	1	1	0	0	2	0	2	5	1	0	0	14	6	6	4	3	2	0	0	1	0	0	0	0	0	0	0	0	0	0.75	1	0	0	0	0	2.4884	6.192135	33.998	-0.534734
138-92-1	9	0	3	8	0	0	0	0	5	0	0	0	3	1	2	2	2	3	0	5	0	17	8	9	10	11	7	5	3	3	0	0	0	0	1	1	0	0	0	0.4	3	3	0	0	0	-0.0891	0.007939	31.3461	0.078866
13893-53-3	12	0	2	8	0	0	0	0	6	0	0	0	2	0	1	1	2	6	0	0	1	20	7	10	9	2	0	0	2	2	0	0	0	0	0	0	0	0	0	0.833333	2	2	1	1	0	0.88338	0.78036	33.0434	-0.709796
13898-58-3	11	0	5	19	0	0	0	0	14	0	0	4	1	2	3	3	3	6	2	12	0	30	20	27	33	39	43	43	3	5	0	0	0	2	0	2	0	0	0	0	5	3	0	0	1	2.3427	5.488243	69.4613	1.147892
139-02-6	5	0	1	7	0	0	0	0	6	0	0	1	0	1	0	0	1	1	0	6	0	12	7	8	8	8	8	3	0	1	0	0	0	1	0	1	0	0	0	0	1	0	0	0	0	0.7602	0.577904	25.888	-0.802101
139-05-9	12	0	5	11	0	0	0	0	6	0	1	3	1	1	2	1	3	9	2	0	0	23	11	15	13	16	16	11	1	4	1	0	1	0	0	0	1	0	1	1	4	1	0	0	0	0.3689	0.136087	39.7059	0.056889
139110-80-8	20	0	11	23	0	0	0	0	12	0	0	7	4	1	6	8	7	19	4	0	0	43	23	32	38	48	63	71	9	11	0	1	1	0	0	0	0	0	0	0.583333	11	9	5	0	1	-3.57583	12.78656	76.1337	4.74484
13912-80-6	17	0	4	16	0	0	0	0	12	0	0	3	1	1	7	0	4	9	1	6	0	33	16	18	20	21	22	18	0	4	0	0	0	0	1	1	0	0	0	0.5	4	0	0	0	0	2.0551	4.223436	60.2465	-0.733952
139-13-9	9	0	7	13	0	0	0	0	6	0	0	6	1	0	6	3	4	9	3	0	0	22	12	15	12	15	12	12	3	7	0	0	0	0	0	0	0	0	0	0.5	7	3	0	0	0	-1.4578	2.125181	39.3474	1.687612
139149-55-6	16	0	6	22	0	0	0	0	16	0	0	4	2	3	4	2	4	11	1	12	0	38	24	33	43	54	66	72	3	6	0	1	1	2	0	2	0	0	0	0.1875	6	3	1	0	2	2.469	6.095961	78.6609	-0.264784
139233-53-7	15	0	5	20	0	0	0	0	15	0	0	4	1	3	1	5	5	10	0	12	0	35	22	32	44	56	74	81	5	5	0	1	1	2	0	2	0	0	0	0.2	5	5	1	0	0	1.7441	3.041885	73.0929	2.818588
139264-17-8	21	0	5	21	0	0	0	0	16	0	0	2	3	3	5	2	3	12	1	10	0	42	23	32	40	53	63	72	2	5	0	1	1	1	1	2	0	1	1	0.4375	5	2	1	0	1	1.9229	3.697544	82.5324	0.330917
139-40-2	16	1	6	15	0	1	0	0	9	0	0	0	5	1	4	2	5	9	0	6	0	31	15	20	20	27	28	31	2	5	0	0	0	0	1	1	0	0	0	0.666667	5	2	0	0	0	2.1656	4.689823	62.3544	0.626259
139481-59-7	20	0	9	33	0	0	0	0	24	0	0	3	6	5	7	2	7	9	1	27	0	53	37	52	73	102	131	151	2	9	0	0	0	3	2	5	0	0	0	0.125	9	2	0	0	0	4.0286	16.229618	122.013	0.221936
13952-84-6	11	0	1	5	0	0	0	0	4	0	0	0	1	0	1	1	1	4	0	0	0	16	4	4	2	0	0	0	2	1	0	0	0	0	0	0	0	0	0	1	1	2	1	1	0	0.7436	0.552941	23.9404	-0.718596
139-65-1	12	0	3	15	0	0	0	0	12	0	1	0	2	2	2	2	3	4	0	12	0	27	16	21	24	28	36	30	4	2	0	0	0	2	0	2	0	0	0	0	2	4	0	0	0	3.0022	9.013205	65.8318	-0.781378
139-66-2	10	0	1	13	0	0	0	0	12	0	1	0	0	2	2	0	1	2	0	12	0	23	14	17	20	24	28	22	0	0	0	0	0	2	0	2	0	0	0	0	0	0	0	0	0	3.8378	14.728709	57.007	-0.897156
1397-89-3	73	0	18	65	0	0	0	0	47	0	0	17	1	3	3	12	17	58	9	0	0	138	67	92	109	130	141	165	13	18	0	3	3	0	0	0	0	2	2	0.659574	18	13	19	0	0	0.7117	0.506517	236.9912	6.405264
139-87-7	15	0	3	9	0	0	0	0	6	0	0	2	1	0	5	2	3	8	0	0	0	24	8	8	8	7	4	1	2	3	0	0	0	0	0	0	0	0	0	1	3	2	0	0	0	-0.7071	0.49999	36.2856	0.842504
14007-64-8	25	0	3	19	0	0	0	0	16	0	0	2	1	1	8	0	3	12	1	6	0	44	19	23	28	30	29	26	0	3	0	0	0	1	0	1	0	0	0	0.5625	3	0	1	1	0	3.0652	9.395451	78.221	-0.827687
140-07-8	24	0	6	16	0	0	0	0	10	0	0	4	2	0	11	4	6	15	0	0	0	40	15	16	17	18	16	14	4	6	0	0	0	0	0	0	0	0	0	1	6	4	0	0	0	-2.4404	5.955552	61.2232	2.25926
14008-48-1	19	0	7	31	0	0	0	0	24	0	0	6	1	4	4	1	6	13	3	18	0	50	34	49	66	91	121	144	1	7	0	1	1	3	0	3	0	0	0	0.125	7	1	0	0	1	3.8119	14.530582	111.9817	-0.36065
140-08-9	12	3	7	13	0	3	0	0	6	1	0	3	0	0	9	0	3	12	0	0	0	25	12	12	12	12	12	9	0	3	0	0	0	0	0	0	0	0	0	1	3	0	0	0	0	2.9795	8.87742	56.936	-0.448578
140-10-3	8	0	2	11	0	0	0	0	9	0	0	2	0	1	2	1	1	3	2	6	0	19	11	13	13	14	16	11	1	2	0	0	0	1	0	1	0	0	0	0	2	1	0	0	0	1.7844	3.184083	43.1118	-0.206288
140-29-4	7	0	1	9	0	0	0	0	8	0	0	0	1	1	1	0	1	2	0	6	1	16	9	10	11	12	12	7	0	1	0	0	0	1	0	1	0	0	0	0.125	1	0	0	0	0	1.75268	3.071887	35.759	-0.848216
140-31-8	15	0	3	9	0	0	0	0	6	0	0	0	3	1	2	2	3	9	0	0	0	24	9	10	11	12	12	7	3	3	0	1	1	0	0	0	0	1	1	1	3	3	0	0	0	-1.1497	1.32181	38.3641	-0.000654
140-38-5	7	1	4	11	0	1	0	0	7	0	0	1	2	1	1	2	1	4	1	6	0	18	11	14	14	16	18	13	3	3	0	0	0	1	0	1	0	0	0	0	3	3	0	0	2	1.8306	3.351096	44.6581	-0.030836
140-39-6	10	0	2	11	0	0	0	0	9	0	0	2	0	1	1	0	2	4	1	6	0	21	11	14	14	16	18	13	0	2	0	0	0	1	0	1	0	0	0	0.222222	2	0	0	0	0	1.92032	3.687629	42.488	-0.789532
140-40-9	5	0	7	12	0	0	0	0	5	0	1	3	3	1	2	1	5	5	2	5	0	17	12	16	17	20	19	19	1	6	0	0	0	0	1	1	0	0	0	0.2	6	1	0	0	1	1.0097	1.019494	43.0721	0.159332
140462-76-6	23	0	4	25	0	0	0	0	21	0	0	3	1	3	5	1	3	13	2	12	0	48	27	37	47	64	85	103	1	4	0	1	1	2	0	2	0	0	0	0.285714	4	1	0	0	0	3.5895	12.88451	98.8058	-0.395886
140-49-8	10	1	4	14	0	1	0	0	10	0	0	2	1	1	3	1	2	6	2	6	0	24	14	18	20	22	24	23	1	3	0	0	0	1	0	1	0	0	0	0.2	3	1	0	0	1	2.0665	4.270422	55.7962	-0.165889
140-53-4	6	1	2	10	0	1	0	0	8	0	0	0	1	1	1	0	1	3	0	6	1	16	10	12	13	14	16	11	0	1	0	0	0	1	0	1	0	0	0	0.125	1	0	0	0	0	2.40608	5.789221	40.769	-0.768202
140-56-7	10	0	7	15	0	0	0	0	8	0	1	3	3	1	3	0	5	6	3	6	0	25	15	21	20	21	26	25	0	6	0	0	0	1	0	1	0	0	0	0.25	6	0	0	0	0	1.2965	1.680912	54.9822	-0.520919
140-57-8	23	1	6	21	0	1	0	0	15	0	1	4	0	1	8	0	4	14	1	6	0	44	21	28	29	31	34	35	0	4	0	0	0	1	0	1	0	0	0	0.6	4	0	2	2	0	3.6021	12.975124	85.9984	-0.703536
140-66-9	22	0	1	15	0	0	0	0	14	0	0	1	0	1	2	1	1	9	0	6	0	37	15	23	22	27	26	25	1	1	0	0	0	1	0	1	0	0	0	0.571429	1	1	0	0	0	4.106	16.859236	65.2048	-0.394941
140-67-0	12	0	1	11	0	0	0	0	10	0	0	1	0	1	3	0	1	4	1	6	0	23	11	13	15	16	18	15	0	1	0	0	0	1	0	1	0	0	0	0.2	1	0	0	0	0	2.4237	5.874322	46.895	-0.877258
14073-97-3	18	0	1	11	0	0	0	0	10	0	0	1	0	1	1	0	1	10	1	0	0	29	11	15	17	19	18	16	0	1	1	0	1	0	0	0	1	0	1	0.9	1	0	2	0	0	2.6477	7.010315	46.35	-0.877258
140-79-4	8	0	6	10	0	0	0	0	4	0	0	2	4	1	2	0	4	8	2	0	0	18	10	12	14	14	16	13	0	6	0	1	1	0	0	0	0	1	1	1	6	0	0	0	0	-0.0332	0.001102	34.736	-0.384101
140-87-4	5	0	4	7	0	0	0	0	3	0	0	1	3	0	1	2	3	4	1	0	1	12	6	6	5	3	1	0	3	4	0	0	0	0	0	0	0	0	0	0.333333	4	3	0	0	1	-1.11002	1.232144	22.5601	0.313235
140-88-5	8	0	2	7	0	0	0	0	5	0	0	2	0	0	2	0	2	4	2	0	0	15	6	6	5	3	1	0	0	2	0	0	0	0	0	0	0	0	0	0.4	2	0	0	0	0	0.7355	0.54096	26.83	-0.668418
140-90-9	5	0	3	6	0	0	0	0	3	0	2	1	0	0	1	0	3	4	1	0	0	11	5	5	3	2	0	0	0	1	0	0	0	0	0	0	0	0	0	0.666667	1	0	0	0	0	0.8547	0.730512	31.589	-0.460391
140923-17-7	28	0	5	23	0	0	0	0	18	0	0	3	2	1	6	2	3	15	2	6	0	51	23	31	34	39	41	39	2	5	0	0	0	1	0	1	0	0	0	0.555556	5	2	2	1	2	3.33142	11.098359	91.1154	0.278344
140-93-2	7	0	3	7	0	0	0	0	4	0	2	1	0	0	1	0	3	5	1	0	0	14	6	7	4	4	0	0	0	1	0	0	0	0	0	0	0	0	0	0.75	1	0	0	0	0	1.2432	1.545546	36.184	-0.534734
140939-15-7	20	0	7	21	0	0	0	0	14	0	1	5	1	1	7	0	5	12	3	6	0	41	21	29	34	45	51	47	0	6	0	0	0	1	0	1	0	0	0	0.5	6	0	0	0	1	1.2935	1.673142	79.1242	-0.656633
140939-17-9	14	0	4	16	0	0	0	0	12	0	0	3	1	1	3	1	3	8	2	6	0	30	16	21	26	29	34	31	1	4	0	0	0	1	0	1	0	0	0	0.333333	4	1	0	0	1	0.4998	0.2498	58.8347	-0.22936
140-95-4	8	0	5	8	0	0	0	0	3	0	0	3	2	0	2	4	3	6	1	0	0	16	7	7	6	5	2	1	4	5	0	0	0	0	0	0	0	0	0	0.666667	5	4	0	0	2	-1.8148	3.293499	25.839	3.386402
141-03-7	22	0	4	16	0	0	0	0	12	0	0	4	0	0	9	0	4	13	2	0	0	38	15	16	15	14	14	12	0	4	0	0	0	0	0	0	0	0	0	0.833333	4	0	0	0	0	2.4532	6.01819	60.968	-0.733952
141-04-8	26	0	4	18	0	0	0	0	14	0	0	4	0	0	9	0	4	15	2	0	0	44	17	20	17	16	17	12	0	4	0	0	0	0	0	0	0	0	0	0.857143	4	0	0	0	0	2.9452	8.674203	70.062	-0.763496
141-05-9	12	0	4	12	0	0	0	0	8	0	0	4	0	0	4	0	4	8	3	0	0	24	11	12	11	10	8	6	0	4	0	0	0	0	0	0	0	0	0	0.5	4	0	0	0	0	0.6688	0.447293	42.406	-0.645862
141112-29-0	12	3	9	24	3	0	0	0	15	0	1	4	1	3	4	0	5	12	3	11	0	36	26	41	50	64	79	92	0	5	1	0	1	1	1	2	1	0	1	0.333333	5	0	0	0	0	3.2053	10.273948	76.4643	-0.617074
141-12-8	20	0	2	14	0	0	0	0	12	0	0	2	0	0	5	0	2	10	3	0	0	34	13	15	12	11	10	11	0	2	0	0	0	0	0	0	0	0	0	0.583333	2	0	0	0	0	3.2422	10.511861	59.055	-0.835305
141-14-0	24	0	2	15	0	0	0	0	13	0	0	2	0	0	7	0	2	12	2	0	0	39	14	16	14	12	11	12	0	2	0	0	0	0	0	0	0	0	0	0.769231	2	0	1	1	0	3.7122	13.780429	63.696	-0.846493
141-16-2	26	0	2	16	0	0	0	0	14	0	0	2	0	0	8	0	2	13	2	0	0	42	15	17	15	14	12	13	0	2	0	0	0	0	0	0	0	0	0	0.785714	2	0	1	1	0	4.1023	16.828865	68.313	-0.856277
141-17-3	42	0	8	30	0	0	0	0	22	0	0	8	0	0	23	0	8	27	2	0	0	72	29	30	29	28	27	26	0	8	0	0	0	0	0	0	0	0	0	0.909091	8	0	0	0	0	3.2998	10.88868	113.478	-0.726331
141-19-5	42	0	6	28	0	0	0	0	22	0	0	6	0	0	21	0	6	25	2	0	0	70	27	28	27	26	25	24	0	6	0	0	0	0	0	0	0	0	0	0.909091	6	0	0	0	0	4.827	23.299929	110.308	-0.777526
141200-24-0	20	0	7	30	0	0	0	0	23	0	1	4	2	4	7	1	6	13	3	17	0	50	33	46	59	74	87	93	1	6	0	1	1	2	1	3	0	1	1	0.217391	6	1	1	1	2	4.35962	19.006287	114.3912	-0.34892
141-22-0	34	0	3	21	0	0	0	0	18	0	0	3	0	0	15	2	2	18	2	0	0	55	20	21	19	18	17	16	2	3	0	0	0	0	0	0	0	0	0	0.833333	3	2	1	0	0	5.0793	25.799288	88.4776	0.237113
141-23-1	38	0	3	22	0	0	0	0	19	0	0	3	0	0	16	1	3	20	1	0	0	60	21	22	21	19	18	17	1	3	0	0	0	0	0	0	0	0	0	0.947368	3	1	1	1	0	5.3917	29.070429	92.9518	-0.399215
141-24-2	36	0	3	22	0	0	0	0	19	0	0	3	0	0	15	1	3	19	2	0	0	58	21	22	21	19	18	17	1	3	0	0	0	0	0	0	0	0	0	0.842105	3	1	1	0	0	5.1677	26.705123	92.8578	-0.399215
141-25-3	20	0	1	11	0	0	0	0	10	0	0	1	0	0	6	1	1	9	1	0	0	31	10	11	9	8	6	6	1	1	0	0	0	0	0	0	0	0	0	0.8	1	1	1	1	0	2.7513	7.569652	49.5318	-0.294014
141-32-2	12	0	2	9	0	0	0	0	7	0	0	2	0	0	4	0	2	6	2	0	0	21	8	8	7	5	4	3	0	2	0	0	0	0	0	0	0	0	0	0.571429	2	0	0	0	0	1.5157	2.297346	36.064	-0.742189
141-43-5	7	0	2	4	0	0	0	0	2	0	0	1	1	0	1	2	2	3	0	0	0	11	3	2	1	0	0	0	3	2	0	0	0	0	0	0	0	0	0	1	2	3	0	0	0	-1.0626	1.129119	16.1402	0.538346
141517-21-7	19	3	9	29	3	0	0	0	20	0	0	4	2	2	7	0	6	15	3	12	0	48	30	41	50	59	70	67	0	6	0	0	0	2	0	2	0	0	0	0.25	6	0	0	0	0	4.1697	17.386398	100.448	-0.682781
141-66-2	16	0	7	15	0	0	0	0	8	1	0	5	1	0	5	0	5	11	3	0	0	31	14	19	19	16	13	10	0	6	0	0	0	0	0	0	0	0	0	0.625	6	0	0	0	1	1.3959	1.948537	55.1605	-0.520919
141-75-3	7	1	2	6	0	1	0	0	4	0	0	1	0	0	2	0	1	4	1	0	0	13	5	5	3	2	0	0	0	1	0	0	0	0	0	0	0	0	0	0.75	1	0	0	0	0	1.5519	2.408394	25.768	-0.613855
141-78-6	8	0	2	6	0	0	0	0	4	0	0	2	0	0	1	0	2	4	1	0	0	14	5	5	3	2	0	0	0	2	0	0	0	0	0	0	0	0	0	0.75	2	0	0	0	0	0.5694	0.324216	22.307	-0.613855
141-79-7	10	0	1	7	0	0	0	0	6	0	0	1	0	0	1	0	1	4	2	0	0	17	6	7	4	4	0	0	0	1	0	0	0	0	0	0	0	0	0	0.5	1	0	0	0	0	1.5416	2.376531	30.112	-0.802101
141-82-2	4	0	4	7	0	0	0	0	3	0	0	4	0	0	2	2	2	4	2	0	0	11	6	7	4	4	0	0	2	4	0	0	0	0	0	0	0	0	0	0.333333	4	2	0	0	0	-0.4543	0.206388	19.8886	1.251255
141-86-6	7	0	3	8	0	0	0	0	5	0	0	0	3	1	0	2	3	2	0	6	0	15	8	10	10	11	10	6	4	3	0	0	0	0	1	1	0	0	0	0	3	4	0	0	0	0.246	0.060516	33.0618	-0.591497
141-90-2	4	0	4	8	0	0	0	0	4	0	1	1	2	1	0	2	2	0	2	6	0	12	8	10	10	11	10	6	2	3	0	0	0	0	1	1	0	0	0	0	3	2	0	0	0	0.43249	0.187048	32.2474	1.08257
141-91-3	13	0	2	8	0	0	0	0	6	0	0	1	1	1	0	1	2	8	0	0	0	21	8	10	10	11	10	6	1	2	0	1	1	0	0	0	0	1	1	1	2	1	2	2	0	0.3832	0.146842	32.8787	-0.039433
141-92-4	26	0	3	15	0	0	0	0	12	0	0	3	0	0	8	1	3	14	0	0	0	41	14	18	15	14	12	11	1	3	0	0	0	0	0	0	0	0	0	1	3	1	1	1	0	2.5727	6.618785	61.7358	-0.264711
141-93-5	14	0	0	10	0	0	0	0	10	0	0	0	0	1	2	0	0	4	0	6	0	24	10	12	14	15	16	11	0	0	0	0	0	1	0	1	0	0	0	0.4	0	0	0	0	0	2.8114	7.90397	45.198	-0.960253
141-97-9	10	0	3	9	0	0	0	0	6	0	0	3	0	0	3	0	3	6	2	0	0	19	8	9	7	7	3	2	0	3	0	0	0	0	0	0	0	0	0	0.666667	3	0	0	0	0	0.5286	0.279418	31.931	-0.636162
1420-07-1	12	0	7	17	0	0	0	0	10	0	0	5	2	1	2	1	5	9	2	6	0	29	17	26	30	36	44	46	1	7	0	0	0	1	0	1	0	0	0	0.4	7	1	0	0	0	2.5061	6.280537	60.1156	-0.082871
62-53-3	7	0	1	7	0	0	0	0	6	0	0	0	1	1	0	1	1	1	0	6	0	14	7	8	8	8	8	3	2	1	0	0	0	1	0	1	0	0	0	0	1	2	0	0	0	1.2688	1.609853	30.8544	-0.802101
14205-39-1	9	0	3	8	0	0	0	0	5	0	0	2	1	0	1	1	3	5	2	0	0	17	7	8	6	5	2	0	2	3	0	0	0	0	0	0	0	0	0	0.4	3	2	0	0	0	0.0219	0.00048	29.9604	-0.591497
142-08-5	5	0	2	7	0	0	0	0	5	0	0	1	1	1	0	1	1	0	1	6	0	12	7	8	8	8	8	3	1	2	0	0	0	0	1	1	0	0	0	0	2	1	0	0	0	0.3749	0.14055	27.0627	0.045868
142-09-6	18	0	2	12	0	0	0	0	10	0	0	2	0	0	6	0	2	9	2	0	0	30	11	12	11	8	7	6	0	2	0	0	0	0	0	0	0	0	0	0.7	2	0	0	0	0	2.686	7.214596	49.915	-0.807328
1421-14-3	27	0	6	24	0	0	0	0	18	0	0	5	1	1	10	0	5	16	2	6	0	51	24	30	36	40	43	45	0	6	0	0	0	1	0	1	0	0	0	0.555556	6	0	0	0	1	2.4381	5.944332	91.371	-0.740488
1421-63-2	12	0	4	14	0	0	0	0	10	0	0	4	0	1	3	3	4	7	1	6	0	26	14	19	23	26	29	25	3	4	0	0	0	1	0	1	0	0	0	0.3	4	3	0	0	0	1.7862	3.19051	50.6749	1.383243
142-16-5	36	0	4	24	0	0	0	0	20	0	0	4	0	0	14	0	4	20	3	0	0	60	23	26	27	26	28	24	0	4	0	0	0	0	0	0	0	0	0	0.8	4	0	2	2	0	5.0618	25.621819	97.67	-0.822765
[truncated: 6,312 more rows]
[truncated: 543 more columns]
