# Supplementary material for: High-Throughput Chemical Screening and Structure-Based Models to Predict hERG Inhibition
Source: Biology (Basel). 2022 Jan 28;11(2):209. doi: 10.3390/biology11020209 (PMC8869358; doi:10.3390/biology11020209)
Supplement: Supplementary file 1 [file biology-11-00209-s001.zip › SupplementaryG.csv]

	Chemotype Name	Defintion	Occurance	Total	Percentage
1	aromatic_benzene	Ring	459	549	83.75912409
2	CN_amine_aliphatic_generic	Bond	339	549	61.86131387
3	alkaneLinear_ethyl_C2(H_gt_1)	Chain	336	549	61.31386861
4	aromaticAlkane_Ph-C1_acyclic_generic	Chain	305	549	55.65693431
5	X[any]_halide	Bond	297	549	54.19708029
6	CN_amine_ter-N_aliphatic	Bond	277	549	50.54744526
7	CN_amine_ter-N_generic	Bond	277	549	50.54744526
8	hetero_[6]_Z_generic	Ring	237	549	43.24817518
9	aromaticAlkane_Ph-C1_acyclic_connect_noDblBd	Chain	232	549	42.33576642
10	alkaneLinear_propyl_C3	Chain	217	549	39.59854015
11	alkaneLinear_ethyl_C2_(connect_noZ_CN=4)	Chain	212	549	38.68613139
12	CN_amine_alicyclic_generic	Bond	189	549	34.48905109
13	CX_halide_aromatic-X_generic	Bond	174	549	31.75182482
14	hetero_[6]_Z_1-	Ring	159	549	29.01459854
15	hetero_[6]_N_pyridine_generic	Ring	153	549	27.91970803
16	aromatic_phenyl	Ring	146	549	26.64233577
17	alkaneCyclic_ethyl_C2_(connect_noZ)	Chain	145	549	26.45985401
18	aromaticAlkane_Ph-C1_acyclic_connect_H_gt_1	Chain	140	549	25.54744526
19	COC_ether_aliphatic__aromatic	Bond	137	549	25
20	alkaneLinear_butyl_C4	Chain	111	549	20.25547445
21	CN_amine_aromatic_generic	Bond	110	549	20.0729927
22	aromaticAlkane_Ph-C1_cyclic	Chain	108	549	19.7080292
23	X[any_!C]_halide_inorganic	Bond	105	549	19.16058394
24	hetero_[6]_N_piperidine	Ring	103	549	18.79562044
25	aromaticAlkane_Ar-C-Ar	Chain	96	549	17.51824818
26	ligand_path_4_bidentate_aminoethanol	Liagnd	86	549	15.69343066
27	hetero_[6]_Z_1_4-	Ring	84	549	15.32846715
28	aromaticAlkane_Ph-C1-Ph	Chain	83	549	15.1459854
29	hetero_[5_6]_Z_generic	Ring	82	549	14.96350365
30	hetero_[5]_Z_1-Z	Ring	78	549	14.23357664
31	hetero_[5]_Z_1_3-Z	Ring	75	549	13.68613139
32	CN_amine_ter-N_aromatic	Bond	72	549	13.13868613
33	hetero_[6_6]_Z_generic	Ring	69	549	12.59124088
34	CN_amine_sec-NH_generic	Bond	67	549	12.22627737
35	CX_halide_alkyl-X_generic	Bond	65	549	11.86131387
36	alkaneBranch_neopentyl_C5	Chain	61	549	11.13138686
37	COC_ether_aliphatic	Bond	60	549	10.94890511
38	CS_sulfide	Bond	59	549	10.76642336
39	alkaneLinear_hexyl_C6	Chain	59	549	10.76642336
40	CN_amine_sec-NH_alkyl	Bond	56	549	10.2189781
41	CX_halide_alkyl-X_dihalo_(1_1-)	Bond	55	549	10.03649635
42	hetero_[6]_N_piperazine	Ring	54	549	9.854014599
43	alkaneLinear_octyl_C8	Chain	53	549	9.671532847
44	hetero_[5]_N_pyrrole_generic	Ring	51	549	9.306569343
45	C(=O)N_carboxamide_(NR2)	Bond	46	549	8.394160584
46	CN_amine_ter-N_aromatic_aliphatic	Bond	45	549	8.211678832
47	CS_sulfide_dialkyl	Bond	45	549	8.211678832
48	CX_halide_alkyl-X_trihalo_(1_1_1-)	Bond	44	549	8.02919708
49	aromaticAlkane_Ph-C2	Chain	41	549	7.481751825
50	CC(=O)C_ketone_aromatic_aliphatic	Bond	40	549	7.299270073
51	alkaneLinear_decyl_C10	Chain	40	549	7.299270073
52	hetero_[6]_N_pyridine	Ring	40	549	7.299270073
53	CX_halide_aromatic-X_dihalo_benzene_(1_3-)	Bond	38	549	6.934306569
54	hetero_[5]_N_imidazole	Ring	37	549	6.751824818
55	CX_halide_alkyl-F_trifluoro_(1_1_1-)	Bond	35	549	6.386861314
56	aromaticAlkene_Ph-C2_acyclic_generic	Chain	34	549	6.204379562
57	alkaneLinear_dodedyl_C12	Chain	33	549	6.02189781
58	alkeneLinear_mono-ene_ethylene	Chain	31	549	5.656934307
59	ligand_path_5_bidentate_propandiamine	Liagnd	31	549	5.656934307
60	alkeneLinear_diene_1_2-butene	Chain	30	549	5.474452555
61	alkeneLinear_mono-ene_allyl	Chain	30	549	5.474452555
62	CX_halide_alkyl-X_benzyl_alkane	Bond	29	549	5.291970803
63	hetero_[5]_N_pyrrole	Ring	29	549	5.291970803
64	COH_alcohol_benzyl	Bond	28	549	5.109489051
65	hetero_[5_6]_N_indole	Ring	27	549	4.927007299
66	CX_halide_aromatic-X_halo_phenol_para	Bond	25	549	4.562043796
67	quatN_generic	Bond	25	549	4.562043796
68	aromaticAlkene_Ph-C2	Chain	25	549	4.562043796
69	CN_amine_sec-NH_aromatic	Bond	21	549	3.832116788
70	quatN_alkyl_acyclic	Bond	21	549	3.832116788
71	hetero_[6_6_6]_N_S_phenothiazine	Ring	21	549	3.832116788
72	CX_halide_aromatic-X_halo_phenol_ortho	Bond	20	549	3.649635036
73	ligand_path_4_bidentate_ethylenediamine	Liagnd	20	549	3.649635036
74	hetero_[7]_generic_1-Z	Ring	20	549	3.649635036
75	C(=O)O_carboxylicAcid_alkenyl	Bond	19	549	3.467153285
76	aromaticAlkane_Ph-1_4-C1_acyclic	Chain	19	549	3.467153285
77	alkaneLinear_tetradecyl_C14	Chain	18	549	3.284671533
78	CX_halide_alkyl-Cl_dichloro_(1_1-)	Bond	17	549	3.102189781
79	hetero_[5]_Z_1_2-Z	Ring	17	549	3.102189781
80	COC_ether_aromatic	Bond	15	549	2.737226277
81	CX_halide_aromatic-X_ether_aromatic_(Ph-O-Ph)	Bond	15	549	2.737226277
82	ligand_path_5_bidentate_propanolamine	Liagnd	15	549	2.737226277
83	hetero_[7]_N_azepine_generic	Ring	15	549	2.737226277
84	C=N_carboxamidine_generic	Bond	14	549	2.554744526
85	CN_amine_sec-NH_aromatic_aliphatic	Bond	14	549	2.554744526
86	hetero_[5]_O_dioxolane_(1_3-)	Ring	13	549	2.372262774
87	hetero_[5]_S_thiophene	Ring	13	549	2.372262774
88	fused_[6_6]_tetralin	Ring	11	549	2.00729927
89	hetero_[7]_generic_1_4-Z	Ring	11	549	2.00729927
90	PC_phosphorus_organo_generic	Bond	10	549	1.824817518
91	hetero_[5_7]_Z_generic	Ring	10	549	1.824817518
92	C=N_imine_N(connect_noZ)	Bond	9	549	1.642335766
93	hetero_[5]_N_triazole_(1_3_4-)	Ring	9	549	1.642335766
94	hetero_[5_6]_O_benzodioxole_(1_3-)	Ring	9	549	1.642335766
95	quatP_phosphonium	Bond	8	549	1.459854015
96	alkaneLinear_hexadecyl_C16	Chain	8	549	1.459854015
97	hetero_[5_6]_N_benzimidazole	Ring	8	549	1.459854015
98	hetero_[7]_N_diazepine_(1_4-)	Ring	8	549	1.459854015
99	CX_halide_alkenyl-X_dihalo_(1_2-)	Bond	7	549	1.277372263
100	hetero_[5]_N_pyrazole	Ring	7	549	1.277372263
101	C=N_imine_C(connect_H_gt_0)	Bond	6	549	1.094890511
102	CX_halide_alkyl-X_bicyclo[2_2_1]heptene	Bond	4	549	0.729927007
103	N(=O)_nitrate_generic	Bond	4	549	0.729927007
104	hetero_[5_6]_O_benzofuran	Ring	4	549	0.729927007
105	hetero_[5]_N_S_isothiazole	Ring	3	549	0.547445255
106	hetero_[6_6]_O_benzodioxin_(1_4-)	Ring	3	549	0.547445255
